# Supplementary material for: Microsatellite marker development by partial sequencing of the sour passion fruit genome (Passiflora edulis Sims)
Source: BMC Genomics. 2017 Jul 21;18:549. doi: 10.1186/s12864-017-3881-5 (PMC5520361; doi:10.1186/s12864-017-3881-5)
Supplement: Additional file 1: — Contig sequence information, repeat motifs, primer sequences, melting temperatures and expected product sizes of 816 di-, tri- and tetra-nucleotide microsatellite markers developed for the sour passion fruit (Passiflora edulis L.). (XLSX 244 kb) [file 12864_2017_3881_MOESM1_ESM.xlsx]

## Sheet: P.edulis microsatellite markers
	primer name	contig	motif	start	end	length	repeat number	score	contig sequence	unit	repeat_seq	G=functional; S=structural	coverage	product size (pb)	sequence Forward	melt. temp. Forward °C	sequence Reverse	melt. temp. Reverse °C	% GC Fwd	% GC Rev	Polymorphic (P) or Monomorphic (M)*
1	BrPe0001	Maracuja_NoIndex_L003_R1_001_contig_34580	2	1881	1908	28	14	26	GCTACAAGCTGTAATCCTTGGAGAATTTTCTTTAGCTGTTGAGAGGATTGTGTTTGGTTAAGGAGTTCAATCTCTAACCACCAGTTGGTGGACCTAAAACCCTCTCTTAAACCTCTCCAGAATCACCCACAAGCATCATCTTCCTCTCCACTCTCTCTCTCTCTCTCTCTCTCTCTCTGTTTCTCTCCTCCTCTACCATGGAAGGTCTGGTCTTGCTGCAATATCCACAATATAAGCATATTCTTCCTCTCTTTTGTTTTTTCTCTGAAATCTCTTTCTTTCCGTATTATTCTAATAATACAATTACTTATTTATTTTATTTGCCAGG	CT	CTCTCTCTCTCTCTCTCTCTCTCTCTCT	G	18.34	162	GTTGAGAGGATTGTGTTTG	53.84	ATGGTAGAGGAGGAGAGA	53.89	44	41	P	*Polymorphism/monomorphism based on analysis of ten P. edulis accessions
2	BrPe0002	Maracuja_NoIndex_L003_R1_001_contig_32851	2	6549	6572	24	12	22	GCGCAAGGGAGAATTGTCAGCAATTTTGGTTTCAATGCCTCATCTACCATGGGAGCAATAGTGCGTATAACCTGCAAAGATGAATTGTATAAAGCCCAGATGAAGTGAATAAAAAATGAACAGCAAAGCATGACATCTGGAGCTTTAAAAAGAGAGAGAGAGAGAGAGAGAGAGTGAGAAAGGATATGAAGAAACCAATGATAGTGCTAACAATTACTAATACTGAATAATTATGCTGCCACAAGAACACTATTAACACTTCTGATTGGAGCCCAAGTCCTTTAAACGATCGCAACTAGTGATTGCACTTGGCTCAGATATTCA	AG	AGAGAGAGAGAGAGAGAGAGAGAG	G	18.49	183	AAAGCCCAGATGAAGTGAA	56.56	GGCTCCAATCAGAAGTGT	56.43	42	50	P
3	BrPe0003	Maracuja_NoIndex_L003_R1_001_contig_10654	2	2214	2235	22	11	20	CAAGAGCCTCCATGCTTTCTCTCCCTATACCCCTTTCCCCAAATGCCAAGCCTCTTTGCAATTTCAAGAACTCCGCTGCTTTCAACCACCGTCCTGGATTTTCCATGCCAAGCAGGCTCCTCATCAGACGTCAGTATCAACCACCTTCGTTCTCTCTCTCTCTCTCTCTCTCCTTTCTTTTTTTTGGGCATTTTACTTCTTTATTTTCAAACACATGAGATGGATGGTCAGTATCTTGGGCGGTTGTAGTGAAGAGAGCTATAGTCTAAGTGTCTCTATTTTGTTATGTGATTATGGAGGGCGAAAGAATTTAATTGCTATG	TC	TCTCTCTCTCTCTCTCTCTCTC	G	20.52	287	CTTTCTCTCCCTATACCC	51.64	CCCTCCATAATCACATAAC	51.58	50	42	P
4	BrPe0004	Maracuja_NoIndex_L003_R1_001_contig_33460	2	3256	3277	22	11	20	TCCTCCCTCCTCTTCCTTTGTATATAATCCCTCCACCCCCGAATTTTCCATTTCCCACCCTCTCTCCCGTGACCGTACACCAGTCACCACTTGTCACTCTTATTTTCCTCTCTCTCCTATTTCCCACCGTCTCTCTCGCTCTCGCTCTCGCTCTCTCTCTCTCTCTCTCTCTATATCTCCGTCTCATCCTCTTCCCTCTCATCGCTCCCTCTCTTGTCCTCCCATCATTTTCAGTTTCTCAAGTGTAACTCGTCTCCCGTCGCCATATCTTCCGCTGTTGGCGGCGAGTTCTTCTTTGTTCTTTTGCTTTAATTACTGCTTT	CT	CTCTCTCTCTCTCTCTCTCTCT	G	16.08	192	TCTCTCTCCTATTTCCCACC	55.34	AACAAAGAAGAACTCGCC	54.77	50	44	NA
5	BrPe0005	Maracuja_NoIndex_L003_R1_001_contig_22047	2	1950	1969	20	10	18	ATTAATTCTTTTCCTTCTTCTCTTCAAACTCTTCGTTGCTTGCCTGCACTCTACAAGTCCTCCTCTCTCGTATCAGAAAGCAGAAACAGAAAGACCACCATGAGAGCACGCGCAGGAACTGAGAGTGGGTGGATGAAGAAGAAGCACAGTAGAGAGAGAGAGAGAGAGAGTGTGCGTGCTTGTTCGTGGTGGTAAGTGTAAATGAAGCCTGAGGGGGTCTTGTGTATTTATTT	AG	AGAGAGAGAGAGAGAGAGAG	G	11.35	192	CCTTCTTCTCTTCAAAC	50.36	CATTTACACTTACCACC	50.35	41	44	NA
6	BrPe0006	Maracuja_NoIndex_L003_R1_001_contig_41864	2	1512	1531	20	10	18	AACCCATTTCTTTTAAGCTTGAGATGAGCCCAGATAGGGAAAATCCACAAGGAAAAGAACAGCCTCAGAGATAAGTAGAGTAGAGTACCGAAAAGGGTCAATTTAATCACTGGAATTAATATCTGAAGAGCATCGGCCATCTCTACGTCTTCTCTCTCTCTCTCTCTCTCCTTCAATTTCTGAGAGTCAGAAGCTAGCTAGTATATAGCGAATGCCGGTATATTCTTTGACTGATTTGAGAGCGATGCCCAAGCGAGGTATTTATAGACGAGATATGGGTCGGCCTGGTTCGAGAATGTCGGAGCTATGACTGGGGATTA	TC	TCTCTCTCTCTCTCTCTCTC	G	13.3	196	AAGGAAAAGAACAGCCTCA	55.14	CGCTCTCAAATCAGTCAAA	55.18	42	42	P
7	BrPe0007	Maracuja_NoIndex_L003_R1_001_contig_10263	2	11920	11937	18	9	16	CTTTAAGGATCTTAGGTTTTGATTGATCCATTTCCCATATGGATTTGACAATGCCACTCTCTTTTTGACATCAGTATTCTCATAAACCTGTAAATGGAAATACTCAGTATACAATTCGATAGAGCAAGGACAGGGCATATATATATACACAGAGAGAGAGAGAGAGAGGCAAGACACTGTGTTACAAGAACCGGGACGTTCTATGGCACTAGATGTCAGAAAAAGGGCGTTCTTGAAACATTCCAAAACATAAACAGAAAGAAGCGAACGAGACCTGTGACCAAACCCCACAAAGCCTCGGAATAGTCCCTATGGAAA	AG	AGAGAGAGAGAGAGAGAG	S	18.69	183	AAAGCCCAGATGAAGTGAA	56.56	GGCTCCAATCAGAAGTGT	56.43	42	50	P
8	BrPe0008	Maracuja_NoIndex_L003_R1_001_contig_19143	2	2100	2117	18	9	16	GCCTTTTTTCAGCCTCCACTCTTATAGTTTCTTGGCTTGACACCTGGGAACCCTTTCCTGGTGCTGAGTGGCACATGACCATGCCCACCAGCCAGCCAACCCTTGGGGAAAAACTTCTTTCCTTCATTTGTAAGAAAATTATGTGTGTGAAGAGAGAGAGAGAGAGAGTTGAGAGCTTTTGTGTGAGCTTGAGTGTGCTTTTGTGACCTTGAGACTTTGCTAGAGCTGAGATTGGAGTGGTAGGAGAGTAACCTAAGGCTTCGTGGTGAGTGTTGGTGGTGTAGTGCATGCATGTTTTATGTTTTTATCATTTGATTT	AG	AGAGAGAGAGAGAGAGAG	G	22.55	278	TTTTCAGCCTCCACTCTT	54.88	TACACCACCAACACTCAC	54.89	44	50	P
9	BrPe0009	Maracuja_NoIndex_L003_R1_001_contig_41230	2	4237	4254	18	9	16	ATTTGCTGAGTTTCTGTCTCTTTCAGCAATCAAGAAGGATCTGCTTTTGATTTTGGGGAGCTAGAAGCAGCAATTGTACTTCAAGGAGTTAAGATTAGGAATGATGAAGCCAAAGCACGTATGATTCCCTCTCCTCTCCTCTTCTCTCCCCTCTCTCTCTCTCTCTCTACTCATTTCTGCTTTTCTGACGTTTGACAAGTATAACCAACTCTCCAAAAGCAAAGGGTGTGAAAGGTTTGAATATGTCTGATGAGGGTACAACAGAGAGGGGGTTACCATTTCCAATACAGTAATCATGCTGAGCATCAGAATTGAATG	CT	CTCTCTCTCTCTCTCTCT	G	17.89	113	CTCTCCTCTCCTCTTCTC	54.05	TTCAAACCTTTCACACCC	53.39	56	44	M
10	BrPe0010	Maracuja_NoIndex_L003_R1_001_contig_67275	2	1693	1710	18	9	16	ACAAAAACCCAGAACATTTTACGGCTGGAACAGCGAGTGATACCAGCTAGTATAAAGAAGAAAAAAGGGCTTGTATGAAAGATAGATACTCCTTGTCTACATCTGTTGACGGAAATGATTCTTCTCTCAAGGAAAAAGAGCTCCTATCGATCTCTCTCTCTCTCTCTCCATTCAATGCGGTTTTTTCTTTCTTTCCTTTTTTTTGTTGTATCTGTGTAGCTTTTAACAGTGTGTCTCTGATCTTTCCTCCAAACCCTAACATGTGTCCCTTGAAAGGGATAGTATTGATTTTATCCTCTCCTCTATGTTTATTCTCCC	TC	TCTCTCTCTCTCTCTCTC	G	15.3	204	GAAGAAAAAAGGGCTTG	51.56	GTTAGGGTTTGGAGGA	51.06	41	50	P
11	BrPe0011	Maracuja_NoIndex_L003_R1_001_contig_21881	2	1767	1782	16	8	14	TTATGTAACCCACTACATGTCGTATTGCAGGATAACCCTCTTCTATTCGACTACAATGTCGAGAATCGAGTTAATGATTTTGTTAATGCAGCTATGATCCAAGTAAACTCTGAGATCAACTTGTTCTACTCCCTCATTTTTTCTGATTCCCTCTCTCTCTCTCTCTGTGCTTTTAATCTGGTTCTTGGGGATGTTAAGAAGACAACTATCAAAACTTTTGGAAAGAATCTATATGCAAATGACGCTGTCCTTTTCTACAGGTAAATGTGACAAGGACAAACCATGTGATGTGGACCATGGGTGATGATTTCCAGTA	CT	CTCTCTCTCTCTCTCT	G	16.92	79	GTTCTACTCCCTCATT	49.2	CTTCTTAACATCCCCA	49.24	44	44	P
12	BrPe0012	Maracuja_NoIndex_L003_R1_001_contig_23916	2	1717	1732	16	8	14	TCAACGGAAAGAAGGCCACTGAGAATGCATTCTTTGAGGCCAGTCCCAAGAACAATGACATCATACTCCTCATCCATGGCTTACGTACAGTGATGAGAGAGAACCCAAGGTGGAAGAGATCAGTTTTGATCGGTGGAGAAAGTGATCGACAGAGAGAGAGAGAGAGGGAATGGAGAGGCAATGGACAGAGTCAGGATTTTATGTTCTTGATGAAGCTGTGGAGCAGGTCTTTAGCGGGGGCTAAGTAACGATAATAACGCAGAGCACAACACAGACTAATTGCCATATACCATTCTAAAGCATGAACGTAATTGTA	AG	AGAGAGAGAGAGAGAG	G	16.72	222	ACATCATACTCCTCATCC	52.42	TTAGTCTGTGTTGTGCTC	52.67	44	44	P
13	BrPe0013	Maracuja_NoIndex_L003_R1_001_contig_46638	2	2068	2083	16	8	14	TAAAAAACCAAACTTGCAGAGGCTTCCAAAGGCAACATTTTTAAATGCTTTGGTCTCTGATCGAGGTGAGGTACTGATCATTACTCGTTGAGAAAATGCACAGAATCCAGAACATCTCGCATCATACAAGTTCATTATGCATGCAGGTGCAGAGAGAGAGAGAGAGTGATGGAGCTCACGATCATCAACAAAATTCAGAGGGTCTACCCGATTCCTCCATTAAAGCCAAACCCAGATTTGGATTTTGTTCCTCCTCACACAAGGATATGTAATCCTATTTATGGACAAATAAAAATTTGATGTTGAATGTATTTGA	AG	AGAGAGAGAGAGAGAG	G	12.69	174	GATCGAGGTGAGGTACTG	56.1	GGTTTGGCTTTAATGGAGG	55.62	56	47	P
14	BrPe0014	Maracuja_NoIndex_L003_R1_001_contig_10551	2	2151	2164	14	7	12	ACAATCGATAGATGAGACATCAAATATGGCTGGGGAAAACAGTAACCATACAAACAGGGGAAATCTACAAGGAAACAATCCATTCCTATGACACATCCCAATTTGATGAGTGTGTTAATCAATTTCATCAGATCATGTTTTCATGAAAAAAGAGAGAGAGAGAGGGAGACAAAGGTAAATCAAAAGATACCATACATCATAAGTTCATGTTTACATAATATAAAAAGGTCCAAAGACAGGAAATACTCAAAAGCATCATTCTCAATAAACTAAACACAAAGCCAGAAGAATCATAACTGAGAAAATTGTTCATC	AG	AGAGAGAGAGAGAG	G	16.3	220	AATATGGCTGGGGAAAAC	54.76	TTCCTGTCTTTGGACCTT	54.96	44	44	P
15	BrPe0015	Maracuja_NoIndex_L003_R1_001_contig_13562	2	2273	2286	14	7	12	AAACCTGGAAACTCCATTCAGCATTTCAAGAGAAACCCATCTCAGTCAGATTCAGAGGGAAATGCAAAACAGGCTACCACATGAAGTTGGAGGGAAGAGAAAACCAAGTGATCCAGAAACCAAAGACCCACGTCAAAAGAAAACCAAAAAAGAGAGAGAGAGAGCCAGAACAAGAAAAAGCAAACAAAAGAGGCTTCAAGGAAAGAAGTGCATTATTAGGAAAACGGGACGTATATGAACCTACTACGCTCCGTGTTTATATGAATGTCGAACCAACGAACAACAGCATGAGTCCAGGAGCAAAGCCCTACGGG	AG	AGAGAGAGAGAGAG	G	16.44	203	AAGTTGGAGGGAAGAG	51.93	CTGTTGTTCGTTGGTT	51.76	50	44	M
16	BrPe0016	Maracuja_NoIndex_L003_R1_001_contig_14816	2	2784	2797	14	7	12	AAATAAAGGCAGAGAAAGGTAAAATGGTTGGTGGGTCTTGTGAGTATGTGGAAAGTGGGAGAGGGACAGAGACAGAGAGAGGGACCTTTCAAAAAACCTGGAAAGGAAGCTTTGTTTGCAATGGAGGAAACCACAGTGAGGAAAACCAAAAGAGAGAGAGAGAGCAGTCAAGGGAAAGCAAGAATTAAGTGCACGGATAGGCCAGGACTCATAACTATGTAAAAGTAAAGAAAACACACATAATGAGAACCCAACATAAAGCAAGCACAAAAAAACTGGACACAGAGAGAGAGAGAGAGAGGAAAGAGTCGGTA	AG	AGAGAGAGAGAGAG	G	16.99	284	TGGTTGGTGGGTCTTGT	56.29	CTCTTTCCTCTCTCTCTCTCT	56.47	53	48	P
17	BrPe0017	Maracuja_NoIndex_L003_R1_001_contig_18007	2	1170	1183	14	7	12	CCAACAACACTCAGTCGATTCGAGAGCGAAACTAGCATTGATCTGCAACGGATGCTCCCATGTTTATAGCGACCACGAACCTGAGTATTGTCTCTCGGTTCTCTTTTGCATAGCTATAAAGAGGAAACATATAGAGAGAAAGAGATATATAGAGAGAGAGAGAGGGGGGGTTTTGTGTTTGGAGAGTGAAACCCAGATGGCTATCCAGATAGAGAATCTAGTGCAGTCCATTAAATCGAAGGTTAGAGCCCTGAAGAAGTCGAAGAAGCCGTACATCAAAATGGACAAGAGTGCGAGCGTCAAGGTCGAGATCC	AG	AGAGAGAGAGAGAG	G	15.07	94	TTGTCTCTCGGTTCTCT	52.47	CAAACACAAAACCCCC	52.44	47	50	P
18	BrPe0018	Maracuja_NoIndex_L003_R1_001_contig_25472	2	3884	3897	14	7	12	CCTCGAACAACATCTGTTTCTATGCAGTAAAGCCTCATGACTCTGTTGGTGCTGCAGAATCTGCTGCTGCTGGTGCTGTTCCTTGCCCATCGAAATTGCATCTGGAAAAAATCACTTGTCCTTCCTTCTCCTCCGAACTTCACTCACTAACTCTCTCTCTCTCTTTCTCTTCCTCCCTAATAAAAAGATTGAAACTTCATGTGATCCTCTCTCTCTAAAAACTCGAACCGACACAACCAATGAGATGACATAGATGAGAGACAAGTGTTCATGAGTGCACATTACTTTTGATTTGCTGCCTACCTCTCTCTTTC	CT	CTCTCTCTCTCTCT	G	17.3	150	TCCTTCCTTCTCCTCC	51.16	ACACTTGTCTCTCATCT	51.47	56	41	P
19	BrPe0019	Maracuja_NoIndex_L003_R1_001_contig_29060	2	3671	3684	14	7	12	GAACAAACGGGCCAAAATGAGAACCAATTAAAAGAGAAGGATGGATGCTTACCTCTCTGCCACAAGGTGACTGAAAAAACGGCATCACAGTTTAGTAACTTCTCCTCTCACGTACCATTGTTTGTCTCTACCTAACACTCTCTCCTCTCTTCTCTCTCTCTCTCGGATTGTTCTTGCACTTGTGTCTTCCTTGCTTTCTCTTCCATGCATCAGCACATTTTGTACTCTTCCTCGTCCTTTTTGGCTTTTGATTGCACTGTTTTAGTGCTTTTTTGGGCCTTCCTTTTTCGAAAATTTCACTGTCTGAGTCTCTG	TC	TCTCTCTCTCTCTC	G	17.47	212	AAAGAGAAGGATGGATG	50.59	AAAAAGGACGAGGAAGA	51.08	41	41	P
20	BrPe0020	Maracuja_NoIndex_L003_R1_001_contig_40022	2	6276	6289	14	7	12	CGGACGAATAAAGCATCAGGTCAGATGAGGTGACATCAAAGGACCTACATAGGAACCTTTTTTGCTTTACAATCCAGATATCCACGGTGGTGATGGGGCTGTCACCAATGCATGGTCACGGCAGTAATGTGACGCACCACCATTAGTGGAGTGTGTGTGTGTGTATTCAAAGCTGTAAACCAAATTGGAGCAGTATTTAAGTTGGAAGGAAAAACAACAGATATAAATTGGATTGCAGAGTGGCTCAGAAGCAGTGTACTGTCTGAAGTGACTGGAGGGGCAAATGTCCTGCCCGTCAAATCTATCTAAGTCCT	GT	GTGTGTGTGTGTGT	G	16.19	300	TAAAGCATCAGGTCAG	48.17	TAGATAGATTTGACGGG	48.99	44	41	P
21	BrPe0021	Maracuja_NoIndex_L003_R1_001_contig_45867	2	1667	1680	14	7	12	CGAGAGATACGAGAGAGCCCAGCATGCATCAGTCAAGACTTCCTCATCATTCGAATGGATAAGACGTGCAAGAGCTGGAAGTGCAGGCCTAACCTGTTAGGCATACATAAAGGACAAATCCTAAGATTGTGCAACACAAAACTATATATGTATATATATATATACCAACAAAGATTCTAAAGAAAAATGCAAAAAGAGGCATAGCTCCTACGAAGGTAAATTCTTTCCCATAATTAAAATTACTTAAAAAGGAGTGTCTTAACAGGTAGGCCACAAACCGGTGATCATATTCTCATCAAAGTTTAATAACTACA	TA	TATATATATATATA	G	16.28	168	ACTTCCTCATCATTCG	50.06	GCTATGCCTCTTTTTG	49.96	44	44	P
22	BrPe0022	Maracuja_NoIndex_L003_R1_001_contig_52201	2	1309	1322	14	7	12	AAGTTAAAGAATTCCCATTTTAACATTATTTTGTTTTCAGTTAAATTTTCAGAATTGCGAATTTCAGCATATATTCTCTCCAATTTTTCATGTGGGCAGAATGTTGGATCTGTTTAGAATGTCACTAAGTGGCATAGAAGTGGAAGGGCTAGAGAGAGAGAGAGGGACAGATGAGGCCGTGAAATTGTTCCAAGATTTACCATTGTTTTCTCTATTCCCTTCACTTCCCTTCCAAAAGAAAGCCAACAAAAAGCACGAAACAGAGGATTCTCCCAAATATTTCCTGATACTTTCTGATAGTGATGGCCTCTCTC	AG	AGAGAGAGAGAGAG	G	15.08	103	GGCATAGAAGTGGAAGGG	57.09	GGAAGGGAAGTGAAGGGA	57.09	56	56	P
23	BrPe0023	Maracuja_NoIndex_L003_R1_001_contig_776	2	3993	4006	14	7	12	GGAAAATTCCCCTCGCATTGTTAACCTCATTGTAAATCATGTATCCACGGTGAGATACCACACCCAATAGGCCCAATAGCACAGGACTGGACAGAACCATAAAGAGGCATAAATAACCCTAGATCTGAAACCTGAGAGCAAGATAACCCCCTCTCTCTCTCTCTTTCCCCAACAACTCCAAGCTCTCTAAGCCCCATCACCAGCGGTTGAGTCTCCCATCGACAACAACCAGAGCCCTTTGACCCTTCCTCTTGTGCATGTATTAACTAGACTCTCATGAGCATGCAAACATACAAATTTACTAAACTAAGTAT	CT	CTCTCTCTCTCTCT	G	16.93	129	AGATACCACACCCAATAG	52.38	TTGGAGTTGTTGGGGA	51.95	44	50	P
24	BrPe0024	Maracuja_NoIndex_L003_R1_001_contig_88799	2	1857	1870	14	7	12	CTCGCTTGACTATGTTATTGATACTGTCCCAGTGTTTCACCCTCTTGAGCCCTACCTTTCTCTGCTTAAACTCGACGGCAAGCTGATCTTGATGGGTGTTATCAATACACCACTGCAGTTCCTTACACCTATGGTTATGATTGGTCAGTATCTCTCTCTCTCTCACTCTCTCTCTCGTTAGTCTTTTAAACAGGAGTACCAGTAGTCTTGATGCAATTTTGTTCAGGGAGGAAGACGATCACCGGGAGCTTCATAGGGAGCATGAAGGAGATAGAGGAGATGCTTCAGTTCTGCAAGGAAAAGGGATTAACCTC	TC	TCTCTCTCTCTCTC	G	14.63	233	CCCTACCTTTCTCTGCTT	54.82	CATCTCCTCTATCTCCTTC	52.22	50	47	P
25	BrPe0025	Maracuja_NoIndex_L003_R1_001_contig_10103	2	1683	1694	12	6	10	TGCTCAGGTTCTGGAGACTTCTCGTGGATCTGGGTCAGCTTTACCTTGGCTCCCCGAAGGTTCATCAACTTAATCTGGCGACGAAAAGAACAGATTTGCAATCAACAAGCATAATCAGACATGCCAAGGAACCAGAACAAGAAGAAGAAGGAGAGAGAGAGAAAGAAAGAAAGAGACCTTGGGATAGGTACAGCCGGTAGTTGGGGCAGACAGAGGAAGCTCAGGTGGGCTGGCTTGTTCTTCTTGACCATCCATGTAAACGCTAAGGCAAAGGTCACAGAGGTTTTCGTTCGAGGTCGTTCGCTGTTTGTC	GA	GAGAGAGAGAGA	G	17.74	119	CAAGGAACCAGAACAAGAAGAA	56.52	GAAGAACAAGCCAGCCCA	56.87	41	56	P
26	BrPe0026	Maracuja_NoIndex_L003_R1_001_contig_11032	2	1793	1804	12	6	10	TCCATTTTGCTCAGAATAGAAAACAGAAAAGAGAGTAAGGGTTTGCAATGCTTCTATCACAACATTCTATATTCGTCAGTTTTCCTTCGTTTTTTCCTGTAGTGTCTACACAACCAAACGGGCCATGTTTCCTCCATTTGAGAAAAGGAAAGAGAGAGAGAGCGGCGGAAAGAACTAATATCAGAGAAATTGACGGATTTCACCCAAAAAAAATATGAATACTCGACATTTGGTGGAAGCATGAAAAGATAACTTACAGCGAATAGAAGATGGATAAATTGGCAAACGCAGTGAAGAAAGCAGAATCAAAAC	AG	AGAGAGAGAGAG	G	19.39	217	CCTTCGTTTTTTCCTGT	53.16	CTTTCTTCACTGCGTTT	52.29	41	41	M
27	BrPe0027	Maracuja_NoIndex_L003_R1_001_contig_121386	2	1635	1646	12	6	10	TACATATCTGATTTACGACCGAGTTGCTTCTGCGGAAGAATCACTTGTGCAGAGTGAGAATCACTGGTGTCTGGAATAGGATGGCTCATTATACATATAGCACGAGCAACTTTTCCAATCTTCTCAACCTGTTGCATTAGACCATATATGTATATATATATAGCTGTCATGATCATTTCAGCATATCAATTCATGTCAAAGGGGTTTACTAGTTTGATAGAAGTTACTTTGTCTGGCAAATATGATGGATCGCAGACAACTTTCTTGCATTTGGCGGTTTCTCCTTCAGAGGTCACACCGATGGCCTTCCCA	TA	TATATATATATA	G	17.17	103	TCCAATCTTCTCAACC	49	CAAACTAGTAAACCCC	49.12	44	44	P
28	BrPe0028	Maracuja_NoIndex_L003_R1_001_contig_165927	2	1325	1336	12	6	10	TACGCTTTCGTCTCACACACTACCAGAACCAAAAACAACAGCACCCTCATGACCCAAGTGTTTATTTTCCTCCTGCCCCCACAAGCCATTGGGAGCTACCTTATCTGAGCAATATCCAAGAACCAAAAGGAACAGGGAAGATACGGTTGCTATATATATATAAATATATGATGGGCTTAGATGACGCCTCAACAAGAAAATGCAAGTATATCTCTGTCTTTCTCTCTTTCTGTGCGGTTTCAGTGGGTGTACTTCTCGCAAGGAAAATGCATGTGTATTGTTTTGAGGCCAAAGCCAAAGTATATAAGCAGT	TA	TATATATATATA	G	14.16	107	CAAAAGGAACAGGGAAGA	53.67	GAAAGAGAGAAAGACAGAGA	53.42	44	40	P
29	BrPe0029	Maracuja_NoIndex_L003_R1_001_contig_1885	2	5660	5671	12	6	10	ATTCTTATTTTTTTATGGTTTGGGAAATTTTTCCGATCGAAAACATGTCGGTAGAACCTTCTACTGAGAATATCAGTATGGTCGGAGTCCGACCCGAGACTTGAATATAAATAAAATGAATATGATTCGAATTTTAATTTTCCATCCTTACTCTCTCTCTCTTCTCTGCACCCCCTCTCTCCCCTCGCGATTCTTCTTCATCGCGATTCATCTCCCTCCCTCCCCTCTGAACCCTTTCTTCTCCTTCCCCTTCTCTTCTCTTCTTCTCCTTCTC	CT	CTCTCTCTCTCT	G	17.88	187	ATATCAGTATGGTCGGAGT	54.82	AGAGAAGGGGAAGGAGAA	54.85	42	50	M
30	BrPe0030	Maracuja_NoIndex_L003_R1_001_contig_7592	2	2640	2651	12	6	10	ACCTGTTTTGTATGGTTTTGATATTCTAGGGCTTGTGCAGTGGGCCATGTCCTCCATGTGCCTGCATGTGCTGTGTCTTTCCCGGAGAGGCCCACCTCTTGCTTTCCCAGAGCAAATAAATGGCAGGCACATTCTTCTTCTCTTCATTCGTCTCTCTCTCTCAACTTGATTCTAAGATTCCTAAACACTTTCTTGGATCTGCGGAAGACTTTGAACTACTGCATCATTCTGCAGCTTGTCTTGTAATTTCTCATCAGGTATGTGTTCTTTTACTACATTACTCTAATTCACATGTTTTTGCGTGCAATGATT	TC	TCTCTCTCTCTC	G	14.58	91	GCACATTCTTCTTCTCTTCA	54.75	AGTTCAAAGTCTTCCGCA	55.21	40	44	M
31	BrPe0031	Maracuja_NoIndex_L003_R1_001_contig_2718	2	3664	3681	18	9	16	AGTATTTTTGGTACACTGACAACATCCTGGGTCGAGTCCTAGCATTTGATTTTTGGATTTTTGACGATTTTATGGTTATTAGAGGTCGGTGGGTGTGTTTAGTTAGTAAAATTATCGGAATTAGAATTGGTTTTGAAGATAAAAATAAATTATATATATATATATATAAAAGGATGTATCCAGTCAAAGACCAAGTATAGAGAGTCTGCCGATAACCTTTTGGGGAGTTGAATGTTCTAGTTTACTCCAAACTAATTTCAAAGTAATCATTTGATGTTGTGACTTTGAGAACTAATGGGATTTCACCTAACTAATGAG	TA	TATATATATATATATATA	G	22.84	152	AGGTCGGTGGGTGTGTTTAG	59.9	CATTCAACTCCCCAAAAGGT	58.9	55	45	P
32	BrPe0032	Maracuja_NoIndex_L003_R1_001_contig_8614	2	1940	1965	26	13	24	TTCGATTCGATTCAACCTAACCACCTTCTTTATCTCTTGAAAACAATGTTTAATTTATCTTATAGACAGCTGATTGCACAATGACCAATGTTGTCCATCAGGAAGTTGGTAGAGACAATAATTGGGAAAAAAGAAATCCTGAATCAGTCAATATATATATATATATATATATATATTGTACGTCTGCGAAGCTACTTGTGCTCTAGTTGTATTTTGACAAGGTGCTCAGCTTCTCCTTCTCCAAAGCAAGCAGTGACCATGGAAGTG	AT	ATATATATATATATATATATATATAT	G	20.44	156	TTGCACAATGACCAATGTTGT	59.9	CTGAGCACCTTGTCAAAATACA	58	38	41	P
33	BrPe0033	Maracuja_NoIndex_L003_R1_001_contig_13192	2	691	706	16	8	14	TTTTGGTCTCTTTGGAAACCTTTGTTACATATCTCACATAAGAATCTGTTTGTAGCCATGAGAGACTTGGGAGATAGAGCAATAACTTCAGCATCTGGATCTGTTAACGTTAATTGTTATAAGACATATACGAAAGCTCTGAGTTAGTAGATATATATATATATATTCAACTGTAATTAAAGCTTTTATTTCAAGAAACAAATATGTATCAACACAAATAATAAAAGAGAGATAGTATAATGAGCATGGTGTTAATTACCTGGTGTTCCTGGTAAATTTCTCTTCTTTTTGGCAACCGGATTTGCTGTATGTTTAG	AT	ATATATATATATATAT	G	18.35	244	GCCATGAGAGACTTGGGAGA	60.3	CGGTTGCCAAAAAGAAGAGA	60.4	55	45	P
34	BrPe0034	Maracuja_NoIndex_L003_R1_001_contig_20319	2	1319	1348	30	15	28	CATTGCTCATACAAGCTGGAGCCATATGGATTTAACAACACCTGTGGTGAAAATGGAACCCACAATATCTACGCAAGCAAGGTTGCTGTTTCCCCTCCTCTTTTTTGCTCTTATAAAATGAAAGATTGTCTTGGCCTTCAGATATTTAACCTCTCTCTCTCTCTCTCTCTCTCTCTCTCTTACCATGAAGAATACACTCTTTGAATATGTTGACTAAGTCGGAAAAATTGAGAAACCAACATAAGCAGCCAATGTGTCAGTCCAGGGCTCCAGCATTGATAACAATTGACAGTGTGTGTGAAAGCAGAGCTCGAAACTCCATCTGATTTT	CT	CTCTCTCTCTCTCTCTCTCTCTCTCTCTCT	S	17.2	230	CCTGTGGTGAAAATGGAACC	60.2	GAGCCCTGGACTGACACATT	60.1	50	55	P
35	BrPe0035	Maracuja_NoIndex_L003_R1_001_contig_25978	2	838	849	12	6	10	TCAGGGGGAAGTGAATGGAGCCATGGGGGCAATTGAGAATGCGCATCAAGAACAAGAACAAGTACAAGCCAACGCTGTTTATAAAAATGGAGATTATGTTCCTCACGATGAAGGGGTTATTTTGGGTCTGGATGGTGGCACCACATCCACTGTGTGTGTGTGCATTCCTTTCTTCCCTTCCTCAACTACCCACCTCCCCGATCCTCTCCCCGTTCTTAGTCGTGCTGTTGCTGGTTGTTCCAATCACAATAGCGTTGGAGGTATACAGCGACCATCACCACTCTTTTGTGTTGATCCTCTGATTTGGTGTTT	TG	TGTGTGTGTGTG	G	17.1	172	AGGGGTTATTTTGGGTCTGG	60	GAGTGGTGATGGTCGCTGTA	59.7	50	55	M
36	BrPe0036	Maracuja_NoIndex_L003_R1_001_contig_28091	2	1713	1724	12	6	10	TTGGCTTACCGAATATCATTTAGCTTATTTTTAAGAATTTTGATATTTTATTTCATGGATTCATCTTTCGTGCCAATATTTTTTGAAATTGGTCTCGGACCTTAAAACCGAGAATTTGAAAATTCGAAAATTATCATTCCTCAGGCTTCATCTCTCTCTCTCATCCAATATTAAAATTGACATATTTCCTTCCAAACTCAACCAATTAAAAGAATTCTTATCACATTAGAACTATCTCTTTGTCATCGCTCTTTTCTAACTAGACTCGTCGGCTATCTCGTCAAATTTTGGTGCTGGTGAGTATTTTTTTAT	TC	TCTCTCTCTCTC	S	19.1	202	TCGGACCTTAAAACCGAGAA	59.7	CAGCACCAAAATTTGACGAG	59.3	45	45	P
37	BrPe0037	Maracuja_NoIndex_L003_R1_001_contig_28141	2	2106	2117	12	6	10	CCGGAAGAATTAATTAATCATGATTCTAATGGTTGACACATGTTGTGCATTATTTTAAGAGACATAGAAGGTTCTGATAATGCAGCGAAAGAGCTTAAAAAAAGGAAGCATGATCTTCTTACATGATCACTAATTCATGCAAGTCATGTCTGTGTGTGTGTGAGACCCAGACATGCAAATTTCTCCCCTTGTCTAATAGAAAAGGTAGACAAGATTGCTCTCCATCGATCAATGTGGCTCACGAGCCGCATTCTTCTTTGGGAACGGCTTTAATTACCCAAGTTGCAGAGCAAATGGAGTGTGATCTTTATT	TG	TGTGTGTGTGTG	S	16.55	230	TGATAATGCAGCGAAAGAGC	59.2	TCACACTCCATTTGCTCTGC	60	45	50	P
38	BrPe0038	Maracuja_NoIndex_L003_R1_001_contig_32014	2	6095	6106	12	6	10	TTATCTAATTGAAGGAATTTCCTTTTGTTTTGATATTATTGATATTACCATTAAATCATTTGATACCTCTAAATCATATTTATGAAATATGATATCCATTATCTAAAAGTTTTCTCCTAAATATCGTATATTTCAACTTTTCGTGTGTGCATATATATATATTGTTCATGTACAAATGCATAGAAAGTGAAGAATTACAAGCCACAAATCTCCAAAACAAGAAAACGTGAACCACTGTTTTTGAAAACATCAAGCTTCTGGAAAATTCAGTTCATCCTTCCAAGCAACAACAGCATGTATTATATGTGTTTG	AT	ATATATATATAT	S	16.1	162	TTTCAACTTTTCGTGTGTGC	57.4	TGTTGTTGCTTGGAAGGATG	59.7	40	45	P
39	BrPe0039	Maracuja_NoIndex_L003_R1_001_contig_69859	2	1362	1373	12	6	10	GTTAAGATCTTCTGGTTTTCATTCTTCCAATTATGTTCCCACGCATTGGTCCCTACTTTCTGTTGTATATATATGCAAGTTGATCGGCTGCTCCACTGTGAATGTCTTTAATATTATTCTCGTGAATCTTCATATGCTGCATTTGCAGAGATATATATATATGCATATATCGCCTCATACATCAGAGCCATGCTTCCTTGCAAGGACATCAGAGTACATAAATAATTGCAATGCAGGCTCTGCACGGTTTGTCTACGTAATTTCTACTGTGACGGGGCTAGGTTTTGAAGATACTATACGCATGCTTTTACA	AT	ATATATATATAT	S	20.23	198	GCTGCTCCACTGTGAATGTC	59.4	AACCTAGCCCCGTCACAGTA	59.6	55	55	P
40	BrPe0040	Maracuja_NoIndex_L003_R1_001_contig_64549	2	5670	5681	12	6	10	CAGATGAAAGAGAAGTACAATCAGATGCCCCATCCATCAACTGTAGAAAAACAAATTGATCACTAATTACACAAAATAACATTTCTTGCATTTCAAAATGTTTCTTGAAAACAAAAGATTGAATATTTTGAGAATTAAGAAAAGGTTTGTTATATATATATACATAGTTAGATGGATAATATGGGTCATGAATCATCTACTTGTGTAACACCATATGTCTCAGTATAGATTCTCCATGCAAAGCACACACCGTAATTATAAGGAGAAAACGGATACAAAAATCACAACGATCGAGTTTGAACAATATGCAGC	TA	TATATATATATA	S	17.12	229	GCCCCATCCATCAACTGTAG	60.3	TTACGGTGTGTGCTTTGCAT	60.2	55	45	M
41	BrPe0041	Maracuja_NoIndex_L003_R1_001_contig_5558	2	2068	2079	12	6	10	ACTTTTCAAAACTATGGTTGGATGCTGTAACTACCATCATTCTCGCGTACCAGACCATCAAATTTATAGCAGCTGAAGATCAATAGATCATTGATTCTCTTTATCTTGTGCATCTTTACCCTCTTTCTGTGAACATATCCCAAGAAACAAAGAGAGAGAGAGCGGACCAGACAAGCATAGATGTAAAAGAAAATGCTGACAGCTATAGATATTGACATGGAGGGAATATGGTTGGACTATTAAAGCAGTGTGGGGGGCAAGAAAGTTGAGTGAAAAGGAAAGGTCTGCTTGTTGGATGAGGGTAGAGGGTCA	AG	AGAGAGAGAGAG	S	14.57	194	CGCGTACCAGACCATCAAAT	60.9	GTCCAACCATATTCCCTCCA	59.6	50	50	M
42	BrPe0042	Maracuja_NoIndex_L003_R1_001_contig_973	2	951	966	16	8	14	TGTGTTCTATGTTACTCGCATCGGTATTCGGTCAAACTTTATCAACAGGAATCAGTGTTAATCCGCTTTCTCTATCCCGAAGTTTTAATTAATTATTATAGTCTCTCACACATGCATTCATTTGTTTTTCTTGAAGGTTACATCATACGGATATATATATATATATCTATACATGTCTACAGGATTAAAGCCGAGGAAGGCTAGAGATGGGAGAGCCAAACCAGTCGTATATGCATTAGCAAGTACTGCACTCTTTTTCCCAGCATCGCATGGGAAACCCTTTTGTTGTGCTACCATGTATGATATGACTGTAACA	AT	ATATATATATATATAT	S	20.92	157	CATGCATTCATTTGTTTTTCTTG	59.5	GATGCTGGGAAAAAGAGTGC	59.8	30	50	P
43	BrPe0043	Maracuja_NoIndex_L003_R1_001_contig_1764	2	655	670	16	8	14	AATCATGATTTATTACTTATCTAATATAAAATATATTATTCATGGTCATCATATTCTAACATGGAAAAAATTATAATTATTCATACATGGATGTCAAATCGATACTGAATTAAATATTTATAAATAAAAATAATTTATCATATTGGTATAATATATATATATATATTCCGGTAAAGTATATATGAAGCACGTGAGTACTTGGCCTACTAGGCTATTAGTACATGTGGAATTCTATAATAAAAGGTGACAACGCGTAATGAGGTTTGAATTTTCTTGGTCCGCTTGTGCTGATGCTTGAACATTGACTTCCAGGTTC	AT	ATATATATATATATAT	S	15.05	202	TCATACATGGATGTCAAATCGATAC	60	GCGGACCAAGAAAATTCAAA	60.1	36	40	P
44	BrPe0044	Maracuja_NoIndex_L003_R1_001_contig_9106	2	637	648	12	6	10	CAACTGTAATGCAACAAAGTATACCTGAGGACGCTAAGAGACCCATTGCAAACAAACAGCAAAAGAAGAGGCTAGCCTTCATGGTTAATGTGTTCAGGATTTGAACGATTATTGCCACTGTGTATATAGAGATGTAAGTAAGCTCTTATGTATATATATATACATCCAGAGAGGGGATATTTAGACAAAAATCCACCAACATTCGGTGGTCCATATATAGTGCCAAAGAAAGATTGCAAGTGGGGCTTTTACTTCATCATTGCACTACCTCTACAAAATCTGGAAACCCGTGTGCGGGTTTTAGTCTTTTTT	TA	TATATATATATA	S	15.74	223	GGACGCTAAGAGACCCATTG	59.7	TAAAAGCCCCACTTGCAATC	60.1	55	45	P
45	BrPe0045	Maracuja_NoIndex_L003_R1_001_contig_10566	2	5675	5690	16	8	14	ATGAATTGTGCTATCCGCTTCCACTTTACCAGCTCTTCCGGACCTCAAACAATTTGGTTCCTGTGAGAGATTCATACTAGTGGTCGAAACTATGACGAAGATTATAGAAATTTACCAGAGATCTTCTTGCCGTTGGATAAATAGAGAACAGTGTGTGTGTGTGTGTAATGTATATCTACACACATTGTGCCTGTTGTTGGTCCTCTAGTTTTCAGTTAGCTGATCTCTGTTGGCTTTGCATGAAAGTATGTGAAAAATTGCCTTTTTCACGCCTTCCTGCCTCATTAATATGCATTTATATCTAGGCAACTTTTAG	GT	GTGTGTGTGTGTGTGT	S	18.41	187	CGCTTCCACTTTACCAGCTC	60	GACCAACAACAGGCACAATG	60	55	50	P
46	BrPe0046	Maracuja_NoIndex_L003_R1_001_contig_14107	2	1996	2009	14	7	12	CTATATGCATTAACAATATTTATCCATCCATTAACACACATGATTAACTTGTTATTAACATATATAATTAATTTCAAAAACATGTGACACAATAGTGAGTTAACGAACTAAAATGCAAACATTCAATATACACTTCAATATGTGAACAGCCACACACACACACATCATGCACAAGCATGCTCAACAAGCAAGATTAACATACAACTCCACCTCACATATATTTAATTTGAACAAGATCAAACCTCAACCAAAAATTAACACAAGAAGAACACCACATAAACCATCCCATAAGATCAACCAAACAACACAATAAC	CA	CACACACACACACA	S	21.95	185	CGAACTAAAATGCAAACATTCAA	59.2	TGGGATGGTTTATGTGGTGTT	60	30	43	M
47	BrPe0047	Maracuja_NoIndex_L003_R1_001_contig_19032	2	1868	1885	18	9	16	CAACTCAAATGGGCCATTTCTTTTCTCTCATTTTGACTGACTTCTGGCATATTAATCTGCAGTCTACAGAAAAGCTGAAGATATGAATTATCACTCAGTTTGCTTGCATGTTCTTGCGGATTCCATTCGTAGGTTTGCTCCACCACCCCTTCTCTCTCTCTCTCTCTCGCTGCCAGCAGCATTTCCTCAACTCATGCAGGATTCTGTTTGGTTTGATCTTTATGTATGCATGTTAAGTTGGTGTGCTGTTGTTGTTTCTCAGTGCAGGCTTGATATTGGCTTCCTGGTTTTTGTCCCTTGGGTATTTTGCTTGCAATT	CT	TCTCTCTCTCTCTCTCTC	S	18.22	195	TGGGCCATTTCTTTTCTCTC	59.2	GAATCCTGCATGAGTTGAGGA	60	45	48	P
48	BrPe0048	Maracuja_NoIndex_L003_R1_001_contig_22454	2	1160	1181	22	11	20	TGTTTAGAATGAACCAGATTTAACTACTTTAAACTAAACTCTACATCATTAATTCTTTACGTTATCTCGAAACACTCAATAAGTGAGATTTATAATTTGATATTATTAATCTATTGTTCAAATTGAGAGACCTTAATTATTATACTTTCTTATATATATATATATATATATACCAAAACTCGGGTTGCTTAAAATAATTGACCTTCTTTAACGAAATTTTCCACTAAAATGTAGTTTGGTGTTTTTTTAGAAAAAATTCAAAACGTAAAATAGGATTAAGTGGAGGCCCTATGAAGATGACCTGGTTGGCAGGATTCGAACC	TA	TATATATATATATATATATATA	S	16.83	150	ACATCATTAATTCTTTACGTTATCTCG	58.3	TTAAGCAACCCGAGTTTTGG	60.1	30	45	NA
49	BrPe0049	Maracuja_NoIndex_L003_R1_001_contig_22555	2	1496	1513	18	9	16	AAACTCTGCAGTACTGATCAAAAGCTTACTTGTTCATTTGTAAAAGCTTGATGACTTCTTGGTGAGCAAATTGCGTTATGGTGGACTATCTTGAGTAATCTGGGAATCAAAACCATGCAGTGTCGCTGCAAGCCACTGGGGGAGTACTGTTATATATATATATATATAAGGATATCCGATTCTTTTGCCTCTTCCTTAACTCTTTTATATGTAACGATGTTATTCAAAAAATATATGTGACGATGTTCGCAAGTGCGTGGGTCTTCTAACTCAGGAGTGAGTGGAAGCTGGGAGTTTGCTTTCCTGGCTGCAATATGA	TA	TATATATATATATATATA	S	16.88	193	GGGAATCAAAACCATGCAGT	59.8	CTCCCAGCTTCCACTCACTC	60	45	60	P
50	BrPe0050	Maracuja_NoIndex_L003_R1_001_contig_22748	2	930	943	14	7	12	AAGCTCTGCTCAGGTTGACCTGCAGCAAAGGTGTTGCATCGATAGTATTTGGTTTTCTAACCATAGATTCAAGGGTATCTTTGGTGCTGTTTCTAGTCTGCTTCTGACAAGATTTATTGGTGCATTCCTGGGGTCGAGTGTTCAGTTGGCTGTGTGTGTGTGTGGGACTCATTGGTCACTACATTGCTAATCTTTTATCATGACTGCCAAACTGTATACTTTTATCTAGATGAGTATAGCTTTTTCTGGTTTTGTCTCGCTGAAGCTTTATGTTAGAACTACCGTTGGCTTAAAGATTTGATTGCATGAAATAA	TG	TGTGTGTGTGTGTG	S	14.59	199	TCAAGGGTATCTTTGGTGCTG	60.1	AGCTTCAGCGAGACAAAACC	59.6	48	50	P
51	BrPe0051	Maracuja_NoIndex_L003_R1_001_contig_16	2	2628	2639	12	6	10	TATCAAATGCTGATTAAGTGTGGAGGATATAGGTTGTTTAAGAAGAGAAAATCGTTGGTTCCTTATAGTCATTTCTCTTTCCTATCGTGACAACTCTTGTCTTGTTCCCCCACCTTTTTAGCGTTCTGGGGCCCTACTTCACTATATAACTATATATATATAATCACTATATACCTTTCTTCTACCTTCGAAGGATGGAGGGGTTCTACAGCGAAAAAAGCGTCGAAGGGGTCATCCTGGGTTACTGAAAAGTCGTCCGACTGCTCGGTGACCAAATCAGAGAGGTTTTGACCGCTTTCTCTTCTCTCCAGC	AT	TATATATATATA	G	3,892.26	198	GTCTTGTTCCCCCACCTTTT	60.2	AGCGGTCAAAACCTCTCTGA	60	50	50
52	BrPe0052	Maracuja_NoIndex_L003_R1_001_contig_143	2	393	406	14	7	12	GAAATGGGGAATGAATATGATGAAGCCATTCAAGGTCTACAGAAACTCCTCAGGTAAAAATATCGCTCGTCTAAAATGTAACTAGCTAGCCTTTTGTTTTCTTAATCTCGGACCCGACCTTCTTCAGACATATGTGGTCTTGAACTTGAAATATATATATATATGACTTCAAGTACCGTCTGCTACGTTATTAAACTGCTGTCTCTAGCTAGGTTCATCAGACTGTACTTTTGAATGATGTGTGGTTGCAGTGAGAAGACAGAGTTGAGGGCCAGTGCCGCTGCTAAAGTGTCCAAGGTTACTGCTGAGTTAAA	AT	ATATATATATATAT	S	16.44	182	TGATGAAGCCATTCAAGGTC	58.6	GCAGTTTAATAACGTAGCAGACG	58.2	45	45
53	BrPe0053	Maracuja_NoIndex_L003_R1_001_contig_238	2	10514	10525	12	6	10	CCTTGCAACTTTCATAGCATAAACCTTAGCGACTTCACTCTATTCCTACCTTGGGTCACGAGCTCAGCTCGGAAGTAACGGAACTCTCTTCTTTTGCTCCAACAGTTAAGTCAAGGGCTACGAAAAAACCTTCCTCCGTAAGTTCCTTTACTCTCTCTCTCTTTAGAGCTTTCAGGTGAAATGAACCAATTCACCATTGAGTTCGATTTGAACTAGTTTCAAAGGCTGGATTTCCCTTAGGGAGAACTAGAATCCTATCCTCATCTCTTTCCCTCTTATGTCATTTTGAGACAAAAAGAAGTAGGGATTTGA	CT	CTCTCTCTCTCT	S	288.74	197	TTCCTACCTTGGGTCACGAG	60.1	TAAGGGAAATCCAGCCTTTG	59.2	55	45
54	BrPe0054	Maracuja_NoIndex_L003_R1_001_contig_291	2	1431	1444	14	7	12	GCCTGGAAAATTTCTGCATGGGATCAGACGGGTTAGATTTTTCCACACCAACCATGCCCACTTCAGTTACCTTTTTCTTTAATATGGTAGCGTGTTAAGAACGATATGCAATGGGATTCATAGTTTAAAAGATGAATATATTACATTACAAGAGAGAGAGAGAGCAGACCTGCACAGTTGCATGGATTATAGAGTTGGAAACTTCTATTGTAAGCAAGAAATGATATGCTCCGTTTTGACATTCTGCAATCTGAACGTATAATTGCATGCTGCTTTCCTTTATCAATTATACTGCATAAAGTATCTTTTTTTCT	AG	AGAGAGAGAGAGAG	S	15.97	230	CATGGGATCAGACGGGTTAG	60.3	CAGAATGTCAAAACGGAGCA	59.8	55	45
55	BrPe0055	Maracuja_NoIndex_L003_R1_001_contig_350	2	4214	4229	16	8	14	ATTATACATATGTATGACAGATAATAACATTTTTCCAGTAGAAAATACAAAGATGGATTTTTGAAAAAGATAAGAGTATACGTTGGATATAAAATAATTATATATTTAGCATTATTAATTAAAGATCTAATTAGTATATATAGATATATATGTGTGTGTGTGTGTGGATCCAGCACGCATTAGGTTCCCCTCCGTTGGATTATTTTATCGCGTTTGCTGTTGTCATGTTATATGCTTTCAGCCAAGCAAAACCTTGACTTTCAGTTCTGACTTTTATATTAGATCCATCTCACAAAAGCAATCGGTTTTCCTTCTA	TG	TGTGTGTGTGTGTGTG	S	16.03	172	TTTCCAGTAGAAAATACAAAGATGGA	59.5	ATAATCCAACGGAGGGGAAC	60	30.8	50
56	BrPe0056	Maracuja_NoIndex_L003_R1_001_contig_760	2	4588	4599	12	6	10	CTTCTCCTGTGTTCATGTGAAGGATTTGGGACACTTCCATGGTCACTGCTTGCTTTGGAGAAGGAGAAGCTGAGCACCTTGTCAAAATACAACTAGAGCATACAAGTAGTTTCGCAGACGTTCAACAAATATATATATTGGAGATTAATCATATATATATATTGGAAAAATTGTATAAGTCACGTCATCTGACTGTTACCCTGTCATTTATTTTGCTGTTAGAAAAAAATTATCACCAAACCTAATAAAATTTATTTCTTTCCAAAATCATAAAAAGATTCCTTCTCATTTTCGAAAACCCAATCCCTTGGT	AT	ATATATATATAT	G	442.47	204	GTTTCGCAGACGTTCAACAA	59.9	ACCAAGGGATTGGGTTTTC	58.7	45	47.4
57	BrPe0057	Maracuja_NoIndex_L003_R1_001_contig_1372	2	581	596	16	8	14	TTTTTTAATGCAATGTGAAAGGTAATATGTGTCTACCAGCTCGAGTCCTGATTGCCAGCTTACAAGTTTGTTGGAGCAAACATGGGGTCGGACATAATTTATGATATTGATAAAATTTTCCTAAAAAGTCGCGGATGGAAACTTCATCCTTATATATATATATATAAAGAAAGTAAAATATGTTAATTAACAAAAAGAATGACTTGGTCTCCGTCTTTATGTTAAAATTTTATATGTAAAAACAACAAAACACGTAAATGACATGACTAATACGCAGAGTATGAGATGGGTTAGAATATTCAACCCAGTATCCAAT	TA	TATATATATATATATA	S	48.01	179	ACCAGCTCGAGTCCTGATTG	60.4	CGGAGACCAAGTCATTCTTTTT	59.6	55	40
58	BrPe0058	Maracuja_NoIndex_L003_R1_001_contig_2177	2	3899	3922	24	12	22	TTAAAAATAAGCTGAAAAATGAGAAATCCACACACAGGCTAACTCTAGATGACAGTAAACCGATCGAGTAAATGAGGGGATTGTACCTTATATTCTGATGATATCGAAGTTGTTTTGACGAAGACACTGATAGTTCTCTGAGGCAGATATTATATATATATATATATATATATACACACATACATATATATATTTATCTGAAATTAATTTTACTGCATAGTTGGGTCACAAGTTAACCCGAATTCCAAGTTTCTTATCATAATTTGACCAAAATGCTGGATACACATACCCATATGTAGCCATGCTAATTTTGGTATGCTCCGG	TA	TATATATATATATATATATATATA	G	16.13	186	GATCGAGTAAATGAGGGGATTG	59.8	TGGAATTCGGGTTAACTTGTG	59.8	45.5	42.9
59	BrPe0059	Maracuja_NoIndex_L003_R1_001_contig_3888	2	3583	3598	16	8	14	AAAAAGGTATATGGTAGAGGAAACAGCTTCACACACAGGAGAGGATGACACAGTTTCATATATACCAGTAAACATGGAATGGCCAAGCTATACTGTAAATGTGCAGTATTTTTTGCACGAACCGATCCCAAAATTTTAAGATATCTCCGTTATATATATATATATAAATCAAATACTCGCTTTTGATTAAAAAAAATAAAAAGAGTAAGAAATTTACCTTTCCAGCATATTTAATTTAAATCGGAGATTTCCAATTAATCGGCCATACTGTAGTGAAGATGAATCTGTAGCCGTAGCCAGCAAACCGTGCTTTACC	TA	TATATATATATATATA	S	16.62	153	TGGAATGGCCAAGCTATACTG	60.1	TGCTGGAAAGGTAAATTTCTTACTC	59.3	47.6	36
60	BrPe0060	Maracuja_NoIndex_L003_R1_001_contig_3995	2	2250	2273	24	12	22	AGGTGTGAAGTTGCCTCTTTTAATTCCTGGTCTCAGGTAGTTGGTCCATCTAAGCCTGCAACTTTTGCTGCATCTTAACAACCCTTTTTGCAGACAGAAACAAATAGATTGATCAATTGAACAAAGAGTAATTTATGATTCATATTGAACATATATATATATATATATATATATGTTCATGTTGCAGAGTTTTTACCAGTGTTGGTAGGCACTGATCTCCAGTTTCCTGGACCATGTTCTTGGATGTAAGACACTAGGATGATGTCCTCCTCAGGGGTCCATGGACCTTTCTTGACGCCAACTTTGTCGCAACAAGGAGGTCTT	AT	ATATATATATATATATATATATAT	G	16.49	173	GGTCCATCTAAGCCTGCAAC	59.7	TCAGTGCCTACCAACACTGG	59.7	55	55
61	BrPe0061	Maracuja_NoIndex_L003_R1_001_contig_4067	2	2561	2572	12	6	10	AAAGCAGCCAAGGACTTCTCAAAAATTTAAACAGCATGATCATTTTGCCGGTGTACATATATTTTTTTTCTAGTAAGAACATTATACTTTTCAGGTTGATGCAACTTAAATTATTTTAGTCATGCCCGCAGAATGTACTGCTTAGTTTTCATATATATATATTTTTTCTATTTAAATTATTGGTTCCTAGGATGAGTAATTCCATCAGATAATATTAGTCAATATCATATTAAAATGCACGCTATTCACGAAGGTCACAGAAGAAACACTTCATCAGCATCCCATACAAGCTTCCATGTGAACTAACCTTCC	AT	ATATATATATAT	S	16.64	171	CCCGCAGAATGTACTGCTTA	58.9	GGAAGCTTGTATGGGATGCT	59.2	50	50
62	BrPe0062	Maracuja_NoIndex_L003_R1_001_contig_4320	2	3141	3158	18	9	16	GCCTTTCTATATATATACATATATGGGTTTTTAGGTGTTGTGCTTACAACGGGTCATTCGCTTGCAATCACTAGGAACTTATATCATTAAATATATTGTTGTGGACCATTTGAACCATGTAAAATAATAATAATAATAATACGAAATTAGCTCTCTCTCTCTCTCTCTTTAAAATTATGTCTTATAAAATTATATATTAATACATACGGATTACAACAGGTTCGATCCAAGTAATGCCAACTAGGGTCTTGCTATTTTTTTCTTTGATAAGAAGGGTCTTCCAATTCTAAACATGCAGGTCTCCTATATGGTTAGAAG	CT	CTCTCTCTCTCTCTCTCT	G	15.28	216	GTTGTGCTTACAACGGGTCA	59.6	GCAAGACCCTAGTTGGCATT	59.2	50	50
63	BrPe0063	Maracuja_NoIndex_L003_R1_001_contig_4859	2	610	627	18	9	16	AAACAGTTGCTGGAAGAGCTAGAAGACCTTAGAACTTTGGCTCTCAATGAACTGAGAGGTTTTGACCAGGCAAAGGTTGAGAAAATTTCAAGTATAATTGACCTCCATTGACCTCCAAAGGGCATTGGATCGTCACTTGTTCTCAAGAGATCTCTCTCTCTCTCTCTCCTTTTCCACTGATACCGCATGGTTTAAAGTCGTTTGTTGTTGGGTAATTATTAGTTTTAGTTTTTTAAAATGATCGATTAGAATTTGTTGGATATAGAATATCTCTTACTTCCATCAGGAAGGAAAAAAATCATCCAGTTGATCATCGTA	TC	TCTCTCTCTCTCTCTCTC	S	16.09	183	TTGCTGGAAGAGCTAGAAGACC	60.2	CATGCGGTATCAGTGGAAAA	59.5	50	45
64	BrPe0064	Maracuja_NoIndex_L003_R1_001_contig_7951	2	162	173	12	6	10	ATATATACAGACTGCTCCAGATTCCAAGGAGCTAGTTTTCATCGGTATAAGTACAGAGAAACCTGATTACGAAGTAGGAGTTGTCTCAGGTACTATATATATATATCTTACAAATACAAGCATCATTTTTATTTCTTATTCATCATATATTATATATATATAATGGATACTTAATGCAGCTGATGGGAAGAAGCTACTGCACAAGACGGATCTCAGGACAGATCGCTGTGTCCTCAGCCACGAGATGGGCGTTACACAAAAGTATGGTACTATATACGGGGAGTCTGTCTCATCAACAGTTAATTATGAAAT	TA	TATATATATATA	G	24.54	179	CAAGCATCATTTTTATTTCTTATTCA	58	TGATGAGACAGACTCCCCGTA	60.7	23.1	52.4
65	BrPe0065	Maracuja_NoIndex_L003_R1_001_contig_8380	2	2009	2020	12	6	10	AATACATTTACATGAAATTGTAACCTGCTGATAAAGACATCTCTGCAGCAAACCACTCAGCTCCTGGAAGAGACCTTGGCCCATGCCACGTGGAATTTCAACTTGCTGGCTAGAACTTGCTTGGCTTGAAGAGTCTTGAAGAGAAAAGGGTCTCTCTCTCTCAGATTGCTTTTCGGCTAGTACAAGATTGATAATGGCATTTGCTGCTGCTTGACGAACTGTGTCTTCTCGTCTAAACATGGCTTTATGCACAACCACTATGCAGTAATCCTGTGCTATCAGGGGAAAAAGGTTAACAATTTAATAATGGAA	TC	TCTCTCTCTCTC	G	17.23	152	GACATCTCTGCAGCAAACCA	60	TCTTGTACTAGCCGAAAAGCAA	59.2	50	40.9
66	BrPe0066	Maracuja_NoIndex_L003_R1_001_contig_8705	2	4428	4445	18	9	16	CAAAAGGTTATCCGATCTTAAATCTTGATAAAGAAATAGATTAATTTCAACAAAACACAACTTGATTCCCCCTACCACCTTTGGCATATCAAAGCAAACATGCAGCTTGAAATCCAACTTTAATGAGGAAATTTGAAGTATTCTTGAAAGCACACACACACACACACATCTTAAATCTTTCTTTTGCACTAAATCCGTCAATAGATCCTCAATTAGCTATATCCTTGATATCAAAGGACACAAAAATTCTTCTGCTGCTTCTGCAACTGAGAAGAGAACTAACATGAAAATAGCAATCAAGTTAGACTCATAAAGGAC	CA	CACACACACACACACACA	S	18.55	206	CTTGATTCCCCCTACCACCT	60.2	TTGCAGAAGCAGCAGAAGAA	60	55	45
67	BrPe0067	Maracuja_NoIndex_L003_R1_001_contig_11724	2	757	770	14	7	12	GTTGGTGCGTATCCTTATACTGTAAAATCAGAAAAGCAAATATAGAATTAGAACAAAATGTAATAGAAGGTGACCATTTAATATGATGAAATGCCTTGTATATAAGTGGTAATCTAATGATATAATGTCATTTAAAATTGATAGTTGCATTATATATATATATAATATTGTTTTATGAATAATGTAATTTTGTTATATGTGATACAACATTGAATATAAAGAATATACAATGGTAAGAATAAAAAATTTAAGAATGTGGAGTGTGGGATTTGAACCCACGCCCTTTCGGA	TA	TATATATATATATA	G	15.83	224	GAACAAAATGTAATAGAAGGTGACCA	59.7	TTCAAATCCCACACTCCACA	59.9	34.6	45
68	BrPe0068	Maracuja_NoIndex_L003_R1_001_contig_11772	2	829	846	18	9	16	AGCCGAAATTATCACGGTTGAACTGCCTTCAATTTTAATGGTGCCTACTTATCACAAGAGTGACGGATTCTCCCTAATATTTGCCCAATGCATAACTTGAATATTCAATTCATATCAATAATGAAATATTACTTAGTGTTGGTTAATATATGTGTGTGTGTGTGTGTGGAAAGAGATGCGGCTAGTTCAATTATTTAAAGAATTCCTTGATATAGCATAAATAAATATATGGGAAAAAATAGAATAAGATAAAACAGTACAGATAAAATGTAGGGCTTTCAATTTTTTCTTACGATGCCATTATTTGTGCTACTATTG	TG	TGTGTGTGTGTGTGTGTG	S	21.3	190	AGCCGAAATTATCACGGTTG	60	TTGAACTAGCCGCATCTCTTT	59.1	45	42.9
69	BrPe0069	Maracuja_NoIndex_L003_R1_001_contig_12360	2	414	429	16	8	14	CGAAAGGTTCGTTTACATTGTTCGAATCCTGATATTTGATTAAGAAAAAATGAGCCCTAGTCACTCCACCATTCATTTCTTGATACAACTATTCTTATTCATAAATTGACTAAAATATTTTGTAGGAAAGGAACCCGTCTTCATAAAATGATATATATATATATATTCCCAGCATCTCCATTAAAACGGCATAAATCAAGGTTTAATTAGAGCTACATCATTTCTACTTAATAGTCCAAAAGTTATTATTAAGTAGGCTGATGTATTTTGGACTTGTTGTTCTTTGAATACAACTTTTATCACAGTTCCACTAAAA	AT	ATATATATATATATAT	S	13.24	153	GAGCCCTAGTCACTCCACCA	60.3	AAACCTTGATTTATGCCGTTTT	59	60	31.8
70	BrPe0070	Maracuja_NoIndex_L003_R1_001_contig_13447	2	508	519	12	6	10	ATCAGTTCAGGCAAAGTTTACAATCAACTCATCCATGAACACAAGGACCCCTGAATAGCAAAAATCAGTACTTATTTGGAAAAATAAAAGAATCAAGGAAACCACTCACCTTTTATTTATCTTACCAGAATGAAAAGAGAAAAAGGGAACAGAGAGAGAGAGCTAGCTTTCACGGCTTCACCTGTATTTTCACGTCCAGGATGGTCTTTAAGCCTCAAGCAGACACATAATCCAAGAAAATGAAATACAAAAGGTAATCAAAGACAAAACAATGAGCCATCCATGATATAAGGCGGGTCAATCAGAGGCAGC	AG	AGAGAGAGAGAG	G	17,00	166	CAAGGACCCCTGAATAGCAA	60.1	AGACCATCCTGGACGTGAAA	60.5	50	50
71	BrPe0071	Maracuja_NoIndex_L003_R1_001_contig_14006	2	745	760	16	8	14	TTTTTTCTTTTTAATTTTGGGCAGCTGCATGCAATAATAAGCACGTCTACCCAGAAAAAGAAAGAATTTAATGAAATAAGCATATTGAATTCTACAATAGTTTATAATTGTGGGAAAGGCGATCAATGATGGAAAGACTTTGGTTTCTTGATATATATATATATATTCATGTTAACTATGCAGTACAAAATCAAGGGTCGAATTAATCATTTCCTTTAAACAGTGATTTTGATTGATTTTGATTTAGCCCTTCCGCATGCGTAAGTTTGTCGTTGGTAGATGACTACCAAATTCATGCATTAAACCAGGTTTATCA	AT	ATATATATATATATAT	S	18.82	107	ATTGTGGGAAAGGCGATCA	61.4	GAAATGATTAATTCGACCCTTGA	59.3	47.4	34.8
72	BrPe0072	Maracuja_NoIndex_L003_R1_001_contig_14239	2	640	655	16	8	14	CTCGAAATCAATGGTTTCTCCTATATATCATCAATCCTCATGGGTCTAATAATACATATTGGTTTTGTTGTCATCTATACGGTTTCGTGAGACTCAAGCTTTCAATTCAGTGTATGCTTCGGGGTTTTAGATTAGTTAGGTTTCTTGGTAATATATATATATATATCGTTAATCTTCATTTTTCGTGGGAGTCTTCAGGTAATAATTCGCACTTCAGATAATTGCTGCCAGAAGATACTTTTTTAAAGCTGCATCTATAATATGATACAATGCACGACCAAATCCTGCTGCAGAGATACATAGGATATCAAGGAAA	AT	ATATATATATATATAT	S	12.19	179	CAGTGTATGCTTCGGGGTTT	60	AGGATTTGGTCGTGCATTGT	60.4	50	45
73	BrPe0073	Maracuja_NoIndex_L003_R1_001_contig_15030	2	3113	3134	8	4	6	ATGAATTTGAATAGAAAGCTGGTTGATATAGCTTACTATAAGAAGAACAGCTGTTGCTCAAGATATACTACTTAGATCCCCAATCTTCATCACCCTCCTGATATTTTACATTACTCGATCTTCTCTACCATAATTCTGGTATCATATCATGAGAGAGAGAGAGAGAGAGAGATCAACCAATAAAGAACTTTCTAGCTAATTATCTTTAACTGGTGATCGCCAAAATCATGGCTACAGCTGCTTATACCCATGGAACAAGTTCCATCAAGTGCTTTTATATATATGAGCAAGCAACTCTAGCTTGCAAGGATCATAAAATTAA	TA	TATATATAT	S	14.54	111	AACTGGTGATCGCCAAAATC	59.9	TTTTATGATCCTTGCAAGCTAGA	58.2	45	34.8
74	BrPe0074	Maracuja_NoIndex_L003_R1_001_contig_16503	2	3503	3520	18	9	16	AATAAAATTATGGTATCTGAAAAAAATGATCAAGCTTTGTATCTTGCCAGTTTTTCTTCTCAACCATAAAAATAAAGGAGCAATCTCGAGTCCATTCATATAAATTTCCTGAAGCGCTCGATTTCATCTCGTGAGCAGCTTATAAACGGAATATATATATATATATATCATAATCCCTGCAAGAGAAATAAGATTTCCATCAGGAAATAATTATGCCATGATTTAATATTTATACAGTAACAACACCCACTACATAGATTGCACATCTTTCATATCCGACCCGTTATATTGCGTGTCCAAACCATATAACATCAGGAT	AT	ATATATATATATATATAT	S	16.17	209	AAGGAGCAATCTCGAGTCCA	60	CGGGTCGGATATGAAAGATG	60.3	50	50
75	BrPe0075	Maracuja_NoIndex_L003_R1_001_contig_16622	2	5152	5163	12	6	10	ATTTGGTGATTTTCCTGGTACCAATGGCACACATCATGAAAACAGGAAAAAAATCCCTTTTGGGGATAGTTTACAAGTCTGAGTGTTTAACTTGAACAAGTTACCTCATCTTTTCTTGACTGATAAACATTATGGAGAAGCTTCAATTAGTATATATATATACACACAGACTCAAACATACATATTACAGAATTATGTCCAGTTTGATAGGATGGAACAAAATTGAGAAAGTCATTCAGTATGATGATCCTACAAAGTATTGTATAGTAATACTTAGCAGTTATATCTTGTAGCATTATTTAAGATAGTTAA	TA	TATATATATATA	S	15.73	164	TCCCTTTTGGGGATAGTTTACA	59.7	TTCCATCCTATCAAACTGGACA	59.4	40.9	40.9
76	BrPe0076	Maracuja_NoIndex_L003_R1_001_contig_16875	2	717	728	12	6	10	CGATCGAGTAGCTCTATGTCTTCTCCTTCGACTGTAAAGAAATGGACAGGGTAAAGGATACAAAAACGGCGCCGTTTTTATGGTCTCCTTCGAGAAACCCATCGTTTTACGTTCTTCTTACGGCTCAACTCGAAGGATTCAAGCTTAATCCACACACACACAGAGCTCTGTACAGCAGATTGATAGAATCATCTGTCTTTCAGTGCAACTATTCATTCGGTAAATATAACCGTTCCTACTCTCCTGGTGGTTCCTTATTCATCAGGTTAACCGCTGTCGGAAACCTTGTGAATTGAGGTTTTTATGAAAACA	CA	CACACACACACA	G	14.78	167	TCTCCTTCGAGAAACCCATC	59.2	CCACCAGGAGAGTAGGAACG	59.7	50	60
77	BrPe0077	Maracuja_NoIndex_L003_R1_001_contig_17080	2	6105	6116	12	6	10	GAACACCCTTTCCAATGCAATTACTAGTAAACTGCTTTCAGATTTCAACAGCATCAACCATAAATTTTTTTTTTTGTATGTACCATTATTAAAGTTGAATTTGCTTCAAACAAGGCTCAACAAGATCACACTTCTGTCAAAAGCAAAATCTGTGTGTGTGTGGCTCCTTTATTTTCCTTGTTGATTAACCATTGAGAAGTAATATGACCAATTCACCAACCAACAATCAATAAAAATATTATAAAAAATAGACCTGCAGCTGGAATGATTTGTGTTCAACATGGAAAGAGAACTCTCTTGTTTCAAAACTTC	TG	TGTGTGTGTGTG	S	18.45	169	TTGCTTCAAACAAGGCTCAA	59.6	ATCATTCCAGCTGCAGGTCT	59.8	40	50
78	BrPe0078	Maracuja_NoIndex_L003_R1_001_contig_17923	2	2256	2269	14	7	12	GGAAAAGATAGCTGTGCCCTACAATAGATTAGTACTAGTTAAAGAAAGTACACCAAGTCCAAAAAAGCAAATATTCACTTAGAACTAGGGATACGGCAATTGATCAATTCATTCAACAACATCCATTCATATTGGACCAGGATGAATGACGAGAGAGAGAGAGATTAAAAAGCTAGATTAGTAGTTAAAGAATTCCTTTGAGAATATCGAGTTGAATCCTTGACCCTCGGTTGCTAAAATGACCCACCATTCATGGCATTCTTCTCCTGGCAGTTAGCTCAAACTTGCATCGCCGATATCATGTCGATAATCTC	GA	GAGAGAGAGAGAGA	S	16.13	179	TCCATTCATATTGGACCAGGA	60.1	GATATCGGCGATGCAAGTTT	60.1	42.9	45
79	BrPe0079	Maracuja_NoIndex_L003_R1_001_contig_18054	2	2529	2548	20	10	18	AAAAAAAAAAAAACTTACTATACATTTCTGGCTTTCTCATCTTACAAGATGTGCTTCACATATAAGAAAGCAATGATTACTTTGTAGCATTTCATAAAGACCATTATCCTGCAACGTACTAGTGAAATTGAATATAATGATCTTACTAAAAGAGAGAGAGAGAGAGAGAGTTACTGTTTTCATTTGCCTTGTTTCCTCTTACATTTTTTTTTTAAAAACTGTGTGCAGTGTGATGAAGTAACAAACAATGGCAAGACCACTACACCTGTAAAATTTCAGGTTCATTGTGCTAATCTATTTTTGATTTCCAGTGTTTACTG	AG	AGAGAGAGAGAGAGAGAGAG	S	19.28	176	CATTTCTGGCTTTCTCATCTTACA	59.8	GAGGAAACAAGGCAAATGAAA	59.2	37.5	38.1
80	BrPe0080	Maracuja_NoIndex_L003_R1_001_contig_18293	2	6147	6164	18	9	16	AACAAAAGCAAAAGCCAAACATTTTAAACAAAATGGAAGATGCTTTCATCTACAAAATAAATGAGATACATCTCGGCAACCTGTCACTCATCAACTCACGGCATATGAGGAATGCCAAGAGAAATGTCCACTAACATTTATGTAACTCAAGTGTGTGTGTGTGTGTGTAACTATAACAAACAACTATTCTCCATATATTTCAAGCTATATCACAGGCAGGAAGCATAGAGAAGTTGTCGGCTTAAACTTACAGGCTAACCAAGTCAGACAAAAGAGTAATCTGGTCACTAATACTCCCTCTTAATCCTTGACTTCCAA	GT	GTGTGTGTGTGTGTGTGT	S	17.61	163	TACATCTCGGCAACCTGTCA	60.3	TCTATGCTTCCTGCCTGTGA	59.5	50	50
81	BrPe0081	Maracuja_NoIndex_L003_R1_001_contig_18583	2	1484	1501	18	9	16	CCGGAGTTGGGTATTTCTTTGCAAAGAAATGCAAGCACATGGTTGTAATTATACAGGAAAAAAGATTGCGTGTAATTCCATTTCCGAGCAGGCCAGAAAGGTCAAAGCTCCTGTCAGAGGGAAAAAATAAAGCCCTGTGAACAAAAAGTCCTCTCTCTCTCTCTCTCTGCGCTGGTGGATGATCTATGATGCTGCGTGGC	CT	CTCTCTCTCTCTCTCTCT	S	16.93	181	TTGCAAAGAAATGCAAGCAC	60	CCACGCAGCATCATAGATCA	60.8	40	50
82	BrPe0082	Maracuja_NoIndex_L003_R1_001_contig_20215	2	338	349	12	6	10	GCCAAAGATTTAGGCTGCCCTATCCACCTGATGATTTTTTTTGTCTTCCTGTGTTGAAACAGGGATCTACATGTATAGTTAATGCAGCAAGTGAAAGAGACATGGCTGTATTTTCTGCTGGAATGATTAAGGCATTGTATCTTCCTTTTTTGTGTGTGTGTGCGTGTTCTGTTATTTGGTTTTTCTTAGTTAATCTGTATATGTTCTTTTTTCATAAGCGTGTGCTTATGATGCACAGGCAGAATTGAAGGGGAAGTCTTTCTTATGCCGTACGGCTGCAAGCTTTGTTTCTGCCCGAATCGGAATTATTCC	TG	TGTGTGTGTGTG	S	17.27	151	TGGCTGTATTTTCTGCTGGA	59.4	CCCCTTCAATTCTGCCTGT	60.1	45	52.6
83	BrPe0083	Maracuja_NoIndex_L003_R1_001_contig_20604	2	1497	1512	16	8	14	GTTAAGAAGGATCATATCAGATCTATCAAGGTTTTTAAACAATCAAACATTATTCATAAATTAATCTAAAACATGGATATATATTTGATTAATTTACTTAAAATATGTAAAAATATATAAGTTTCAAGATAAATTTGATAAGTTTTGTGAATATATATATATATATTAGTATTAAGAATTCTCAACGAAATCCAGTCTACATTACATAAATCCAATATAAACAATATTAATCAAATATAAACCATATAGACTAGCGGGCTAAAACTATCTTTCCGTGTTCCGTGGAAAAGGAGAGATATTTAATTTTTAACACTTT	AT	ATATATATATATATAT	S	18.91	137	TTCAAGATAAATTTGATAAGTTTTGTG	57.3	GCCCGCTAGTCTATATGGTTT	57.4	22.2	47.6
84	BrPe0084	Maracuja_NoIndex_L003_R1_001_contig_21285	2	1936	1947	12	6	10	TGATAGAAATTGACATATGTTCAAACCCTTGATTGATCGACAATCCAATTAGTTGTCTGCTTTTGGTGAGTTGTTGATCCTTTGACCTTGTTAGTGTCACTCTTCTAGTGTGTGTATTTTTTGTGTTTTCTCTGTATTCTCCACTCCTCACTCTCTCTCTCTGATATGATTTCCTCTTTTGTGTTGCGGTTGTGCTTGGCTTATATACTCTTGATGTGCCTGACCAGTCGGCTGGAAACCAAAATCGATTACCATGAATTTGACCCAGCTTCTTCACATTGCACGACATACTCGACCAATTACCTATACATC	CT	CTCTCTCTCTCT	G	24.09	161	TTTCTCTGTATTCTCCACTCCTCA	59.4	GTCGTGCAATGTGAAGAAGC	59.5	41.7	50
85	BrPe0085	Maracuja_NoIndex_L003_R1_001_contig_21434	2	266	279	14	7	12	AAGATCTTAACAGAGAAAGCACCCTTTGGAGGAATTGGATTGACATGAAGTTATTGGAGAGATAGGCACGTTCAAGATCATCGATCCCTCTCGTGAGGAAAGAGTAGAAACCATTAACAGAGTTTGTAGAGGAGGGATCCATACTGTATGGAGAGAGAGAGAGAAGAAGCAGACGCTATAAGGCTAAAAAGAAATAAAAGTGAACCGATGGTAATATAAAGAAGAGTGAAGGTAGACAAGAGAAGAGAAGGGGTGGGGGGAGAGAAAAGGTTAGAAAGATGGGTGATATTTAAATTGAGAGAAGAGAAGCATAG	GA	GAGAGAGAGAGAGA	S	17.54	170	AAAGCACCCTTTGGAGGAAT	59.9	AGCCTTATAGCGTCTGCTTCT	57.6	45	47.6
86	BrPe0086	Maracuja_NoIndex_L003_R1_001_contig_24018	2	2356	2375	20	10	18	TTGGATATCTACCCCATCGATCTCGGATCTATGCTTGAGGACCAAGTCAATTTCCCAAATTTCAATGGCTCCGTAACTGAATTTTCTATGTACAAATAGGTCAATTACGTGCCAAAAATTCTGTTAATTTTATTATTCATCATTAACCTTTATATATATATATATATATAAAGATCCTATAGGTTATATTTTACTGTGCCTGTCTCCGGGTGCTTCGTTCAACTATTATAATCCTCAAATCTTGCGCTATTAACATATATCACGTACCAAGGACAATGTCATTAAAACTTAATAGTTAAACTAGAATTAAACGGAATTAG	TA	TATATATATATATATATATA	S	11.1	153	CAAATTTCAATGGCTCCGTAA	60	CGGAGACAGGCACAGTAAAA	58.9	38.1	50
87	BrPe0087	Maracuja_NoIndex_L003_R1_001_contig_24110	2	2769	2782	14	7	12	TGCATTTTGCAAATTGCTTAAGTGGAACATGCAATACATCTCTTAACCACATACTTTTTGCTTGCAGGGGAAAATGGATGCTGCGTTGAGCATGATTGAGAAAGCTATAATTGCAAATCCCACATATGCGGAAGCTTATAACAACTTAGGTCTCTCTCTCTCTCACTCCTTGAACAAAAGATTTACCCTCTAGTGTCATCAGATTGGTTTTAATGTTCAGAGATTTCAAGGTCTAATGTGTTTAGTTTATAGTAATTACTATTGATTGCTTATGATTGGGCTCACTGATATTCAATGAAGCAACTATCTTTATC	TC	TCTCTCTCTCTCTC	S	17.89	206	GCGTTGAGCATGATTGAGAA	60	TCAGTGAGCCCAATCATAAGC	60.2	45	47.6
88	BrPe0088	Maracuja_NoIndex_L003_R1_001_contig_25627	2	1616	1631	16	8	14	TTGATGCAACAGGAGGCCATCGTTATTTGTGATTGCTGATTCTTGCTTTATTTTATTGACTTTATTCCTTTGTTCAATATTATTTTCTCTTCCTCATCAGGGTTGGGCTATTGGGTGGCAAAAGAAGCAATTTTTTGAACATTTTAACTGCTCTCTCTCTCTCTCTGTGAAATTGGATACTTTCAAAGTATTAACAAGCATTCCATCTTATGCTAAGTATGTTTTATGAGCTTTCTTCTCAAAGATTTCTAAATTCTTCACACTCCCATTTACAGCATTTGCACAGATCTTATCATGCTTTGTTTTATCATTGATT	CT	CTCTCTCTCTCTCTCT	S	18.91	180	GCTATTGGGTGGCAAAAGAA	60.1	CTGTGCAAATGCTGTAAATGG	59.2	45	42.9
89	BrPe0089	Maracuja_NoIndex_L003_R1_001_contig_25926	2	1482	1495	14	7	12	CACTGAATTTTTCCCTTTGCAGATATGCAATCGTAATGAAGATACTGCAAGTAAGCGGGGTGCTCTTCAGCAGTTAATTGAAGCTTCTTCTGCTAACGAACACTCTGTTTGGTCCAAAGTATAGTAATTTGTCTCCCTCCATAATCTCTTTCTCTCTCTCTCTCATGCGAATATTGCTATGGTGATACTGCAGTGAAATGTTTTTTTAAAGTTTTGTGATGCCTTATGCACATATTGCTACCACTATACTGCAGAGCAATGTGTTTGGATTCTTTGTTATGACTGCAGGTTGATAACTTTTGGTTTACCGTTGC	TC	TCTCTCTCTCTCTC	S	17.32	150	AAGTAAGCGGGGTGCTCTTC	60.8	TTTCACTGCAGTATCACCATAGC	59.3	55	43.5
90	BrPe0090	Maracuja_NoIndex_L003_R1_001_contig_26137	2	545	556	12	6	10	AGAGTAGTTACCACCAAAACCAGTTGAATGATTTGAACATTGAAAAATATATCAGAAAATCTGCATTCACGCTCAGCTAGTGGAGATCAAGAACATCGCCAGTGATTTAGAGGAAAGAGGACCAAATCATACTTAGGATTCAAGTTATATAGAGAGAGAGAGTCGACACAGAGAGAAGGCTGAAGAAATCAAGTGGGTTTTACGCAAAATTTAAGCTGCTTCTTTTGCATTGGACTGGATTGGTCTTTAAGATATCTCTGTCTGCAATAGATATCGATGAAGAGCAATTTAATGTGCGAAAAAACAAACTGT	AG	AGAGAGAGAGAG	S	14.92	185	TGCATTCACGCTCAGCTAGT	59.8	AGACCAATCCAGTCCAATGC	59.9	50	50
91	BrPe0091	Maracuja_NoIndex_L003_R1_001_contig_27830	2	1454	1473	20	10	18	ATTAAGATCGAGTTATGATCCCTAGGGAAACACTCAAATCAAGGAGCAAAAAGTGATTCAGCATTAATGATGGCCCTTCCACATAATACTTATTTTCTTCTCTGGTTCGTTTAGATATACTATACATTTCTTCTGGATATTTGTGAGTTCATATATATATATATATATATGGAGATTAGAAAAAGACGAGGGAGACAAAATAATGGAAGAATTTTTGGTGGTTCAGGTAATTATGCACCAGGAGACAATTCCTTAGCTTTAAACTATATAATTAATTCTGATAGGTTGTGCTAAACCATGAGCGACTTGAGAGAAAATAT	AT	ATATATATATATATATATAT	S	15.91	186	ATGATGGCCCTTCCACATAA	60.2	GGAATTGTCTCCTGGTGCAT	59.9	45	50
92	BrPe0092	Maracuja_NoIndex_L003_R1_001_contig_28274	2	2283	2296	14	7	12	CTTTTGGAAATCTGTTATACCAGAAAGTGGAAACCTGATACCGAGTGGATTATAGTTTTTTATTACCAGTACGTACAATAATGTAATGGAAGCGTCATTAGTGGAGTACTTTATGATTTGTATATCTATACGACCTCAAGATCTGGAATCTATATATATATATACATTGGTCGGCAAAAAATATATCTTCCCTATAATTTCTCACTGCAACTGGTATATTTTTCAACCTTATTTATCTCTATGCTCGTAAATTGAAAGCTGAATCGAACTGATATACTTGTATTGAAGGAACCAGAGAATCCAGGTTTGATGGA	TA	TATATATATATATA	S	16.49	219	TGGAAGCGTCATTAGTGGAG	58.9	CCTGGATTCTCTGGTTCCTTC	60.1	50	52.4
93	BrPe0093	Maracuja_NoIndex_L003_R1_001_contig_28317	2	249	262	14	7	12	CAGTTTCTATTTTAACTTTTTCTTTTCTGTGTACTTGTCTTTTGCTAGTTTAAGTGGAAATTGGAGAAGAAAGCTGCACAAGTGTTTTATTTGCATTTTGCGTTGAAGAAACGAGCAATTGTCGAGGAGATTCAGGAGAAGCAGGAACAGGTGTGTGTGTGTGTCTGAAAACTGAAGATGTTTAAGCTCGTTTATGTTTGAGCATTTACTGCTGCTTGGCAATGTGTGGTTTTTGATGTATTCTCGTTGGAACATTATTATATTAAAGGTTAAAGAATGGCTTCAAAATCTAGGAATAGGAGATCATGCACCGA	GT	GTGTGTGTGTGTGT	G	17.9	163	TGGAGAAGAAAGCTGCACAA	59.7	CATTGCCAAGCAGCAGTAAA	60	45	45
94	BrPe0094	Maracuja_NoIndex_L003_R1_001_contig_29830	2	2305	2318	14	7	12	GCACCTTGGAAATGCCTTTGAAGATTCAATTGAAGAAGCAACCAAGAAAAACACCGTCACCTATTCCCATTACCATTTTTTAATACTTTTCATTCGTGTTTTTTCTTCGTGGAAGCCAAAAAAGCGTGTGAGATTTGTTTGTCAGTTTGCCTCTCTCTCTCTCTTCTTATCTCCTCAGATGACTAAAATATAAGTGGGCTTTTTATACTAATTTGTTTTTCTTTCTTCCTTTGGTGCTGCTACCTAGCTAGAGCTGCCTTCTCAAGTTTTCTAGAACCCACGTCGCTTTCTGCGACCTCCTTCTCCCTCTTTAT	CT	CTCTCTCTCTCTCT	S	17.58	158	CCAAGAAAAACACCGTCACC	60.4	GCCCACTTATATTTTAGTCATCTGAG	58.8	50	38.5
95	BrPe0095	Maracuja_NoIndex_L003_R1_001_contig_30748	2	630	643	14	7	12	AACTTCCTCTGTAGAGAGTCAATAACATGGCACCTACAACACAGACAAGTGTACCAAGTACTTTCGCTCTTCCGCTGTGAGATTTTATGTCAACAGTCTCCAATCTGAAATGTGTATGAACCCACATTATAAAGAAGCTCAAATTCAAACTATATATATATATAATCCGGCATCTAGATAAACGCATCCATACCCCATTGGCAGTGCCATAACGAAGGTGATCACAGGCACGATGTTGATGAAGGCGCACGCAAATGTAGCAGATGTGTATTGAATGCCAAGCAGGAAGAAGTATTGCGTTAACGATGCCCTGC	TA	TATATATATATATA	S	16.01	234	TACTTTCGCTCTTCCGCTGT	60.2	CTTCTTCCTGCTTGGCATTC	60	50	50
96	BrPe0096	Maracuja_NoIndex_L003_R1_001_contig_30934	2	731	754	24	12	22	ATGGAACCTCAAGATCATGACAACATAAAGGAACAGTCAACAAAACAAACAAAACTCCATTCATAAGCAAACAAAGGTAGGTAACCAACAAGAAGGTAAAAAGCACAAATGGACGGGGAGGCTCCTTTTTACGGTGATTCATTTTCATGCAGAGAGAGAGAGAGAGAGAGAGAGCGGTGTAAACAAGAGGGGATGGAGAGGGGATCATCGGGACATTTTTGGGGAATGGGAGAGCACAGGAAAGGGACGGCTCGCAATCACAACAGAGAAACAGCTTTGGATGCCAGGTCCGTATGACTTTACACGCAAAACTATGGCATTTTG	AG	AGAGAGAGAGAGAGAGAGAGAGAG	S	14.41	182	GAGGCTCCTTTTTACGGTGA	59.3	AGTCATACGGACCTGGCATC	60	50	55
97	BrPe0097	Maracuja_NoIndex_L003_R1_001_contig_30981	2	377	396	20	10	18	TCATTTTAATATATTAATATCGCTTATAACTATTTTCTTTCCCATTGTTTAGACTGTTGCTACTAAGGAGAACACTGAATTATTATGGCTGATTGTGATTGCCGTACCTCTCCATCCTTGGCTGCTCTCACTTCCCAAGTTGCTTCTTGCATATATATATATATATATATTCATCCCCGCACTTGGACTTTTTAACGTAGGCATGACAGAATTTTCGGTGTCAAGTGATACTAATGATGCCTAAATATAGAATGCTCCTCGTAGATCGATTCAGCCAAAGTTACAACGGCGTCTCTGGAAAACCAAACTCAATATACAAA	AT	ATATATATATATATATATAT	G	14.86	155	GCTCTCACTTCCCAAGTTGC	60	TTGGCTGAATCGATCTACGA	59.4	55	45
98	BrPe0098	Maracuja_NoIndex_L003_R1_001_contig_31480	2	947	960	14	7	12	GAAATCGGCGCTAGCTGGGGGGCTTCAAATGATGTTTTATCGTATTCGAAAAGGCTTTAGACAATTAATGTATTTTAACCTTATTTGGTTGTTTGATGTGCCGCCTAATCATGGACATTTTTGTTTGCCTCCCACATCTCCACGCCCAACCTCTCTCTCTCTCTTCTTCATGGCCACAAACATTGGGCCTTTAGCTTCTTTCTCTCTCACAATTACCTACACGACAGGGAACCAACTCTTGCAAACAAAAAATTTTTTTAGTTCTGCTGACTTGCGTATTAATTTATCTTTTCTGTGTTTTTTTCGTTGCAAAA	CT	CTCTCTCTCTCTCT	G	14.97	176	GGGGGCTTCAAATGATGTTT	61.1	TAAAGGCCCAATGTTTGTGG	60.7	45	45
99	BrPe0099	Maracuja_NoIndex_L003_R1_001_contig_33103	2	1293	1314	22	11	20	TAACCAGGAATTTCAAAATGGGCCGGCCCAGTTGGAGCCCATGTAGTTTGTGGTTCCACTCTCATCTTGCTTGAAGTAGCCCAATTACGACTAAGGTGGAAAAGCCCAATGGGCTTTTATTTCAGTACTTGCATGGATTCTTCTTTAATCCTCTCTCTCTCTCTCTCTCTCTGATGATGTGTATATAAGGAGAGCAAGTCCAGATGACATAAATTGCTGCTCAAAAATCAAGAATGAAAAGGAGGAGGAGGAGAAGTAAATGCAGTCAATCAACATCAACCCATGAAGGAAGAAGCATTACGTGTATTGCAGCAACTATATT	CT	CTCTCTCTCTCTCTCTCTCTCT	G	16.32	182	CCAGTTGGAGCCCATGTAGT	60	TGTCATCTGGACTTGCTCTCC	60.4	55	52.4
100	BrPe0100	Maracuja_NoIndex_L003_R1_001_contig_33911	2	158	181	24	12	22	CTATGAATAGATCTGACTTTCGGGTAAGAGTAACATATCTATATGCCTTGATATAGCTTAGGTGTATGAGAATCTGAAAATTTTATTGAAATAAATTTTTTTTAGATAAGTATAAATATCTCTACGTGGTTCGATCAACCATCGAATTTAATATATATATATATATATATATATTAACAAGAATTGATGAAATTAAAGAAAAATTATACTACAAAGACGATATTTGTAAGAAAACAGATATAGATAGGGCTGCGCATCAGTCAGAACGGTAATTTTCTGACCGATAATTTTTTTATTTTTTTTCCTGATAGTTTTATTTTTTGA	AT	ATATATATATATATATATATATAT	S	18.22	155	TTCGATCAACCATCGAATTT	58	TCGGTCAGAAAATTACCGTTC	59.1	35	42.9
101	BrPe0101	Maracuja_NoIndex_L003_R1_001_contig_34325	2	1225	1240	16	8	14	GACGCTTTTAAGGCAGCACTCTTGAAAGTGATAATCCTATGATAATGATTAGTACCAATCCTTATTATTAGCTTTCTCTTTTGCACGAGTGGGTTTAATTTAAGTGATACTAAAAAGTGGTGATTTGATCTTCCATCCTTTCCACAAACGCACACACACACACACATTACAGAAATTGGTGGCATGTTTCATTGGGGTCCCTGTATAGATGAAAGGAGTCAAAAGACAGGCGTGGATAAACATAACCACTCTCGATCTACCCCAAAAAGAAGATCTTATTTGCTTTTTTTTCTATAAATAATGTGAAGAACAATTG	CA	CACACACACACACACA	S	14.66	189	TCTTTTGCACGAGTGGGTTT	60.7	TTGGGGTAGATCGAGAGTGG	60.1	45	55
102	BrPe0102	Maracuja_NoIndex_L003_R1_001_contig_35410	2	1707	1724	18	9	16	ATTAAATTAATGAGGTTGGGCTGTAATAGAGATAGTGATTTTATGATCATATAGATTAAAGTAATAAATCCACTGACTACGTTTTCACATTCAAACCGTCGTGGTTTCACGACCCATAAATAGTTATTTTAAAACATTAATTTCTCCATCTATATATATATATATATAGGTATTTACCAATGTCGGTGTCATTTAGGACATTGGACGTTGTTATTTTATTACTGAGTTTTACTTATTTTGGAGGTTGGGGGGTTAGTCATTTAGGACATCTAACATGTAGATGTGGTAATTTCTGAAATCAAAGTGAATCCTGAATAA	TA	TATATATATATATATATA	S	17.25	168	TTCACATTCAAACCGTCGTG	60.6	CCCCCAACCTCCAAAATAAG	60.5	45	50
103	BrPe0103	Maracuja_NoIndex_L003_R1_001_contig_36398	2	226	237	12	6	10	AAGGACTCATGCATGCAACACCATAACCATACTTAAACATGCATGGATAACACTTCTTCTTCATACCTCCTTCACAATTTCTTTCTTTAAACACTTAATCAAGCTTACTAGAAGGTTGAAGGTAGTCTGAAGCTAAAGAAAAAGCTGAGTTCTCTCTCTCTCAATGCTCTCCCTTCTCTCTATCTCTTTTCTCTCACTTCAAATGCAAAAATGAATTAAAAAATGAAAGAAAGGCTTATAAAGGGTGGCTGATGTCTCTAGAGGTCGTGGGTGGCTGCCAGGTATCTTGTTAAGTGGCAATGAGGTGTCAAA	TC	TCTCTCTCTCTC	S	40.34	201	GAAGGTTGAAGGTAGTCTGAAGC	58.6	TTGACACCTCATTGCCACTT	59.1	47.8	45
104	BrPe0104	Maracuja_NoIndex_L003_R1_001_contig_36910	2	2709	2720	12	6	10	CACCAGACTTTCTCACCATCAGATGGGAGCTTCACTTTGAGGAACTTGGCAGCAAGGAAAATAGCACCTGCCGCAATATGATGGGGCTTAAATTGCAGGCAGAGCGATGTCCTCAGCCTGCAAAGCCGCTTTCTTGTATGTAAAGAAAATAGAGAGAGAGAGGGGAAACCACAGAGCTGGAAACTTAAAAAGTTTGAGGGAAACATAGTAAAATGCATACCCATCATTAACAAAATTCCATGCAACTTGAGCAAGGGCATTCTGTGCAACCTTAAATTTCTTTATTGCTTCGACAAGTGGCTTGTAAGGGTG	AG	AGAGAGAGAGAG	G	16.69	219	GGCTTAAATTGCAGGCAGAG	60	AAGCCACTTGTCGAAGCAAT	59.9	50	45
105	BrPe0105	Maracuja_NoIndex_L003_R1_001_contig_37090	2	612	627	16	8	14	TTTCCCATGCATTTAACAAATCTAATCATGGCCTCGAACTGGTATCATAGCTAGTTCTAGGGTCAACTAATTTCCACATCACAACACTCACAAGAAAATAGTAAAGCACATTAGAATTATGCTAAAAAATGGCTCAAAGCACTCGCAATGGTGTGTGTGTGTGTGTAAATATGACCTCAAGTAATCAAAATCTGACTGTCAACATAACTTACTTATCATGGTACAAAAGAAAAATCATGAAATTCATCAAATCAAAGTCCATACAATCTGGAAAAATAATCGTGACAAAGTGGGAGAAATCATCAATATTAGCATA	GT	GTGTGTGTGTGTGTGT	S	60.6	214	CATGGCCTCGAACTGGTATC	60.5	TCATGATTTTTCTTTTGTACCATGA	59.8	55	28
106	BrPe0106	Maracuja_NoIndex_L003_R1_001_contig_38277	2	1501	1516	16	8	14	CAAAATTTCTCTGACCATTTGTCTCCTATTTGTAAAACAAAGATGAACTTGATCTCCCGTTTGCGACTGTTACTTCTTTCTCTGTTACCTGTATCCCTATCCATTTTCTACCAGAGATATATTTTAGGCTACTTGGGTTTCCCTCTCTGGATATATATATATATATTTGCACTTAGACACTCAACTTACTTTCAAGTGGAAAAGGCGTTTCGTGTTGCTGTTTTGTTGTAGCGGTTTGTTATATTGACTTTTTGTTTGCAATTATACTCTTTCAGGAAGAGATTCTGGCCTGAGCAAAGGACTATCTAGGTATAGT	AT	ATATATATATATATAT	S	15.87	179	CCCGTTTGCGACTGTTACTT	60.2	CCGCTACAACAAAACAGCAA	59.9	50	45
107	BrPe0107	Maracuja_NoIndex_L003_R1_001_contig_39890	2	860	873	14	7	12	TTCTTCTACCGTTTTCCAGATCAATGTATTTACCTCCTTTTCAAGACTCCATATCTGCTTATGGTTCTCGCTGGGGTAAAGCCTGCTCCGGCATTAATAAACAACCGAAGGATTATTACATTCTGAATTCCAAAGAGTCAGAGCAATTACATATATATATATATTCTGCTATAAACACATACCTAAAACTCATGACATCGAAAAGGACACTGTGCTTGGTGAGGAGTTTTTGAAGCTTCTTGATTTTGGAGAAAATGTGTTTGCCGTTTAAATAAGAGCTCCCAAAACAAGTTCTCGCAATGACCTCTCCTGAA	AT	ATATATATATATA	S	12.1	208	TATGGTTCTCGCTGGGGTAA	60.5	ACGGCAAACACATTTTCTCC	60	50	45
108	BrPe0108	Maracuja_NoIndex_L003_R1_001_contig_40474	2	2522	2533	12	6	10	AGTTTCTTGGGTATAAGTTTAGATCTGCTCAACAATGCTAAATAAGTTTATAGATCTGCAAGAATTAGGCCATTGGAACAGATGAGAAAGACTAGCAAATACAAGGTGAAAATACGGTACTGCTAGTTACCACTGTGACATTCGCTCAGGATATATATATATCCACATATTGGTGGTCCTACTTTAGTGGGTGTGCTTTATAAATGTAGTTCCACTGAACAGGATGACATATCAAACCCCTCCCAGAAGAAAGCAATTTTGCAATTAGCAAGTACTCACAACCAACAAAATCTTTTAAGTGAAAGTTAGAAA	AT	ATATATATATAT	S	17.99	190	GCAAGAATTAGGCCATTGGA	60	TCTGGGAGGGGTTTGATATG	59.7	45	50
109	BrPe0109	Maracuja_NoIndex_L003_R1_001_contig_40585	2	5769	5784	16	8	14	ACAAGTTTTTCACACTGGATACACTAAGGGACAGCAAAGGTGAAGATGCAAAAAATAAGGAAATCCACATCATACTGTCCAGAAACTTGAATATAACAAAAAACAAATGAATAAAAGTAAATGGAGATGACAAGCATAGTTGGACCAACAGTGTGTGTGTGTGTGTAAAAGCTTCAAATGACAAAGGTAAGTACAACCTTAGTCCAATAATCAAAAAGTAAAAAATTTGAAGATGAAGCATACCATTGATCTGAGAGAGTTGGCCTTATATAAGCATAGTAATGACCGCCATGCACACCTCCACTGTGAACTAAGA	GT	GTGTGTGTGTGTGTGT	S	18.87	235	CAGCAAAGGTGAAGATGCAA	60	AGGCCAACTCTCTCAGATCAA	59	45	47.6
110	BrPe0110	Maracuja_NoIndex_L003_R1_001_contig_41713	2	348	363	16	8	14	CTGGTACTTGATGAAGGTTGTGTGGGTGAAACTGGCTACGAATCCCAATTCATACGCTTGTGTTATTGGTCTTGCTTGGGCTTTTGTAGCCAGCAGGTAATTTTATTACAACATTGGCGGATTTAATCATTACTTAATTACTACACGTCAATATATATATATATATGTTCTTATTGTCTTATCAATTGTTAGATGGCATTTTGGGATGCCAAGCATCATGGAGGGATCCGTATCGATTATGGCAAAAGCTGGCACGGGGACTGCAATGTTCAGTATGGGTGAGATTATGATTCCTATATAATTCGCCATTTATAAA	AT	ATATATATATATATAT	S	15.46	185	CTTGCTTGGGCTTTTGTAGC	60	GTGCCAGCTTTTGCCATAAT	60.1	50	45
111	BrPe0111	Maracuja_NoIndex_L003_R1_001_contig_42689	2	365	380	16	8	14	CTTAGCGGAAACCAATTTCTGGGAATTGACTATTATTACATCTCCCATTAAGCTTTAATTTGCCAACTATTACCAGGAAATCCACAAAACCATGCCTCAAATGGTAAGTCAAATATTGCAAATATTTTCTGAAAATAGAATATCAAGCACATATATATATATATATGTACTAATGAATCGTCAAACTGAAGAGGCTATTGAACTATGCAAGTGAAGAAGGTGTCTCCACCTCTTCGGTCCATTCAGAGTTGGGTTCACTCCAGGACCTGGGTCGCACCCCAATCTTAAAGTAAAACACCATCTCCAACGCTTCAAA	AT	ATATATATATATATAT	S	14.33	190	GGAAATCCACAAAACCATGC	60.2	TCCTGGAGTGAACCCAACTC	60.1	45	55
112	BrPe0112	Maracuja_NoIndex_L003_R1_001_contig_43125	2	2697	2712	22	11	20	GGTTTGATCGATCTATATGCTCAAGGAATCAACAGATTTTACAGATTATAATAAGATTTATAAGCTCCACAAATCCAACCAGATCATGTCCTTTAAAAAGATGAGGAAAAAAGAGAGAGTAAAAGTGAGTGGCACAGATTATATATATTCATATATATATATATATCCGTCACGATATCGGTGAGATTAATCTTACGATCGGTTGGGATAGTCACCACCCTTAAAATATATATATATATATATATATCAGCCAGTCGATTTACAAGTTGGAAGGGAATTTTAATCAACTTTTTTTCTTATTTTTCACTGCCTAAAG	AT	ATATATATATATATATATATAT	S	17.42	100	AATCTTACGATCGGTTGGGATA	59.7	GTTGATTAAAATTCCCTTCCAA	57.2	40.9	31.8
113	BrPe0113	Maracuja_NoIndex_L003_R1_001_contig_43818	2	7866	7883	18	9	16	AGCCATACACAGTCCTTTTCAGCCTGCCATGCAATTTAAAAAAAAAACAAGGTTGGACCAAAATCAGTAGCAAAAATGGGGATTCTGAGTTTCGATGTTTGATTGAAAGATAGCCTCTGGAAACTTGTTAATGGTTCAAATTAATTTCTGATATATATATATATATATGCCAGTTGTGTACAAAGTGTTAACATTAGGATACCCTCCAATGACATTAATATACTGGGTTGTAGATGGTTATGCATGCTTTCGTAACCTTACAGTGCAAAGTGTTTTCTGGACTTTCTGCTGTGAAACTATTAGTTGCAGTGCAAAGAG	AT	ATATATATATATATATAT	S	16.33	183	GCAAAAATGGGGATTCTGAG	59.5	CGAAAGCATGCATAACCATC	59.1	45	45
114	BrPe0114	Maracuja_NoIndex_L003_R1_001_contig_44175	2	334	345	12	6	10	GGCACGGTGGCCGGTGGTGGAGAGATGCTCAAATGCTCCATGACATTGAAAGGCTGAGCTGCTTCTCCCATTTTGATGAGGTGGTCCAAGTCCTCCTGTATGGTATCTGGTGGCAACTCTGATGTAGAAGTGCAATTCATGGCCGGGTTTTATATATATATAGCCGTTGCTAATTTCTTTATTAATTACTATTCTACCATACAAGTAGTAAAATGCGAATGAATCTTCTATAGAAAGGAAAAATATATTAAAAAATTTAGACAACAATGTCATTTTCTAATCAGACTCTTTATTCTTTACCAAAAAATTTTC	TA	TATATATATATA	S	12.7	165	AGCTGCTTCTCCCATTTTGA	60	CATTCGCATTTTACTACTTGTATGG	59.1	45	36
115	BrPe0115	Maracuja_NoIndex_L003_R1_001_contig_44276	2	4863	4878	16	8	14	ATAAAAAATAAAAACAAATCCAATAGGTGTATGAAATTTCAATATGCTCACTTTTTTTAATGAAACATGGGTTATTTTATTAAAAATAAAGCAAATTTATCCACTCATTAAGCGATTGACCGGAAGCACATAGAAAGACAAAAGCATATGTATATATATATATATAATTTTGATAAAGTTTTAGTAATTATATATCGACATTGTGATAAATGTATAATTTGTTGGAATGATGGGAATTTCAGATTAGACTAAGGTCCAATTTGGTTTTAGAGAG	TA	TATATATATATATATA	G	16.85	157	TGACCGGAAGCACATAGAAA	59.3	TCTCTAAAACCAAATTGGACCTT	58.3	45	34.8
116	BrPe0116	Maracuja_NoIndex_L003_R1_001_contig_44519	2	2456	2467	12	6	10	AAGAAAGAAAGAGTCCACACATGACGTGGATAATGTTATATATGTAATAGCGCATGGGATTCATAATGGATATACATGCAAATCAAGAGATCATATAAGCTCAATGGAATGCTCGGTACACATTTCCAAAGAATAAGCAATAAATATATGGAGAGAGAGAGACCCTAGTGCCACAACTGGAATGTGGCAGAATAAAAGAAACATCTTACCATGTGTTTTAATTTCTGATAGTAAATTGGACCCATAAAAATATACGCCTGCAGTGGACAACCTGTTATACCTGGACAAACATAAGAGATAGTAAGGTGATAG	GA	GAGAGAGAGAGA	S	18.46	171	TCAATGGAATGCTCGGTACA	60.1	GTTGTCCACTGCAGGCGTAT	61.1	45	55
117	BrPe0117	Maracuja_NoIndex_L003_R1_001_contig_45267	2	3113	3124	12	6	10	GGTGGAGAAGGAAACTTGAAATCATCCAACCTGTAGAAATCCACTCTTTTGCAGCTGACTGCAATACAGATGACCTTCTCTGTGTTCTGATAAAGGTGCGCGTTTAAGACTCATTCTGCCAGGTTTTATGATATATGCACTCCTGGTTGCATATATATATATTTATATCCATTAGGATATATTTTGATATCAGTTTTTAGAATATCCCGTCTCATAATTGATTTTAAACTCCATGCAGAACATATCTCCTGCACATATGCCTGATATTGTGATATACATAGATGCTATATCTGTTGTTTTTGAGGAAGCTTC	AT	ATATATATATAT	G	17.33	170	GGTGCGCGTTTAAGACTCAT	60.3	TCAGGCATATGTGCAGGAGA	60.4	50	50
118	BrPe0118	Maracuja_NoIndex_L003_R1_001_contig_47034	2	3748	3759	12	6	10	ACATGTTATTCATATATTGCACACTAATCTATGGATTTTCCTTACGTTGATGTTTCCAGTGATTTGTTATATGACTTTCTCACCATGCTGAGCAAGCAGTTGACAGAGATTGATGTTGCTATTATCTTGACTGTTCTACAATGTAAGTGTACACACACACACGCACTCACTATCCATAAGGTGGCAAAGGATTGCTTTTTATACTTTTGAATATATTTTATAATATAGCCGTCAATTAGATGACATCAATGACCATTCTCCATCTCATTCTACAGAAAATATGATATTGGGATGTCTGGGACCAATTTATGT	AC	ACACACACACAC	S	17.03	218	GCTGAGCAAGCAGTTGACAG	59.9	TGGTCCCAGACATCCCAATA	61.1	55	50
119	BrPe0119	Maracuja_NoIndex_L003_R1_001_contig_47902	2	3111	3122	12	6	10	CTACAAAACCTGGTGTCCCACCAGGCTAGCCCCATGTGAAAGAAAGCTACACCTGCACTGCCACTTTTTTGCCACAAGCATTGTTACAAGATCATGTGAATCATAATCTACCAATCCGATACATGTCTCTTCCCTTTCTTTTTCGATTCAATATATATATATGTGTCTTTGTCAGGTTGGAAAACCGAAGCACCGACGAATTTTAGCAGTGTTCAACAAAAAGTACCAAGAGCAAGGGGTCAGACTTCCACGCCAATTACTGACAACAGCGTATATATGAACTGCACCATGCTGTATAGATTCTGTGCAGGA	AT	ATATATATATAT	S	14.99	241	GCTAGCCCCATGTGAAAGAA	60.2	TGTCAGTAATTGGCGTGGAA	60.1	50	45
120	BrPe0120	Maracuja_NoIndex_L003_R1_001_contig_48684	2	379	390	12	6	10	CAATGGCATGTGTGGACAAGGCATTGGTTGTCGACGTCCAAAGACTTGCATTGCATACCATTGCATACTCTATTCATGACATGGCACTACACACGAGTCACCCAGTTCCAACCATGGACTCTATATTGTTGATGCTTCGTGATTGTATATTGTGTGTGTGTGGTGAATATGAGAATACTAGTACAGGCCCGAGATGAGTGTCAGGACGTACGTGTGAAAATATGAGAAATATCAGGATGGGTCCGAGGTGA	TG	TGTGTGTGTGTG	S	98.66	170	TGACATGGCACTACACACGA	59.7	TCGGACCCATCCTGATATTT	59.2	50	45
121	BrPe0121	Maracuja_NoIndex_L003_R1_001_contig_51052	2	165	192	28	14	26	GCAGAAGCTGAATATCAGACCAACCAACAAACCAGGCACCAGTACAAGTAATGAGAGAGAGAAGACAGAAAAGCCCATGGATTGGAAGAAGCCAAGACACCTGTACTTATGAGGTTATGAGACAGACAAAGTCACAGGTGGCCGTTCATGATATATATATATATATATATATATATATTTTTCCATACAACCTGAAAATTTATTATACTATTTTAAATTAATTCCATCTCTTTTTAATATAATAAAAGAAGCCTTTGATATTTTTGGTACCTGAAATTTATATTAAAAAAAGAGGGGAATAAATAAAAAGCGGGTATTGATCATTTGA	AT	ATATATATATATATATATATATATATAT	S	28.68	207	ACAGAAAAGCCCATGGATTG	59.9	GGTACCAAAAATATCAAAGGCTTC	59.3	45	37.5
122	BrPe0122	Maracuja_NoIndex_L003_R1_001_contig_52441	2	392	405	14	7	12	AACCGGGATGATTTTACAAAACCACTTCCAGATGTTTCACCAATTCGCCTTTCAAACAAAAGGGTCGTCATCCTAAGAAACACTATTCCTTTACAATTTGTGAATAAAAATTTGTCTGGCTTGCCTGGACATGCCTTGGCTTAAACTCTCCTCTCTCTCTCTCTGTCGGCCATATAGGTTTTTGTCCCTTGTGAGCTGCAGAGGGAGGTCGCAATCTTGATGTTCCTCTTCCCTCTCTGCTTTTTAGTGGATTGGCTGTTCCGATAAACTCTTGTCTTGAGCCTACCACATTAATGTCACTGACCCATAAATTC	CT	CTCTCTCTCTCTCT	G	17.05	235	GTTTCACCAATTCGCCTTTC	59.6	TTTATCGGAACAGCCAATCC	59.9	45	45
123	BrPe0123	Maracuja_NoIndex_L003_R1_001_contig_53461	2	2500	2511	12	6	10	GTGATTCTGGTTACTTGGTCAGGAGTATAAGTCGTGGATATATTTTCTTCTGACACTTCACAGATACAGTTGTATAGTCCCAGAATTCATTTACGCAAAATTGGCTGGATTGTATTGTGCTTGCAATTCCCTTAAAATGTTTTGCTTATGATATATATATATTTCGAATTTGCTAATCCCTTTCCTATTCTCCTCTAGGAACATGAGAGCTCCTCTGATGAATTTTTGAATCTTTCTGATACTTGGGAATTCCAAGAAAATGAGATAATGAATGCGCAGGATAAACTAAGGTCAATACGGGCAAAATTAGCA	AT	ATATATATATAT	S	17.7	180	TTGGCTGGATTGTATTGTGC	59.5	CCTGCGCATTCATTATCTCA	59.8	45	45
124	BrPe0124	Maracuja_NoIndex_L003_R1_001_contig_53714	2	2725	2742	18	9	16	AATAATCAATTACTATAAAAGTTGGAAAAAAAGTATAGATTCAGAGATCGAATAATAAATGAAGCAAAAAGAATGAGATGAGTTGTTGGTGGTTAGATCAAGGAAAGGAAATGGAGATCAGCTACGAAGGAGACCTCGAATCTGAGAGATAGAGAGAGAGAGAGAGAGCACGGTTGGAAGTGATGCCAAGATCCGATTTGAATAATTTTGGTCAGGTTTTGTTTTTGGAGGGGAAGGCAAAGAATGTTACGGATACCGTTCGATATACAATATATTGTGCATGTATTATATGGTGCAACTGTT	AG	AGAGAGAGAGAGAGAGAG	S	18.61	152	TGGAGATCAGCTACGAAGGAG	59.6	TCGAACGGTATCCGTAACATT	59.4	52.4	42.9
125	BrPe0125	Maracuja_NoIndex_L003_R1_001_contig_53838	2	520	531	12	6	10	TGAGAAGTTTAGACGAGTACTGACAGAACAACCAAGCTGCATTGAAAAACATGCAAACCATTTGGCGTAAGTATGCTATGGAGCTAGGAACTTGTTTAGAATCCATCGAAGGCCTGCTCTACGAGGCGTTGTTTCCAAGTTCTCACCAGGTATATATATATAACATAGTTTCCCTAGAAACTGAGCTTGAATTCACAGGTAGTACTGACAAGTAAAACTAGCAATTGCAGGTATGCTCCTCTTTACTTTCTGTTTACTGTTGTCTACTTGTGTTTCGTAAGATCCAACAAAAGGTTATTCAATGGTTTTGCA	TA	TATATATATATA	S	16.9	192	GCAAACCATTTGGCGTAAGT	60	AAAGAGGAGCATACCTGCAA	57.6	45	45
126	BrPe0126	Maracuja_NoIndex_L003_R1_001_contig_54356	2	995	1006	12	6	10	CGTGGGTCCCATTAGCACGTCAGGATTAGATCTGTATTGGATTCTTCCTTTTTCCGCTCGCACCAAATGGCGGCTTGTTAATTTACTTATATTTTATAAAGGTTTTGACTTCTTTTCCACAAAATCAAGATTGATTAGATGGTATGTGAAATATATATATATTATTGTTTTGAATCATTAATAAAACTATTATTAATAATGGAATTATATCTACATGAATTATATGACAGAAGAAGTTCATACAATGAGTTAATTAATAATTTATTTGAAATTAATCAAAGACATGTTTCCAAAATTCAATAAATTAAATTG	AT	ATATATATATAT	S	17.62	235	AAATGGCGGCTTGTTAATTT	58.6	TGAATTTTGGAAACATGTCTTTG	59	34	30.4
127	BrPe0127	Maracuja_NoIndex_L003_R1_001_contig_54506	2	619	636	18	9	16	TCTGTGTCCTATCACGGTGAGTGATGCATATAACTAATGTGCCCCTCTATCGGGCTCCGTTTCTGTATAATCTATGTACGTCATATGTCGTTATAATGGTGCAATTGAGAAATTCTTTTCAAACTTAGCTTCAAATCAGATCCTTTGTACCTCTCTCTCTCTCTCTCTACCATTTTCTTTATATACAAACTGAACTTGTGGATTTTACATGAAATAATTAGATAGCCTTATCTGTTGTTTACCTGAAGGCTAAAACATGAAGCAGTAACAATAATTGTTGCAAATTTTTGCTGAAGCAGTAACATTAATGCAGTATTC	CT	CTCTCTCTCTCTCTCTCT	S	15.01	244	CGGGCTCCGTTTCTGTATAA	60.1	TCAGCAAAAATTTGCAACAA	58	50	30
128	BrPe0128	Maracuja_NoIndex_L003_R1_001_contig_54674	2	466	479	14	7	12	GCAAGGAATTCAAGAATCTGAACAAATGAAAACTCTTTGACGATCAATACCTTATAACATGACACACCAATACCACGCTAAGAAAAACCAATCATCTGGAACACGAGGAATTGCGCACCATTGGTCAGAAGCTAACCCAACATTTTCTTTGAGAGAGAGAGAGAAAGAAGCTTCCTTGGGGCTACCACCAAACTAAACTTCTCTTTTCAATGTGGTTACTTTGCTTCTTTGTCTTTGGGTTGTTCACTATATTTTCTGCAGGTCTACACCAACTTTTCTGACTATATTGTCACTGCCACTTGACATGGTCCAAG	GA	GAGAGAGAGAGAGA	G	16.47	162	CACACCAATACCACGCTAAGAA	60.1	GCAAAGTAACCACATTGAAAAGA	58.4	45.5	34.8
129	BrPe0129	Maracuja_NoIndex_L003_R1_001_contig_57617	2	977	988	12	6	10	ATATTTCTCTTCCCCAAATACTAAAGATGGATCGCCCTCAGTGCATAAAATGGAAATAGTCCGACCTCCTAAGCGATAGTTTGGATCCCCTATTCTGTTCTCGAAACAGGTTTTAGGGGATCTACAGACACGAGAATTGGAATTTGGTAGCTCTCTCTCTCTATGTATTTCCATCCAACAAGAAGGGAAACCAATATCACAGCATGGCCAGCCTTCGAGTTCAACAAGGTTCCCTACAGGCATCTGAAGCAATTTCTTGGAGCGAATATCTGATTCAGGAGAAGCAAGTAGCCTTGGTCTTGCAACAGCGTG	CT	CTCTCTCTCTCT	G	13.05	174	CTAAAGATGGATCGCCCTCA	60.2	TTGGTTTCCCTTCTTGTTGG	59.9	50	45
130	BrPe0130	Maracuja_NoIndex_L003_R1_001_contig_59911	2	232	245	14	7	12	AGGAACACATACATGCATAGCATGCATGAAACAACCCTACCTTTCCTCTTCCTCCTTCTCCTCTTCTCTTCCTTCTTCTCTCAGCCAACCCAAGCCTCACAAGAATTCAGCTGCTCACACCCACAAGAGCTCTCCCTTCTCTCCTCTTCACTCTCTCTCTCTCTTCTTTACTTCACAATTTGCACAAATGAAAGCAAAAGGTAAGGAGAGTGGGTTTTGATCTGGAAAAAGGCATGGCTAGCTGGCATCAGGTGCTAGGGAAAATGTCCAGGTGCACAAGAAAATTGCAAACTTTAGGTAGTTGGAAAAATATG	CT	CTCTCTCTCTCTCT	G	140.27	172	CTTCTCTCAGCCAACCCAAG	60	CAGCTAGCCATGCCTTTTTC	60	55	50
131	BrPe0131	Maracuja_NoIndex_L003_R1_001_contig_60595	2	3270	3281	12	6	10	TACTACATTAGGTTGGTAAAAGACAAGAGTACAACGTTTGTTGAAGCGTCTCTATAGTTGTTTGCAGGAGTTATCCATCTTCGCATTGAAGAAGAAAACAAAGATAATTAGCGATGATTAGGATATGCTAACACTGATATTTTCCTTAAAATATATATATATTATCAAGAAAATTAAAGGGTTTCACAAGAATGAAAAATCATCATTAACCCTTTTTGGAAAGTATAACCATTACGATCCGCAAGCAAATAAAAGAGGAAGTGGAAACCAATAATAATAATATTTTTCATTTTATTTTTGTATTAATTTTTT	AT	ATATATATATAT	S	16.71	155	CAAAGATAATTAGCGATGATTAGGA	58.1	TTTATTTGCTTGCGGATCGT	60.6	32	40
132	BrPe0132	Maracuja_NoIndex_L003_R1_001_contig_62779	2	1521	1534	14	7	12	ATGATTCCCTGACACATTGACGAATTTAACTTTTCCAGCTTCATCCAAGCTTCTCAAACCAATCCAGTCATCAATGTAGAGCTCAGTCTGTAATGAATACAGCATATGCGTTACTTGATACAATCAAATGGAAGATGGACTTCAACCATCATATATATATATATGCACACTTGCAAGACTGCAGACGCATGAACTAGAACAATATATCACCTCTTGAACAGGCAAAATGCGAACAAATGAGCCGTCTGGGTAGTAACCAAACCATGAGGTTTCCTTTGGTATCAAAACTTTATCATGCTCAAACTGATAACCAT	AT	ATATATATATATAT	S	16.05	209	CCAGCTTCATCCAAGCTTCT	59.6	GGCTCATTTGTTCGCATTTT	60.1	50	40
133	BrPe0133	Maracuja_NoIndex_L003_R1_001_contig_62965	2	2646	2661	16	8	14	ACCAATCATTATTCCCCATAACATGGAATACTGCATTATGCCACTGATGAGTACATTTCTTGGACCTGCAGTAGAAATGAGAACAGGTGATGGGAATCTGCAGGTGCTGCAATCTTCATATCCCCTTGTGTTAAATCTACAAATCTTTACATATATATATATATATTTGCAGACGAACCCGTTAGACTGAAGCGTAACAGCATATATCAATGATAGCTTTCTAGCTTATTTAGATGCCTTATGTCCCTTCTTCTGGTCAAAAATTTCCAGAGACTAAAAATTCAATCCATTCAATTAACTATTAGGCCTCCTAATG	AT	ATATATATATATATAT	S	18.08	181	AACAGGTGATGGGAATCTGC	59.9	TTTTGACCAGAAGAAGGGACA	59.7	50	42.9
134	BrPe0134	Maracuja_NoIndex_L003_R1_001_contig_63110	2	3428	3443	16	8	14	GCAAGAATACTTCCAGAATCAGTCATTACAGATTGAAAGAAATATAGCAAAAAATTAGTCCTATTCTACCCATGGATTAGCCATGCCAAAGCACCACAATACTTATAACACTCGGGATTAGACGAAAGGGGTTAGGACTTGGATATAGACATATATATATATATATTTATATACAAGGTTCTGTATCCTGGTCAAAATAGCTAAACCATAGACACCGACATAGACAGAAACCAGTAGAGATTTTACTACTATAGCATCAACAAGAGTTTAATTTCAGGATTTTGGGCTGCTTATGGAGCTTTTAAGATATGCAGGC	AT	ATATATATATATATAT	S	18.6	216	CATGCCAAAGCACCACAATA	60.5	TCCATAAGCAGCCCAAAATC	60	45	45
135	BrPe0135	Maracuja_NoIndex_L003_R1_001_contig_64475	2	704	715	12	6	10	TTGATCGAAGAAACGATAAGTTTTGCCGTCTTGTTTGCCACTCCTCCCTTCTTTGGTTCTTTTATGGTACTTGTACACGTTCTCGAACTTCTCTTTGCACTTCTTGGCGCTTCGATTATAGCCAAGTTCTTTTAGCTTCCTGCTCATCAGTATATATATATAACATCAGTTACAACTCGAGTAACTACGCTTTCTTTATCTTAATTTCCCTTCCTAACAGGTTACTTCACGAGAGAGAAAACAAAACATTTGAAGGCATTGGCACATAAAATAAAATTAAAAAAAGCAGATAAGTTAACAAGGCAAAGGCAA	TA	TATATATATATA	G	13.98	210	AGTTTTGCCGTCTTGTTTGC	60.3	GAAGTAACCTGTTAGGAAGGGAAA	59.1	45	41.7
136	BrPe0136	Maracuja_NoIndex_L003_R1_001_contig_65330	2	3980	3991	12	6	10	GTTTCCCCCAAAAACCTCTATTTACTATATTTACACTCTTTAACAAATGGGTGGATCTTCCCAGTTGAATTTGGATTTTATTGGATTGTGTCCAATAACTTAATCAAATGGAAACAAAGAGCAAAGCATGGAGAGCTCATTTCCCCATCTTCTCTCTCTCTCCAAATGGTTGTCGGTAGCCCCTCCATGTGTAGCCTTTTTTTCCCCTTCCTGCAAGTTGAGGGTTATATTATAATCCCAATCCAGGTAAAATTGTTCTTTTAAGTATGAATTCTGATTCTACAAAGTTGTTTGGATTTTTTGATTATATCT	TC	TCTCTCTCTCTC	S	17.37	195	GTTTCCCCCAAAAACCTCTA	58	GCTACACATGGAGGGGCTAC	59.6	45	60
137	BrPe0137	Maracuja_NoIndex_L003_R1_001_contig_67544	2	1424	1443	20	10	18	GACCCACTTGGTTCAAGTGTTCAATGAAACAAAGGTGTGGAAAGTCAGTCATTATTTTTGGTCATATACATAAAAATAATTCCAATTTGACAAAAGAAGAGATTGTTTTGGATATCCCAGCATTGCATACTTTGCTTTTACATGAGCAATAGAGAGAGAGAGAGAGAGAGGGAGGGTAACTATTCAGTGTGCAAGTCTAGTTGATGCCTGAATTGTGTCAAATGCCAGCAACGGTAAGAAATTAGGATAAGTAAATCAAGGAGGAAGCAAAAAAAGTGACCCTGAGCAGCTTCTTTTGTTTGATAACTAATCAACATCTA	AG	AGAGAGAGAGAGAGAGAGAG	S	18.24	219	TCAATGAAACAAAGGTGTGGA	59	TCTTACCGTTGCTGGCATTT	60.6	38.1	45
138	BrPe0138	Maracuja_NoIndex_L003_R1_001_contig_68408	2	471	482	12	6	10	CTCGATCTTTTAAGACAAAACATATGAGATCACTGTGTTTTCAATGGAGTGGAATTTCTTGACAAGACATTTTTGGAGGAAGCTCCAAGGAAGAGATGATCATGACCCAGATACCATTGTGATAGCTCAACTGCCACGTTCAGGTAGCACTATATATATATAAATACAATAAGACATCCAAATGGATGAAGAATTATGATAATGAAGAATAAAGATGTCACTGTCCCCTGAAATGAGAGACAAATACTCAAGGGAAAACCCAACTAACTGTAATATTATAGATTTAAAGAACGAATTATCATATAGTTTAGT	TA	TATATATATATA	S	17.74	161	GGAGGAAGCTCCAAGGAAGA	60.8	CATTTCAGGGGACAGTGACA	59.5	55	50
139	BrPe0139	Maracuja_NoIndex_L003_R1_001_contig_68563	2	900	917	18	9	16	ACTACAAGAAAGTGAGGGTGGTGCACTTTGTGGACACAATTCCAAAATCACCTTCAGGGAAGATCATGCGCAGGGTTATTAAAGAAAAGATGGTCGAGAAGATGAGAACCAAATGATTAAGACTGTCCAATTCACAGCCTCAAGTCTCTCATATATATATATATATATGTAAAAGATGCATTCATCTTCAATCATTAAGGTGGCAACAACTAATACACGCACAGCCTGAGAAACCACCCAAGTACGTAATCCAAAGATACTGTACAAGTACAACAACAGTCGCCATCCACAGTTCACGAGTGGAATAATAAAAAACAA	AT	ATATATATATATATATAT	S	15.68	242	AGATCATGCGCAGGGTTATT	59.6	CACTCGTGAACTGTGGATGG	60.2	45	55
140	BrPe0140	Maracuja_NoIndex_L003_R1_001_contig_69143	2	1300	1313	14	7	12	CATGTGGCTTCTTGTCTGAATCTTGTGTCATTTTGCAATTAATGTGGAATCACATCCCGCAGCTGCTAATCAAAGAGTGGACCTCTGTTGCTTCACCTGGGTAATAAATACTTGGTTAAGGATTACCACACGTATTCTCTTAAAGTTGTTTATATATATATATAGACCGTCTCTCCTTTTAAATATTATAAGAAAGATTTGGTCAAAGTTTGCTTGAAAATTAATAGGTCTTCCAACTTAATCTTCATCTGATGTTAATTATTCGTCGGTGGTGTTCTATACATCTATGCTTAGTTTCTATATAAAAGGACATA	TA	TATATATATATATA	S	17.65	200	GGACCTCTGTTGCTTCACCT	59.3	AGAACACCACCGACGAATAA	58.1	55	45
141	BrPe0141	Maracuja_NoIndex_L003_R1_001_contig_69605	2	805	824	20	10	18	AAGTGCATTACAGCACCATTGGGAAGACAAAGAAGAGAAGCTACTTGGGTTGTGCTTAAAAAGCCTCGTGTTCTTACCGCATTGGTGTTCCTGAGATAAGAAGAAGAAGAAGAGTAGATTGTGTATAAATCTCTTGGATAACACCGAGGAAGAGAGAGAGAGAGAGAGAGTGCAGGAAGGGAAAATGTTGGAAGGTAAAGCTCTGTTAGAAGACACCGACATGCCATTGAAGATGCAGATCCAAGCCATGGCTTCTGCTTCTCAGGCCTTGGATCTCTATGATGTACTTGACTGCAAATCTATAGCTGCGCATATCAAAA	AG	AGAGAGAGAGAGAGAGAGAG	G	16.41	109	TCTCTTGGATAACACCGAGGA	59.7	CTGCATCTTCAATGGCATGT	59.7	47.6	45.5
142	BrPe0142	Maracuja_NoIndex_L003_R1_001_contig_70250	2	3178	3197	20	10	18	CAGGTCATCGCACCTTACTTCTCGACCTTGTACTTCTATTGCGGGCAATGTGATAGTGATGCCTTTAACCCAAAGACAGAAGTGACCACAAATCTACTTTTGTCCTTTTTCTTTTCTTTCTTCCTCACTTTGAATAGATCCCTATTGAACTATATATATATATATATATACATATCAGTGGTTTTCTTCTTTGGATTCAGAGTCCTCACCTCTAGCATAGCCTAGACCTCTCATGAAATCCATTGATTCGATTGCATGCATGTTACTCCCCTTCTGTGCAGCCGAATTTGACAGAGACATGGGTGGAAGGAACAGTCATG	TA	TATATATATATATATATATA	S	16.64	190	TTCCTCACTTTGAATAGATCCCTA	58.4	CCTTCCACCCATGTCTCTGT	60	37.5	55
143	BrPe0143	Maracuja_NoIndex_L003_R1_001_contig_71490	2	5014	5037	24	12	22	TTTTTAATTATAAGATCCTAAAATCATATCTTTCGGCGAAGATATATATCTAAAATTCAATTCTCTGTTCATCGATGTTTTTTATTATAAGATCATTAGGATTTGATCGAACTTTGGCGAAGATATTTATTATTTTGAATAAGTAAATGTTATATATATATATATATATATATACTTAAAACACAATGATCATGATTGTTCAGAACTGGATAGGTAAGTGTCATCCTGGTCGTCGCCCTTGGAATATTTGCTGTCTAATCAAGGAAATAAAAACCATAGTAGAGAAACTTCGTGGAAGACTAAACTAAACTATAGAATAAACAA	TA	TATATATATATATATATATATATA	S	15.38	152	TTAGGATTTGATCGAACTTTGG	58.2	ATATTCCAAGGGCGACGAC	59.9	36.4	52.6
144	BrPe0144	Maracuja_NoIndex_L003_R1_001_contig_71785	2	2349	2366	18	9	16	TATTGCACCCATCTAAATGAAATGAATAGACATCCATCTCTATAAAGAAGATTTTGGGTAGTACATGCTGGATCGTTTTTTATCTTTCGCTCTAACCAAAACCCACCTGCATCATGGCTGTGGGTACAGCAGTCGATCGGCAACTATATTTATATATATATATATATACACGGTCACTAATTAAGACCCACAAGCACGCATACACATATATTTCATCAACCCTATCCCTGATCAGAATCTCAGACTAGAAGATATGACATCGATCAGATGGCATTCCAACAAGAAAATCGATCTAGATATATTATATAAACTATTAAA	TA	TATATATATATATATATA	S	15.2	157	AGCAGTCGATCGGCAACTAT	59.9	TCTTGTTGGAATGCCATCTG	59.6	50	45
145	BrPe0145	Maracuja_NoIndex_L003_R1_001_contig_72514	2	241	252	12	6	10	ACAAAAAATAACAATAATATATAATAATGGAAGGTAATCAGGACCACTCTTGATTTGAAGCTTCTGGAACAGGGCTTAGTTTAATTATTAACACTTACTAACTCGCATAGTTTTGAGGAAAAGCCAGAGAAACTGGCAGCTGACGATGCCATATATATATATTGTGCCAATATTATCTTTTTGTGGGCAATGCATGTTTTCTAGCTATGTAAGAAGAGTACAGACCTAAAAAAGTAAACTAAAAATGTACAGATGGAGGAAAGGTGAGGGTCATGTATAGATCTGGGCCAAATGATAGGGATTGCTCAACTG	AT	ATATATATATAT	G	14.69	213	AGCTTCTGGAACAGGGCTTA	59.1	ACCCTCACCTTTCCTCCATC	60.3	50	55
146	BrPe0146	Maracuja_NoIndex_L003_R1_001_contig_73344	2	694	717	24	12	22	TGCGGAAAAAAGGAGAAAATCTTCAGAGACCATAAATAGCAAAAACAGAACAAAAATCCAACAGAAAAAGTCAGGAAAATAAGCCCGTTTCTACAGGTAGCCCCCCTATTCCAACGTTGAGTCTGTTGTTTCTCTTGCACTCTTGAGATGGAGAGAGAGAGAGAGAGAGAGAGAATCAGATAGACATCACAAAGGATTGCTAACACCAGGCATCAGTAACCCACACAGCTAACCACAACAATAGCAACAAGAAGAAAGTCAAGTTTGGCGTGTGCTTGTGTTCACTCTTACGGTACATTTGTTAACTTTGGACCAAACAAGTTT	GA	GAGAGAGAGAGAGAGAGAGAGAGA	S	14.52	151	CAGGAAAATAAGCCCGTTTC	58.7	GGGTTACTGATGCCTGGTGT	59.9	45	55
147	BrPe0147	Maracuja_NoIndex_L003_R1_001_contig_73624	2	412	429	18	9	16	GAAAATTATAAAAAAAGACCAATAATGCTTTTAAAATTTGGAGACTTTTGGGTGCTTGGTAGGTGGGGACGCGTGAAAGCTACGTGGGAACTTACCGCATCCACTCATATACGTGGCACTCATATACCCTGCCATTTGGCACGTAACCCTTCTCTCTCTCTCTCTCTCCAAGTAGTCAATTTTCTCATCCCAAGCACATGCAAGCCTCAATGTCATTCCCATTATCAAATCCACAATTCAATGTTCAAATTTACAATTGCGTTAATTCAACAAGTCTTTTTTGTCAAATACTTAATTTATTTTAACAAGTCAATATTT	TC	TCTCTCTCTCTCTCTCTC	G	14.76	164	TTTGGAGACTTTTGGGTGCT	59.7	CATGTGCTTGGGATGAGAAA	59.6	45	45
148	BrPe0148	Maracuja_NoIndex_L003_R1_001_contig_73686	2	1477	1490	14	7	12	TGGATGTGTCACAGTCATTGGCATTGGCTCACGCCGACATATCTGAGGGGAAGGTGGTGTTTGTCCCATGGGTGGAAACTGATTTCAGAACTGGAGATGCTCCATGGTGGGCTTAAGCCTGCTCTCTATGTGATGATCTTCGACCTCCTCTATATATATATATACTGCATTCATGTTCAAGATTGCAGGAAGCAGCTTGCTCTGCACAGATGCTTCAAGCAAGTTCATTATTTCTGTTGAATTTATTCTTTTTTTTTCTTTTTGGTACCTTGTTTATTACATCATCATCATGAACTATGTTCCTGTGCAAGAAT	TA	TATATATATATATA	S	16.45	177	TATCTGAGGGGAAGGTGGTG	59.9	GAAGCATCTGTGCAGAGCAA	60.3	55	50
149	BrPe0149	Maracuja_NoIndex_L003_R1_001_contig_78274	2	2378	2389	12	6	10	GCTGGTAAAGCACTTGCTTGCCCTCATCGAGATACCATGGTAAATGGTAATGTTTCGAGTAACATATACTAGCTACTCATATATACCATGAACAATCCTCTTCGAAGAGGCCCAAACCTAGCTAGAAGTATATAGTTACTAGCACTCTCTTCTCTCTCTCTCGAAGAGAAGAAAGAACTAAAAGTGATCAGTTTCTGACATCATGGTACAGTCAAAGAAGTTCAGAGGTGTCAGGCAACGCCACTGGGGCTCTTGGGTCTCCGAGATTCGTCACCCCTTGCTGTACTCTCAACAACTTAACCAAGTCTTTAC	TC	TCTCTCTCTCTC	G	14.03	184	TCGAAGAGGCCCAAACCTA	60.7	TACAGCAAGGGGTGACGAAT	60.5	52.6	50
150	BrPe3001	Maracuja_NoIndex_L003_R1_001_contig_102	3	3926	3943	18	6	15	TAACAGACTAAGATTTTCCAAATGAAGTGAAATATGGGATTCCTTGCATATATACTGTGTTGAAATACAAAGTATTATTATAACCAATTATCATATGACCATATGAAAATGAAGATTGAAGGATCCATGACCAGTGTTCTACAGACATTCCTGCTGCTGCTGCTGCTGTTGGGAAAGATTCAAAGTTAAATGGTTCAAAAAACCCACCTTTTTCTTCTGTCCAATTATTACACTTGTTATTGGGAGTTTGGGATCCAAGAATTCCCTTACTTTCATGCAGAAATCCTCCACACTAGAAAGAGCAGCTATAAATATACC	CTG	CTGCTGCTGCTGCTGCTG	G	18.03	178	TGAAGGATCCATGACCAGTG	59.5	AGTGTGGAGGATTTCTGCAT	57.2	50	45
151	BrPe3002	Maracuja_NoIndex_L003_R1_001_contig_2215	3	807	818	12	4	9	TCACTTTCCCTGAAAAATCAATGCAGGACTCTGATATAACTGCTTTTGTGCTTAGTAATTCATCCTGAAAAACCCATCAACAAGGTTTTGATGATTCTTACCTTTTCCCTTTCTTTTCTTGCTCCATAATGTACACAGCACCAAGCCTAAGATGATGATGATTCCTGACATGGTTGGAACTATGATTGTCTCTAGCCTTTTCTTCTTGTTTGAATGGAGTGGTTCTAAAAAAAGAGAGATAGTTAATGATTCTGCTCCTGGATCCAATGGAAGAGAACAGAGGGAAGAACCATCATAAATCTGAAGAAATGC	GAT	GATGATGATGAT	G	15.58	205	TCCTGAAAAACCCATCAACA	58.9	TTGGATCCAGGAGCAGAATC	60.2	40	50
152	BrPe3003	Maracuja_NoIndex_L003_R1_001_contig_3042	3	490	501	12	4	9	TTCTCTAATCTGAGGCAGTCTTTGGGCCCTGGAGTTGATGGCTGGGCTATCTCCCTCAAAGGAATGATGAGCATTGTGGTGCTGATGGGATTTGCGATCTGTTTCCTTTACTGGTGGGTGAATGCTTTTGTTCCTCTTCCAACCCGTAGCAAGAAGAAGAAGGTAAGCTTCTACAAGAATGGTATTTTCTCTTTGTCATGTATTTTACCAGAATGATTGATTTTTGAGAATGAGTCAACTTGATTACCCTTGATTATGGTCAACATGGCTCCCACAAGATGATTTTATAGATCATAAATCTAGCTAGATATC	AAG	AAGAAGAAGAAG	G	17.3	190	GATGGGATTTGCGATCTGTT	59.9	GGGAGCCATGTTGACCATAA	60.7	45	50
153	BrPe3004	Maracuja_NoIndex_L003_R1_001_contig_5254	3	690	701	12	4	9	GGTGGACCTAGGATAGGGATGATACCCTACTTGAGCAGATGTTTCCGTGACTGATGTCATACCCAGAGACGTATCTTGATGGATCATGGTTGCGATGTATTTTATAGGGCAGTTGCCATTGCTGATTTTGAGACTATCCTCAATAGCCTAATGATGATGATGCAAGAGTTCCATTTGCATGATTGGTGACGTGATTGGTACTAGATGATGGGCGACCGTTTGACATGAGAGTTGATGGAGATACGATGACATGATCATGGTAGGTGATTTGCCAGCAGGGAGATGTAGTGAGGTATACGGGATTGGTATGCA	ATG	ATGATGATGATG	G	19.4	245	TGAGCAGATGTTTCCGTGAC	59.8	GCTGGCAAATCACCTACCAT	60	50	50
154	BrPe3005	Maracuja_NoIndex_L003_R1_001_contig_5822	3	4146	4157	12	4	9	ATTATCTTCTCATAATCCTTGATTAAAAAAACCCAAATACCTACCTCACCTGGCCAAACTGATGTGAAATTAATTAGCACACCAAGAAACTCCAAAAAAGGGAATAAAAAGAAACAAAAAGCAACCCAGAATTGTCAGGCCATTGGAAGAAGCAGCAGCAGCTTTATCTGTAATCTGATGAAGTTTCTTCCTTCCAATATACCTAACCCCCTCCCTCACAATCTTTTCATGGTAATGATTCTTTAGCTCCTCCACCCATCCTCTTCCTTCTCTCTCTCTCTCTGTCTTTTTCTCCAACTCTTTTCTCAATGA	AGC	AGCAGCAGCAGC	G	16.81	173	CTGGCCAAACTGATGTGAAA	59.7	ATTGTGAGGGAGGGGGTTAG	60.2	45	55
155	BrPe3006	Maracuja_NoIndex_L003_R1_001_contig_7006	3	865	876	12	4	9	TTTGGACCAAATTCTCTTCATCAACGCCCCTCGTTTCCTGCCATTTATATTGCTCATGTCGCCTGATCCGGTCCCTCAAATTCTCAGGAAGCAACCGGTGGGACATCCACTGCTCTGCATCTCTCCTTTTAACTCTCATTTCCTCCAATCTAGTAGTAGTAGATTGCAAATATGTCTGCCTCAGAAAAACAACTCGAAGTTCATCAAATGCAGAACAATATGAGCTCAAAAAGTACAAAATTTTCATCCAAATTTTTAACCAAGAAGCAACTAGGCTCTGACGATATACCGAAAAGCAAAGCAGTAAAAAGT	TAG	TAGTAGTAGTAG	G	18.91	219	ATCCGGTCCCTCAAATTCTC	60.3	TCGTCAGAGCCTAGTTGCTTC	59.8	50	52
156	BrPe3007	Maracuja_NoIndex_L003_R1_001_contig_8481	3	5431	5442	12	4	9	CTTCAGCTGGAAAGGCACCTGATGGCCGTTTTGGCAAACTACTGCCGGAGACTGATCTGGAGGATTTGGCAGCTGATTCGATCATCTTTGTGTTTGTGGCCTCAAGGTCTGTAAGGGAAGTGGATGAAGCACGGCGGGTGTGCGTGTTTATGGTGGTGGTGGAGTCATGGTCACTATGAGTTCTGTGATTGCTGGTGTTGGCAGCTGGTTGGGCATACTTTGAAAACGGATTTGCATGAGCATCGAAGGGCTCAATCACTGCCTTCTCCATCCTGTTGTGCATCCAGCTACTTGTGTTGTTGAGCTTCTATA	TGG	TGGTGGTGGTGG	G	19.52	170	AAGGGAAGTGGATGAAGCAC	59.1	TGCACAACAGGATGGAGAAG	59.8	50	50	M
157	BrPe3008	Maracuja_NoIndex_L003_R1_001_contig_8671	3	473	484	12	4	9	CATTATGTCCAGTAATCAAAATACTATTAAAGAAAATCCTAGAAAAGAGGTCCCACCTTAGAGTTGGTTCATCCACTTCCATGTAGTTAGCAAGCTTCCCAAGGGATATGGTTGAATAAACTTTCAGGAAGGCACGGACACTGGCTAACAGCTGCTGCTGCTTAACTTCATATAGAAAGAGCTTTAACTGCAGTCTGTAAGCATCCTGTAAAAGACAAACAGAACAAAATCAAGGAAATGTCAGCACAAAAAAAACAAGAGGCTAGGATGCATAGGGAAAACCAACCATATTAATGGCCATGCTAAATGGAA	GCT	GCTGCTGCTGCT	G	16.36	190	TTCCCAAGGGATATGGTTGA	60.1	TTGGTTTTCCCTATGCATCC	59.8	45	45
158	BrPe3009	Maracuja_NoIndex_L003_R1_001_contig_9349	3	1858	1869	12	4	9	TAACATGTTTAGTTCACGACACAGACAAGGTCCTGAGCTACTTTCTTCAGTCCCATAACCACTTTCTTCATCAAGGGAGTAGAGTATATTTAAGAGTTCATCTTTATCCTCTTCTAATTTTAGGTCTTTTAGCTTTTGCAGTAAAGGGTGTTCTTCTTCTTCAGAGGGATACATTAAGTTCAATAGTTCAGCTTTTTCTTCCTCTCCTATGTTCAACATTTTAATTTTCTTGATTAGGGGGCAATCCCTCTTATAGTGTCCTTCTTTTCTGCACTTATAGCATATTAGCTTAGTTCCCTTCCTTTTCAACCT	TTC	TTCTTCTTCTTC	G	27.95	228	CGACACAGACAAGGTCCTGA	59.9	TTGCCCCCTAATCAAGAAAA	59.5	55	40	M
159	BrPe3010	Maracuja_NoIndex_L003_R1_001_contig_11840	3	4066	4080	15	5	12	AGATGGCCTAAAAGATCCCCTAGTTAAACTTGGATCGGGAACAATCTCAATTTCAAACATAACCATTTCAAACTTGCAGAAAAAGAAATTACAAATTACTTACAGCAGCTACCATTTCGGTACCAATTCTGCGAGCACTTTCAGAAGAAACATCATCATCATCATTGGCATTATCCATTTCATCATCTACAAACAAAAGAAAAACATACTAAAAAGAAGGTCCAGAAAAACCAACCAGAGGGTATTTGTGAGGGAGAAGACTAATACTCCTCAACTGTTCCTACAAATTATATACCAATTCGTCTGCAACTGCAC	CAT	CATCATCATCATCAT	G	17.86	194	ACCAATTCTGCGAGCACTTT	59.9	GTGCAGTTGCAGACGAATTG	60.5	45	50
160	BrPe3011	Maracuja_NoIndex_L003_R1_001_contig_14729	3	506	517	12	4	9	ATTTGTCGTTGCCTGTCATAATCTTACAAACTTATGCAGTAATGAGTTGAAACGTCAAATAAAGTGTACCGGTCTTCCTGATTGACTCTTTCCACTCATTGACTATGTTGGCATCTCCAGAAAAGTTCCGTCTGTGAAGACATAGCACAATTCTTCTTCTTCCCTCAACAGAGAGGTAAGAATTAAGATTTAGGCTTCACATGCAGATAGGTTGCAGTTCCAGGTGAGAGAGGTGTCTTTGCAGCATACTCTCTGTTGATCTTGATATCAGATTGCTCTATCACAGGGTACGTACCCACCAGTCTTATTTAT	TTC	TTCTTCTTCTTC	G	15.26	165	CCGGTCTTCCTGATTGACTC	59.7	CCTCTCTCACCTGGAACTGC	60	55	60	P
161	BrPe3012	Maracuja_NoIndex_L003_R1_001_contig_16160	3	177	188	12	4	9	ACATTAGCACTTCGCCCTTTCTGAAGATAATCCTTTTTCTTCTTATCTCTGGGTTTTCTTGGCACTTGAACTCGCTCGGATGGATAGATTGCATTACACTCACTCTTCTTTCTCTCTGAATGTTGAAATCTTGGCCTTGCTCAGACTCCCTCTTCTTCTTCTCTAGATGTTGAAATCTTGGCCTTCTTAGCATTGCCTATAATGAGAAGAAAGTTAAAAAGTTTCTGGCCACCAGAAGATATAGAGTCACAGTAGATTTTCTATCCACCAGATTTTTTGAGATTCTGTATAATAAATTGAGATTTGACTCTT	TCT	TCTTCTTCTTCT	G	24.96	184	CGCCCTTTCTGAAGATAATCC	60	GCAATGCTAAGAAGGCCAAG	60	48	50	P
162	BrPe3013	Maracuja_NoIndex_L003_R1_001_contig_19157	3	1534	1548	15	5	12	TTGTGTGCTGTTATTCCTCATTGAATCTTTATGTTTTATTAAGGTTTTTATGGAATAGTATTTGTGTTTTACTTGATGTAGAGAATCCAGTATGCAAAAACAAAATCAGATTGCCTTGTAGAGGCAGAAGGAATCTATGATCCTAATGCAAAGAAGAAGAAGAAGCAAGAAGAGAAAGGTGAGTACTCAAATATATCATTGCTTAACAGTAGATTGCATGCTGTGATAGGGGAACCACATAGTAGAGTGAGTAGTACTAAGGTCTTTGTCTGGTAGTTCTATGTTCGTATCTTGACATGTTTTAGTGAGTAATCC	AAG	AAGAAGAAGAAGAAG	S	17.16	237	TTGTGTGCTGTTATTCCTCATTG	60	TGGTTCCCCTATCACAGCAT	60.3	39	50
163	BrPe3014	Maracuja_NoIndex_L003_R1_001_contig_21891	3	1171	1185	15	5	12	CCACGCCGGTGACCGAGACGGAAGCGTGCTCATAAAGTCCATGCACTTGCAAAAATTTTGGATATGTAGAACTCCGAAGAAGCGAAACGGGTGGAGTTGCGTTCGGGGTGAGGTAGCTACAACCCAGGGGAACGACGATAACCGCCCTCTAGAAGAAGAAGAAGACGACCCCCTTAAGCTCTTTCGACCAACAATAGCTGGGAACAGTACTGCAGATATTATACGAATCAACCTCACAGGCTTAGGTAGCAAACTTCACTGTAAGAGACGACTAAGCGCTCCCTTGTATCACAGGAGCAATTTTCTGGTCGGCGA	AGA	AGAAGAAGAAGAAGA	G	19.94	225	CGGAAGCGTGCTCATAAAGT	60.4	AAGCCTGTGAGGTTGATTCG	60.3	50	50	P
164	BrPe3015	Maracuja_NoIndex_L003_R1_001_contig_22335	3	2937	2948	12	4	9	AGAAAAGAGAAAACATAATATGCTCCACAATAATTCACACGTTGCGCTCTGAGAAAGAAAAAAAAAAGAAAAAATACCTGCTTGATTTCCGGAGGAGCAGGAACCTCAGGAGCCAAATCTTCCCGTTCCTCAGGATCATTCCCAACAGCTTCATCATCATCAGTGAAAATTTGTTCATGCTCCCAATCATCACCTACAACAAGCATATGTATTTTCATGACGAAGTACTCAAATAAAAAATGAAGATTCTGGATAAGGTTTAAGAAAGTCGTTATGCAACATTCTAGGGATGAAAAATGATGCAAGTGTTTT	TCA	TCATCATCATCA	G	16.71	192	AGGAACCTCAGGAGCCAAAT	60.1	TCCCTAGAATGTTGCATAACGA	59.6	50	41	M
165	BrPe3016	Maracuja_NoIndex_L003_R1_001_contig_24907	3	2101	2112	12	4	9	TGCTAATGAGATGGCAAAATTTTCTGTTTCATTTGGATCGATATCAATACAAACAAGCTTCTCACGACAAGACTGACAAACACCATTCTCATTCATATGAGTCCTTGCTACTTTCCACTGCCCGCTACCCAACCATCCTTGCCCATGCCATCCTCCTCCTCCCTTCACAACTGCTTCCTCCATCTTGTTCACTTCCCATTTCTCTTCTCCAATACTGGCAGCGACCTCAGACTTGAACCAATCTTCAATAATCCC	TCC	TCCTCCTCCTCC	G	18.18	158	CGACAAGACTGACAAACACCA	59.8	CGCTGCCAGTATTGGAGAAG	60.9	48	55
166	BrPe3017	Maracuja_NoIndex_L003_R1_001_contig_28853	3	210	221	12	4	9	TATTAAATTTTACAGGAATTTTGACGCATGGTTGATACGTGATAAAGTCACTCATACATCAGACCTGAAAGGGTGCGTGATCAATACATGGGCACGTCGATCCTGCAAACACAAGTGAAGTAAGGCATGGGCACAGAAGCGAGACATTCAAACAACAACAACCTGTGGATCTTCTATGGATTTCCAGTGGATATTTCGGAACCAACTTTGACCTATGATCTTTTCAATTTTAAACATCGACTTATGTATCTTGGATGTTTCTATTTAAAGTCCTCAATATTTTGAGAAGCGGCAAATATTATTAGCTTAGAT	AAC	AACAACAACAAC	S	32.43	190	GAATTTTGACGCATGGTTGA	59.5	TTGGTTCCGAAATATCCACTG	59.8	48	43
167	BrPe3018	Maracuja_NoIndex_L003_R1_001_contig_34233	3	8781	879	15	5	12	CTGATACGGCAAATGATGTTTGATTAATTACAACAGGAGCATCATCGATCGCGACAGACATCAGAATGGGACTCTTTTATTCAGTTTAAGTACATAGAAATCAAGGGGAAAAAAAGCATTCCAAGACTAAAATGTAGAGCTCTAAGATTTGAAGAAGAAGAAGAAAAACAAAATCAAAAGTGTTTGTTCGCTTGTTGTTTTATATGTGGAGAGTGCATCAATCAAACGCACACCTTCGAATTTTATAATCCCTCGCGTGATGACTTGTCAGCAGATCTGCACCTGTGGTCCCACACGGCCCCGGTGGTG	GAA	GAAGAAGAAGAAGAA	S	16.72	185	GATCGCGACAGACATCAGAA	69	GTGCGTTTGATTGATGCACT	59.7	50	45
168	BrPe3019	Maracuja_NoIndex_L003_R1_001_contig_37596	3	6465	6479	15	5	12	ATCTTTTCCAACAAAAACTCTGAGTAGAGCTGAGTTTGAGTTAGAAGCTCCTCCAACTTCGTATACTGAGTATCATTAAGCTGGGCTGCATCCTTTGTCATTTTCTCAAGCTCGGCTTCTTCCTCTTTCACCCGAGCTTCTATGAGCTTTTCCTCCTCCTCCTCCATTGTTTTTGAGATAAGTGCAGAAGCCCCCTTTTTCACATCTAGTATAGCATCATCTTCCACTTTTACCTCTGTTTTATCCCCACTTGTTGTCTTCACACCACAGTTACAGGGAATAAAAAAGATAAACTCAGGAATAGACAGAGTATAA	TCC	TCCTCCTCCTCCTCC	G	20.69	184	GGCTGCATCCTTTGTCATTT	60.1	TGGTGTGAAGACAACAAGTGG	59.6	45	48
169	BrPe3020	Maracuja_NoIndex_L003_R1_001_contig_38802	3	887	901	15	5	12	AGGTATAATTGATTTCTTGTTCTGGCTTCTGGGTTTTAGTTGAATCTTTTTGTTGTTGCAGTGACCTGTGTGGAATCTGGGGATAAAGCTTTGGAGTACCTGGGTCTGCTTGATAACATAGAAAATGCTTCTCCACCTTCTTCACCTTCGTCTTCTTCTTCTTCTACGTTTTCTTCACATTCACCAGAAGAGGTGAGGTTATTTCTGCACTGTACATGTGGTGTCTTTCTTCATCAATCCTTGAAGCTATATTTCTATCTTTGATGCTTGGATAATGAAGAGATTTGTCCTTACTCAACCAAAATGTGAGATTCA	TCT	TCTTCTTCTTCTTCT	G	19.3	181	TGTTCTGGCTTCTGGGTTTT	59.7	CCTCACCTCTTCTGGTGAATG	59.7	45	52	M
170	BrPe3021	Maracuja_NoIndex_L003_R1_001_contig_46530	3	1134	1145	12	4	9	ACTGAAATGAAAATTTTTTCTCTGGAAAGATCTCTACCACAAACTTTAATGTGACTAAACAGATGGAGTACTGCTTGACCAGGTCAATGTGAATTCTTCTGCTGATGGACCAAGTACCTCCTCAGCACCAGATAATGACAACAATGCTCTTGATGATGATGACGATCTGGACATGGATGAGTTAAATGAGCTCGAAGCAAGCTTAGCAAAAACATCAATCCGAATTCAGTAGCCTGGAAGGTACTGATTAATTTTGAGAGGCGGTGTATGTGTTTTTATGCCTTTCCACTATCCTGCTGCAAATGCATAATC	TGA	TGATGATGATGA	G	15.16	207	TTCTTCTGCTGATGGACCAA	59.4	GCAGCAGGATAGTGGAAAGG	59.8	45	55
171	BrPe3022	Maracuja_NoIndex_L003_R1_001_contig_47174	3	597	611	15	5	12	AGGCATACATATCTTACATAATCAACAACACAACATAAGAAAAGGGTCCACATGACAAAATCACATTCACATACATGATGCATCATATACAAAAGGCAAAGATGGCACATACGGATCAAATCACTTCCCACAACAGAAGTAAAAAGAATGATAATAATAATAATAGCACGTAGGACGATGGCCAATGTTGGGCAAACTACACTAAATTTTACAAACAGGACCGCATACAAAATGCACAAATTGATGCAAGGATTAGGAAATTGACAGGACAAAATCATTAACACCTCATACACAAAATAATTTCCAGATACAGAG	ATA	ATAATAATAATAATA	S	15.28	160	GGCACATACGGATCAAATCA	59.4	CAATTTCCTAATCCTTGCATCA	59.1	45	36
172	BrPe3023	Maracuja_NoIndex_L003_R1_001_contig_48019	3	338	349	12	4	9	TGTTGCCTGTGCTATTTTGATCAAAAATAAAAAAGAATACATTCAATTTCCTTCCCTCTGGCCATTTCTTCTAAAAACAGCATGTCTTCCGCTAGTTTGATAGAACTCTGGCTTCGATCAAGCTCTCGTTACATTAATTCTTCATATATACTCCTCCTCCTCGTCAATCCTTCCCATAAATCTCATTCCTACGCTGCAACTCTTTGGCAACACGTTGGAAGAACTGTTGGATTGTTGCACCATCAGCAGTCGCCGCTGCCTTAATTGTATTACATTCATGCCTAATTCATTGATGTTGCCAGGGCTCCTGAC	CTC	CTCCTCCTCCTC	G	29.96	192	CTTCCCTCTGGCCATTTCTT	60.6	TGGTGCAACAATCCAACAGT	60	50	45
173	BrPe3024	Maracuja_NoIndex_L003_R1_001_contig_65896	3	2081	2095	15	5	12	GAACATTGGAAACAGTAAAAAGAAACGCTGCAATACATAAAGTGACTTCCTCACATCATAACCTACAGATTTAGTGGGAAAGAAATAGAAAATGAGAAACTATCACTATGTCCGTGATAACTACATGAGAAAGTGATCCTTCAAAGGAAACATCATCATCATCATGCTAATGAGATGGCTTTTGGCAGATAAATTTTAATGACACTAGTGAATTAAATGGGCCTCGAAGTAATCAACCCACAACAAGTGCTTTTCTATCAGTGTCATTCCCCAAGAGCACCAGAGAAAACACCCACCACATTTACCTCTCAAGGT	CAT	CATCATCATCATCAT	S	19.28	215	CAGTAAAAAGAAACGCTGCAA	58.3	TCGAGGCCCATTTAATTCAC	59.9	38	45
174	BrPe3025	Maracuja_NoIndex_L003_R1_001_contig_68409	3	251	262	12	4	9	TATGCTGTATATAAGTGAAATAACTGATTGAGAGTGCCATCTGACAATTCACTACCCACACAAGGCATGTGTACATAGTAGTCCCCAGGATCTCCAAGCCAACAACTTCTCCGCCTTTTCGGAAAGCTTGATACTCCATTGCGCGGATGCAGAAGAAGAAGATCAACGTAGCACTCACTACGCCATTAAATGCCCATCCGAAGATTCGTAACCAGCTAAACAGGAGGTTCTGAACACCTTCTTGGTATAGTAGTGGGAACTGAAGTACAGAGAAACATGTTCAGGAATATGAAAATTCTAATCCTGATGTAA	AGA	AGAAGAAGAAGA	G	16.49	163	TGCCATCTGACAATTCACTACC	60	ATGGGCATTTAATGGCGTAG	59.8	45	45
175	BrPe3026	Maracuja_NoIndex_L003_R1_001_contig_72670	3	1024	1035	12	4	9	TTATCATAGGAACAGCACCTCCAAAAGCAAAATTCAACCAAAAATTCAAACCCAAGCAAATATTAACTTGCTTTTCCATGCCGTTTACAGACCGCGAAATTTTCAACCTTCGGCGAAGGCATAACACAGTCATCAAATACAATCATACAATATTATTATTATCCATATTCCATCGAAGAGATAACATCTCACTTAATTTCCAATCCACATCTTCACCTATCCAACACAATTTAACAGCTCAAACATCTAACACAAACTTACTTTCTCAAATGGAATTTCCTCCTCTTCTCCTCGGGGCTATTCCCTTCTGAA	TAT	TATTATTATTAT	S	19.47	190	GCGAAGGCATAACACAGTCA	59.9	AATAGCCCCGAGGAGAAGAG	59.8	50	55
176	BrPe3027	Maracuja_NoIndex_L003_R1_001_contig_73273	3	184	195	12	4	9	ACTAGCTGAACTGGCATAGGTGGTACCTCAACTCTCACATTGGGCATCGCTGGCTCAATTCTCGGCTTAGGGGTTACTGGTGTCTGTGTTGGTCCCGCTACACCATGCATTGCAGTCCAAAATGCCCAAAATGTCTGATAAACTCTTGGAGGTGGTGGTGGTACATTTGGTGGGATAGCGGTAGCCCTTCCCACTAGTTCATGGCTCTACTCATGCACTGACTCTACGGTTGGCTCAAGTTGAGCCTGAGGCTCACCTCTATCTTGGCCCTCATCGCCCTGATGCCTAGCCATCGACATCTCCTCACGGACA	GGT	GGTGGTGGTGGT	G	32.05	195	CCAAAATGCCCAAAATGTCT	59.8	GTCCGTGAGGAGATGTCGAT	60.1	40	55	P
177	BrPe3028	Maracuja_NoIndex_L003_R1_001_contig_171544	3	468	479	12	4	9	CAGACTGAGCCTGCTGAATCACATCAAGACCCTTGCAGAATGGAACAATTCCTCTTTGTTGGATTGCAGAAGGCTTCTCAAAACCTTGGAAAGAAATTTAAGAAAACATAGGCAACATTCAACAAAGAAATTAAGCATACAGTAAGGGGAAGTAGTAGTAGTTCACATAAAAATGGTATAGCAAGGAAATAACAAAAACCAAAACTTGAATAATCCACAAGTTGGATGACAGTCAGTTTTTACAACAAGAAAATTGATATTTAAGAACATCGTGAACTATTCAAGAACCAAGAACAAAATATGCAAATAAAA	AGT	AGTAGTAGTAGT	G	21.52	230	TGAGCCTGCTGAATCACATC	60	TGACTGTCATCCAACTTGTGG	59.6	50	48
178	BrPe3029	Maracuja_NoIndex_L003_R1_001_contig_863	3	3450	3461	12	4	9	AATGAGTAAGCCAACTGTTCATGCGTCTCATACTATAGGTTGGCAAATTCAAAACCAACAGAGTCTTTGTGCATCTGGTCCTCCTGTCACTCTCTCAGCTATCAGCAGAATAAGAAATGGAAACAGTGGCTGGAGAGGCACTGTAACTGGTGCTGCTGCTGCAACCTGCAGGCTGAGCTCCTTTTCAGGCACTATTGCTTCATCTTTTCACAACTTTGGAGGCAATAATGATGTCTATGTGAATGGAACTTCTTCAAAGAGAAAGTATCACCTTTTGGTTTTTTCTCCTTCTGGTTCTATGATACAATATGC	TGC	TGCTGCTGCTGC	G	16.87	152	TGGCAAATTCAAAACCAACA	59.9	GTGCCTGAAAAGGAGCTCAG	60.1	35	55	M
179	BrPe3030	Maracuja_NoIndex_L003_R1_001_contig_1000	3	282	293	12	4	9	TCAGGACAGGAGATACAATCTGGAATGTCAGGACAGAACCTGTTGGGAGAAGATTTTGCAGATGAGCTGTTCCTTTGAAGGTTCTTCTTATTGCCTTCTGTGCAGGTTTCTTGGGTGGCTTTTGTGCTGCTGGTGCATTTTCCAGCAGGGGCTGCTGCTGCTCCTCTTGAATTTCTCCCCTGGTTCCTTCTTGTTCCACCTTAATATCCATAACTTCAATATCTCCGGTCTTTCAGGATTAATCTTTTCTCGAACTTCTGATTGGATAGATTCTCTTTAGTCTTCGATGAAAGCTCTGGAAGGATTGCTTGG	GCT	GCTGCTGCTGCT	G	15.69	161	GGACAGAACCTGTTGGGAGA	60.1	AGAAGGAACCAGGGGAGAAA	60	55	50
180	BrPe3031	Maracuja_NoIndex_L003_R1_001_contig_1024	3	3744	3755	12	4	9	TTAGCACTCTGAACTACCTCTGCAAAGGAACGGTGATCCCTCTTAGCCTCCAAAATCCCCACTGGTCTATGCTCCTTGTTGCGAGTAGTTGACTCGGGACTGACCACTCTATACCTATCATTATGATACGCATGTTGAAACAACCTACCACTCCTCCTCCTCATCCCATCTCTTCCCACATTGTTCACACCATACTTTGCTTCGTTAAATCTAAGACGTTGAGATCCGATCGAAATGGAGTTCAATCTTCTGCATCTAGCTTCCTCCTGTCTCCCGCTTCTCAGAAAACGCACAAACGCAAATTTTGCACCC	CTC	CTCCTCCTCCTC	G	29.56	209	AAAGGAACGGTGATCCCTCT	59.9	CGATCGGATCTCAACGTCTT	60.2	50	50
181	BrPe3032	Maracuja_NoIndex_L003_R1_001_contig_1291	3	318	329	12	4	9	GGCTGGTAATGCAGGCACTGACGATGCACATGGTGAGCTATGAAGGAAGAGCTAACATGCAAATCCAGGTGGCCAAAGACCTTATTCCTGATCCAGAGTTTCTTGCCAAGTGCTTTGAAGACGCCTTGCTTGAAATGAAGGAAGCAGCTACTGCTGCTGCTGTGTAAATGCCTCTCAGATCAAATTTTCTGCGTTTGTGATGTAATTTGTTAGCTCATAGATTCAGTTGAGTAGAGAACGAAGAATGACTATAGCTCATAGATTTCATTGGAGAATAAAGACTCCTCATACATGAATGTTGTACAATTAGTA	CTG	CTGCTGCTGCTG	G	16.53	180	ACGATGCACATGGTGAGCTA	60.3	TCACAAACGCAGAAAATTTGA	59.3	50	33
182	BrPe3033	Maracuja_NoIndex_L003_R1_001_contig_1782	3	3765	3776	12	4	9	TTCAGAATCAAATAACTCCAACAGCTTGAGGATGAAGGATTGATCAATAAATCTTTTAGCTAATTTTGCATCTGTCTCAGGTGATGCCACAAACCTTAAGAAAAGTTCGTAGACAATTTGCAAGTGAGGCCAAGCAGCATCCATCAAAGGCTCCTCCTCCTCTAATTCAACGCCATCTACAACTTTGTTCTCGCGTGGTTGCGGAGTGCGAGTCCTAAACAAATTTGTGGACACCATTTTTACAACTTCTTGCATAGCAGATTCTGTGAATTTCCCACTCACAGAAGTTACATATTCTACAAGCTCTAGCAA	CTC	CTCCTCCTCCTC	G	17.42	184	TCCAACAGCTTGAGGATGAA	59.4	AACCACGCGAGAACAAAGTT	59.8	45	45
183	BrPe3034	Maracuja_NoIndex_L003_R1_001_contig_2145	3	3804	3815	12	4	9	GAACAGCCTGATTTAATTCTGGCAATGCAGGAAAATCGGCTTCTTCAAACATCATGCACTCCGCAATGATTGTTGTTCAGGAGTCACTCTGAGGTCTCGATTTCCCTGTCTGCACGTAAAATGATCTCGATCTTCCTGCAATATTTCCAGAATAATAATAATCTAAGAGAGGATTTCAAGGGTGAAGGCAATGTTTTCCAGTGTTTCCTTGTCTTCGTTGAACGAGGAGACAGAGATCTATCACGTGGGTGACTTGCGCAAATGGTAGAAGGATGAGTTTGCCTTTGATGACCTTTTTGTCGATCATTGATG	AAT	AATAATAATAAT	G	17.1	169	CAGGAAAATCGGCTTCTTCA	60.3	AAACATTGCCTTCACCCTTG	60	45	45
184	BrPe3035	Maracuja_NoIndex_L003_R1_001_contig_2802	3	552	566	15	5	12	AAAGATCACATGGCTAATGAATCCTTTATTGCAAAAGATTTTCATGCTGTCAGTTTGATGTGGCCTTTTCTTTATGTAGATAGATTCCGTTGAAGGGCCAATGCCACAGACAAAATTTGTTTTGAAAAAGGCTCTGGAGTTTGGCCATGCTGTTGTTGTTGTTGTCAATAAGATTGATAGACCTTCTGCTCGTCCAGACTATGTCGTCAATTCCACTTTTGAATTATTTATCGAACTGAATGCGACAGATGAACAGGTAAATTACTGATAGCTAACTCTCTGAGTTGGGGTTTTAGAGTTGTTCTTAATTGCTAG	TGT	TGTTGTTGTTGTTGT	G	19.65	150	TCAGTTTGATGTGGCCTTTTC	60.1	GTCTGGACGAGCAGAAGGTC	60	43	60
185	BrPe3036	Maracuja_NoIndex_L003_R1_001_contig_3150	3	1227	1247	21	7	18	CTGTCCCGAACAGGGGAGGTATTATGCGCTCTTTATTATTTTGGAAATTGCCAGTGACAAGTGATTGAATGTTGTCATTCTTCTAGTTGTGATTGAGGAGATAGTGGATGAAGACAAACCAACAAATGGAGATGGGCAGCCCGAACGACCGAAGAAGAAGAAGAAGAAGAAATCTAGTGACAATGGTGATGGAAATCAAAATAACTCTGAACGCCAAATTGTTGTCAAGAGAGACAGTGGTGCAGATTTGTTGCAAAGTGAAGATGAAGATGGCTTTCCTATTTCTCCTGCCCATAAAAGCGAGGAAATGGTGCAGGAGCT	GAA	GAAGAAGAAGAAGAAGAAGAA	G	15.48	243	GGGGAGGTATTATGCGCTCT	60.4	TGCAACAAATCTGCACCACT	60.3	55	45
186	BrPe3037	Maracuja_NoIndex_L003_R1_001_contig_3598	3	1813	1824	12	4	9	CCCTGATCCATCAGAGTCGTACATTGTTTCCTTCTTATGGGAAGACCCACCATGACCATCGTGGTCATTGTCCTGAGATTCAATTCTCGAGAGCTTAACAGCCGCTCTGGCAGCGACTGCAGCATAAGCTGCTGATTCAAAGGCCTCTTGAGCAGCAGCAGCTACATCTCTGTACTTCTTCCTTGCTCTTACGGATTCAGACAGTTCCTCAAGGTAGATCTCCTCGTCGACAACCTTAGTTTCTCCTCGAGGATCAACATTATCCACCTCGTCAGCTGGTTTATTAGATTCTTCCTGTTGCTCCAGGCTGAC	AGC	AGCAGCAGCAGC	G	15.13	191	AGAGCTTAACAGCCGCTCTG	59.9	ACCAGCTGACGAGGTGGATA	60.7	55	55
187	BrPe3038	Maracuja_NoIndex_L003_R1_001_contig_3917	3	1135	1146	12	4	9	CACCGTTGTTGCAGATACGGGAATGCCACTGTGGCAGAGAATACGGAGAGAGGGTGGCGGGATCTTATATTAAACAAGATACGTGCTGTATTTGGTTTTGGCATCTAACCTGTTTATATCGTTTTTTTCTGCAATTGTGAAACTTTTATCCATCATCATCATATTTGCGTCGTTGCATGCTGGTGACTGTTTCCAGAACCTTTGTGCTATCTGTTAGAAGACCATTCATGTGGTCGTAATCTCTTTTCGTCGGATTAAATGGGTTACTTTTTGGGTTCAAGCAAGTGCTTTCTTGAAGTAAAGACTTCGACA	CAT	CATCATCATCAT	S	17.57	212	GGGTGGCGGGATCTTATATT	60	CCCATTTAATCCGACGAAAA	59.8	50	40	M
188	BrPe3039	Maracuja_NoIndex_L003_R1_001_contig_4228	3	224	235	12	4	9	ATCACAGATGCCGTCTGGAGATATTTTCACTTTCTGGCACTCATATTACTGCATCCAATAATTTTGCTTGATTACTGCAATATATACGTTACAGGCAAAAGCTTTCCGTCCACACGATTCAGATGATGACGATTCAGATGATGACCTAAGTGATGATGATGAGTTGCAATCACCCATCGATGAGGTGGATCCATTTATTTACTTTGTGGACACTGTGAAAGGTGAAGGAGGCCTCTTACCTTAGTGTGTATAATAATGTCGAACTAAGTATTTGGACACCGTTTAACTTGTTTTTGTTCTTCCAAATGAAGT	TGA	TGATGATGATGA	G	17.23	230	CACAGATGCCGTCTGGAGAT	61.3	GCCTCCTTCACCTTTCACAG	59.8	55	55
189	BrPe3040	Maracuja_NoIndex_L003_R1_001_contig_4495	3	7388	7399	12	4	9	AGGCATTTCGACTCCATATTCTGATCACAACTTTGGCTTGTGCATGCATCAGGGAACTGCCATAAAAGAACGAATTCAAGAGCAGCTGACAAAGCAGCAGTTAATGGGGTTGATCTATGATAAAGATATCGAATATTACTACGATGAAGGTGATGATGATGAAAAGGAGAAGGGTGATGAAGAGGAATATAGTGATGAAGACGACATATCTACCTTGATTTAAGTGGGAATTCTATGGTTTGTGCATGATTCATAATGTAGATAATATTATTTGTTTCCATATAGGATATTCTGTGTTCTTGCACCTAAAAG	TGA	TGATGATGATGA	G	15.99	160	CACAACTTTGGCTTGTGCAT	59.8	CCTCTTCATCACCCTTCTCCT	59.7	45	52
190	BrPe3041	Maracuja_NoIndex_L003_R1_001_contig_4880	3	4737	4748	12	4	9	ATGAGCTGTCTCCAGGAAACATCAGGTGATTTCTGTGCACATCCTTTAAAAGCAACATCTTCTCAAAATGCTTAGGAGACGTGCTGGTTCCAATGTAGGGTTCTTCCTCTGAAGAAGGCGGCTAAAGAGAAAGCTCAAGCTGAACGTGCAGCTGCTGCTGCTAGTTTTAAGTCTATGCTTCAGGAAAAAGGACATATAACCATCAACTCCATTTGGTCCAGGGTATGGTGTTCAAATGTTTAAATTAGATTATTTGGAGTAATGTATAGAGGAATCGTAAGTAGTGGCATTTTGACAATGCTGTTATGCGTT	GCT	GCTGCTGCTGCT	G	17.38	162	GCTTAGGAGACGTGCTGGTT	60.1	ACACCATACCCTGGACCAAA	59.5	55	50
191	BrPe3042	Maracuja_NoIndex_L003_R1_001_contig_4890	3	438	449	12	4	9	CTTTTAATAGCTGTATGAAAGTCAACAGCTCTTGGCGATTTATGACTAACCTGAATTCCAGAAAGGACAAAGTTAGAACAAGCAAACCATAAGTTATAACAAAGCAACACCAGACATTATCCATAACAGAACTAGATAATTACCTTGTTTTTCTTCTTCTTCCCAAGTAACACAGAGCAACAGCTAACTGTTGGCATTTTGAGAGATGGACACAATGAAACTTCTGTGAAAAGCCCAAATGACCTATGCACTCTTTCCTCTTTTTTTTTCCTTGCACTTCTTGCTTGTTTCTGGTTCTAATCAATCTATGCC	TTC	TTCTTCTTCTTC	G	18.68	222	GTCAACAGCTCTTGGCGATT	60.4	TCATTTGGGCTTTTCACAGA	59.2	50	40
192	BrPe3043	Maracuja_NoIndex_L003_R1_001_contig_6230	3	686	697	12	4	9	GGATCTTGATATGATTCCCTTCGCTACCCCGAACAGAAGGTCTTCCTTGATTGAATCGGTGAAGAGATTGTTGTCCTAAGCGGCTAGGAGAATTCTGTGAGATGTGAGGTGTCAAATGAGAAGCCTTTGACGAGGAACGACCATATCCAAGATGATGATGATCATAGATTGGATTGCTCTTCACCTCTACATTTGAAAATGATTGAATCTGCCCATTTTGTCTGGCACATACCACAAGCTATCAATATATAGTAAGAGATATTCAAATGGATACCCCTTGCAATTTCAACTTCACAAAACATAAGGAATCAC	GAT	GATGATGATGAT	G	20.15	202	GCGGCTAGGAGAATTCTGTG	60	GCAAGGGGTATCCATTTGAA	59.8	55	45
193	BrPe3044	Maracuja_NoIndex_L003_R1_001_contig_6399	3	5935	5946	12	4	9	TCCTTGCCTGTGGAATTTTTTGGTACCCCAACAGAACCTGTTATGGCGCTCTCCTTGCTGGTTTTCATTTTTGATTTCGCCCTCTGCAAGTCCTCTTTCATGCTTCTTCTGTGGTCTGCTTCAGCCTCCTCGACTGAGTTAACTGCAAATGCAGCAGCAGCAACAGCAGCTGCAAACCTGCTTTCTTGGACATCATAATCCTGATTCACCTGCCAATAGAACTGACCAGTAGCCCTGCGGGTAAATGGTCCATACAGTTAGTTCACAGAGAAATCAGTGTTCTTCCAATTCTCTTATACATGCTTCTGCTAA	GCA	GCAGCAGCAGCA	G	16.16	205	GAACCTGTTATGGCGCTCTC	59.9	GCAGGGCTACTGGTCAGTTC	59.8	55	60
194	BrPe3045	Maracuja_NoIndex_L003_R1_001_contig_6761	3	6660	6671	12	4	9	CTCTTATAACTATGCACTCTGACTGAGAATAGTATGAAACCTGTAGAAACGTTCAAGATTAAAGGTTGCCACCCCTACAATCCCGATGGAGATTCGAGCTGAGAAGGCACTTGAGGCAATTCATGTGTGCTGTTTTGGGAAGGATCCCATAGAAGAAGAAGATAAAAGACTGCTCTCTGCCATGTTGGGTGCTGTTTTCCCATCAGTGGATAAACCAGAAATACAAAGGATTGTTGAAGATAAGGCGAGGAGAGTGGCTGAAGGCAAGGACAATGTCAAGGTTCGTGGGCCGAAGCCTTTGCCAAAAGAAGC	AGA	AGAAGAAGAAGA	G	16.1	174	GAAGGCACTTGAGGCAATTC	59.8	ACATTGTCCTTGCCTTCAGC	60.3	50	50
195	BrPe3046	Maracuja_NoIndex_L003_R1_001_contig_7222	3	173	184	12	4	9	CTTTGACATCAGCCAGCATGTCAGCATCAGCTTCATTGCCAGCAAGATTTAAGGTTCTATCTTCAACAAAATCTCCAGCATTTGAACTCGGCCCATTATCTCTATTGCAAATTGTCATTTCGGGGTCCACAGGTTCATCAACCTTCATCACATCATCATCATTCACAAGCTCATCATCTTCCAACTTCCCAATGGCTTCTTCTGTAAATTCTTGGTTGTCAACAGCCTCTTCCTGTTCAACTTTCTTCAATGCCATGTAATCTGCTTCATCTTCTGCATATTTCAAAGCAGCCTCCACATCATCATTGGACA	CAT	CATCATCATCAT	G	16.88	191	CAGCATGTCAGCATCAGCTT	60.2	CAGAAGAAGCCATTGGGAAG	59.8	50	50
196	BrPe3047	Maracuja_NoIndex_L003_R1_001_contig_7424	3	273	284	12	4	9	CACGGACTTAAGTTTGGCGGAATCGCACTGGGAATGTACTTTTTGGATTGCACGTGATTGCCAAATATGTGCTCCTACGCGTATGGAAGGATATGAAGGCCGTAAGAAAATCAAATGGACTGCACCCATTACGAGATCAAGATGTCAGACCATCATCATCATGACAAGGACCAGATCGGAATCTGATGATCAGGAGCATATATGCTCTCGTTTTGAAACCGGTTTGATTCTAAATTTCTAATGTTTGGAGGGCGAAATGATTTCAAATTTAAAGGTACCACGTACTGTACAGTATCAAAATAACCGTACGCC	CAT	CATCATCATCAT	S	15.11	214	TTTTGGATTGCACGTGATTG	60.5	CGCCCTCCAAACATTAGAAA	60.1	40	45
197	BrPe3048	Maracuja_NoIndex_L003_R1_001_contig_12707	3	4122	4133	12	4	9	CCAAATATTACTTTGAAACCGAAAGTATTATAGAGAATCATTATTAAAAATAGAGAAGAAGACGATTTTCTTCTTACCATATCATGCTGAGGAATGCCTTCAGTAATGCACACGATCAAATCCAGTTCAGCTTCCAAACCCTCCATAATTGCAGCAGCAGCAAACGGTGGAGGAACATAAATCACAGAGGCATTAGCCTTCGTTTCAGCTTTCGCTTCTGCGACCGTGTTGAAAACAGGAAGCCCCAAGTGCTCAGTGCCACCCTTCTTAGGTGTCACTCCACC	GCA	GCAGCAGCAGCA	G	17.14	168	AATGCACACGATCAAATCCA	60.2	CCTAAGAAGGGTGGCACTGA	59.9	40	55
198	BrPe3049	Maracuja_NoIndex_L003_R1_001_contig_14263	3	840	851	12	4	9	AGGTAACCTTTAAAGGCTGAGGACACTCACGACCCAAATAACCATCCAATGTCTCATCATTGTCTTCAAGTTCATCTCCTCCAGTGAAGACCACAATCATGTAGTCAATTATTTTGCTTCCAAACAGTGTCTGTAAGCTACGAAGTGCAGCTTCTTCTTCTTGTGAAAATCGAGTCCTAACTGAGAAAACTACAAGGACGGCATGGATCCCATCCTTCGCCATGTTAATACATTTAACAATTTCTTTGCCAACAAATTCTGATCCAGCAGAGAAATCAAATAGACCTGCAATGACTCCTCATGTTAGTCTCT	CTT	CTTCTTCTTCTT	G	16.86	179	CACGACCCAAATAACCATCC	60.1	CCATGCCGTCCTTGTAGTTT	60	50	50
199	BrPe3050	Maracuja_NoIndex_L003_R1_001_contig_15273	3	8002	8013	12	4	9	TTGGTTGAGCAGAGAGCCACACGACTTTGATGTCATAGGTTCGAATCCCGAGCTGGACTGCTAACATGGGAAACCTAGGCTGGTTAAGTCTAAAAAATTCTTTGTGAACTTACGTCAAAGTTACAGCCAAGGGAAGCCCTTCCGGTACAGCAACAACAACAATGGTAACCTGCAATATGTCAGATATAAATAAATGAAAGAAACATGAAAGGGAGACTAATTCATGTCAGATATAAATAAATGAAAGAAACATGAAAGGGAGACTAAGTCAAAGCCCACATACCGCAACAGTGAGAATCTTTATAACATCAT	CAA	CAACAACAACAA	G	17.82	177	AGCAGAGAGCCACACGACTT	60.2	TCTGACATATTGCAGGTTACCA	58.2	55	41
200	BrPe3051	Maracuja_NoIndex_L003_R1_001_contig_185703	3	325	336	12	4	9	GGAGTGGTGAGAGAGGATATTCCACTCGCTGGAAAGGTTAATATGAATGGCGGGTATTTTGGCGATTTATCAAGTGTAGCAGTGAATGGTACTGGCTTAGGAATCGGATTTCAGCAGAATAAGGGTGGTGGATTGAATAATGTTAGCATCAATAATAATAATTCTAATCAGATTTCTTTACAGTCCTCGAATTTGCCTTTGAATGTCAATGGGATTAGATCAAGCCAAGGACAGGTACAGCAGCAGCAAATATATCCTAAGCAGCCTAATGTGGGATATGTGCCCCAGATACCTTTGCAAAGCAGTCCTGGG	AAT	AATAATAATAAT	G	9.13	185	TATTCCACTCGCTGGAAAGG	60.2	TCAAAGGCAAATTCGAGGAC	60.2	50	45
201	BrPe3052	Maracuja_NoIndex_L003_R1_001_contig_802	3	15122	15133	12	4	9	GAGGGATAAGAAAGAGAAACTTCAGTCAAATAGAACAATACATAGTAGCTCAAAGAAAGGAAAGTACGTCGTGAGCTGTAGGCAGGAAAGAGAAAATAGAGCGATTGGTAAGCTGACCCTACAAGGAATTCTTTAGTTTCCGTTTAGTGGGAAGAAGAAGAAAGGGGAAAGCACTTCTGATCTTTGCGAGCACGAGTGAGTTATACACTACCTTCCCACCCCGGTCAGAGAGAATTGCGTAAGGGGCGAGGCGTAGGCGGGAACTTGAAGCTTCTCAGTCCTTACTCAACTATCAGTACAGTAAGGCTTCGC	GAA	GAAGAAGAAGAA	G	358.52	178	CGTGAGCTGTAGGCAGGAA	60.1	GCCCCTTACGCAATTCTCTC	61.1	57.9	55
202	BrPe3053	Maracuja_NoIndex_L003_R1_001_contig_1638	3	1418	1429	12	4	9	TGGGGTAGATATAGGTGCCTGGAAATTCACCGGTATAAACTCACCAGTACTCTCTTCTTGGTGTTCCCAATCCATAGCAGAGGACTTGCTAATTTGAGAGTCTCCAACTTCTCGATCCACATTACCAACAGCCGTAGCAGCATGATCAAAATCATCATCATCTTCATCATCACTTTCTTCTAATTCTTCCACATAGGCATTAGCAAAATCCTCATCAATGTCCTGGAAAGGAAGATTATCCCAAACAATT	ATC	ATCATCATCATC	G	18.95	165	TTCCCAATCCATAGCAGAGG	60	TTCCAGGACATTGATGAGGA	59	50	45
203	BrPe3054	Maracuja_NoIndex_L003_R1_001_contig_2175	3	2882	2893	12	4	9	AACCTTGTGTCCGGATTAGCTGGAGCAAAAATGAACCAAACAACATTCATTTAATAACCAAGCATGCAAGCGTTTGATAACAATAATCAGACCATGCTTTGAACAAGTTGAAAGTAAAGCGAAATGTAACCCGGCGACGGAAGTGCAGGCGGAGGAGGAGGAACTGGTGGAGCTAAGGCGGAAGGTGGTGGTGGATTTGGGAGTTGGAGTTGAGAGATTGGTGAAACTCGTGCATCCATCCGGTTGTTTGGCGTCTGAAGCGAGAAAACCGCCTCCGCTGTCTAGAGAGAGGTTAGTAAACATTCGAGCGAA	GGA	GGAGGAGGAGGA	G	13.38	178	CCTTGTGTCCGGATTAGCTG	60.6	CGCCTTAGCTCCACCAGT	59	55	61.1
204	BrPe3055	Maracuja_NoIndex_L003_R1_001_contig_2811	3	2059	2070	12	4	9	GGATATTTTGACTCTACAAACAGAGATGGAGTTTGCGCAGAGCATATCTGAACGATGCCATGCGAAGTGCCGCGGGATTGAAGATCAGATAAATGAGAAGCAAGGGAAAATCAGCAACTTACAAGATGAGTTTGGTATTGGCAAAGCTATTGATGATGATGAAGCTCGAACTTTGATGGCAGCCACAGCACTGAAGTCATGCAAGGATAGCTTGGTTAAGTTGCAAGAGAAGCAGGAGCAGTCAGCTCAAGAGGCTCAAATAGAGCAGCAGAGGATCAAGGGAGTCCACCATAAAATCACCTCCCTTAAAGG	TGA	TGATGATGATGA	G	13.68	207	CGCAGAGCATATCTGAACGA	60.1	ACTGCTCCTGCTTCTCTTGC	59.9	50	55
205	BrPe3056	Maracuja_NoIndex_L003_R1_001_contig_3173	3	4282	4293	12	4	9	TACTGTTGGATCTTAATGACAAAGACTTCCTTTCTCAAGGCTAGAAATAGATGTCTGAAGATCTACGAAGGGTTCGGGTTGTCAGTCCAGAGCGGGACCTTTTTTCTTTTTAGTTATGAGTCCTATCCTTATTTGAATTTTACACAGCAACATCATCATCATACTATTCGGGAGACATGGTCCAAGCCCGGTGAAATGATCACCCATGACTTCTTTGTACCGGGTCCCATTACTTTCTTTCTTTTTCCAAAGGACGAGTAAGAGTGATATAAATCCGTTTCCCAACCAAACGTCGATACCGGCCCACATCAG	CAT	CATCATCATCAT	G	1,010.54	160	AGGGTTCGGGTTGTCAGTC	60	GGGACCCGGTACAAAGAAGT	60.2	57.9	55
206	BrPe3057	Maracuja_NoIndex_L003_R1_001_contig_3173	3	4364	4375	12	4	9	CAGTCCAGAGCGGGACCTTTTTTCTTTTTAGTTATGAGTCCTATCCTTATTTGAATTTTACACAGCAACATCATCATCATACTATTCGGGAGACATGGTCCAAGCCCGGTGAAATGATCACCCATGACTTCTTTGTACCGGGTCCCATTACTTTCTTTCTTTTTCCAAAGGACGAGTAAGAGTGATATAAATCCGTTTCCCAACCAAACGTCGATACCGGCCCACATCAGGAAAGGGATCGCCATGATCAGCATCAAGCTTAATGGTGAATCCATAGGAGTATCAACAGGGCGAGCACCGAGAAAGCCAGTC	CAT	CATCATCATCAT	G	1,010.54	145	AGTCCAGAGCGGGACCTTT	61.2	GGGACCCGGTACAAAGAAGT	60.2	57.9	55
207	BrPe3058	Maracuja_NoIndex_L003_R1_001_contig_3575	3	278	289	12	4	9	ATACAAAAAGTTTGTAAGATGGAACCAAGAGAGAAAGCACAATAAGACTTCAAAAGGTAAGAATGTAGTTACTTGTTATGAATGTGGAAATGCAGGTCACATTAAACCTGAATGTCCAAATCTCAAGAACAAGAAAGGATTCAACAACTTGAAGAAGAAGAAAGCCTTACAAGTCACATGGGATGATCTAAATTCGGATTCAAGTGACAGTGAAAGTGTAGAAGAAAATGTCAACCTATGCTTGATGGCCAATGAAGAACATGATGAAGTAAGTTCTAATTGCTCTTCCTCTCAATCTGATTTCGAATTTGA	GAA	GAAGAAGAAGAA	G	11,078.00	177	GAATGTGGAAATGCAGGTCA	59.5	TTCATTGGCCATCAAGCATA	60	45	40
208	BrPe3059	Maracuja_NoIndex_L003_R1_001_contig_3995	3	1819	1830	12	4	9	ATCCAACCTTCAAGAAGACGTGAGATGTTCTCAGTGCTTGATGCGTATGTAGAGCTTGTGGTGTGGTTAAACCCGAGATTTGAAGGAGTAGTGGTGAGATCTAAGGTGGTTCTTCTGTCGCTGAAACACTTTGATGAGACAAACTGAGTACTGCTGCTGCTGGTTGAGTCTTGTGTCAGAGGGTCCAAAGATGACTGGAACTTCTTTAGCTTCTTCTTCAGGTGGGTGTTCCAGTAGTTCTTTATATCATTATCTGTTCTCTGTGGAAGGTATGAAGCTATGGCCGCCCATCTGCTCGGAGAGAACGAAGGA	CTG	CTGCTGCTGCTG	G	16.49	180	TGGTTCTTCTGTCGCTGAAA	59.6	CGGCCATAGCTTCATACCTT	59.2	45	50
209	BrPe3060	Maracuja_NoIndex_L003_R1_001_contig_4352	3	2758	2769	12	4	9	GTGCTTTTATCTTCATATTGCTAATATCTACCACATAAAAATTAAACACTCCTAAACAGGGAGTATATGGCATCTTCTATATCTCTAAAATCGGAAAAAGAGCTGGCCTAGCTTGGGTACCTCGAGCACGGAAGTTGGTGACTGGCTTTCTAGTAGTAGTAGATTTGTTGTTAGAAGTGAACCAGTCCTCAAAGAACCTAGCGGCAGCACCTTTGTTGTCACCACTAATAAGCTTATTATCTCTGCTCATAGAAGTTCCATGAGTAGCATACCAGTTGAATGCTCCTATGCTCTTGCCACTTGCACTGTCTA	TAG	TAGTAGTAGTAG	G	12.18	183	GAGCACGGAAGTTGGTGACT	60.3	GTGCAAGTGGCAAGAGCATA	50	55	50
210	BrPe3061	Maracuja_NoIndex_L003_R1_001_contig_4386	3	717	728	12	4	9	ACCAACATATATTCAGCTTGCCACACTTTGGATGATAGTCAAAACCCTGGGCCTCAATAGCCCTTTTGGAGAGAAAAGCAATTTGACACTTCAAACCAACCCTCGAAGAAGGGTCAATACCATTTGGGTACGAAGCGACTCGAGATCTCTTTCTTCTTCTTCAAATGGCGAAAGAGATCTCGAAGCGACTAGTCTGATCTGGTACGATTTAGGTTGGGGGTTTTGAGTCATAGCATAGAGAGTCTGTATTTGATTGGAATATAGATGACTTATAAGTTTAAGGAGGATTCAAGACATCTACCTTATGTTTTG	TTC	TTCTTCTTCTTC	G	294.18	184	AAAACCCTGGGCCTCAATAG	60.3	AAAACCCCCAACCTAAATCG	60	50	45
211	BrPe3062	Maracuja_NoIndex_L003_R1_001_contig_5103	3	162	176	15	5	12	GGCATGTAAATCTAGGTCCTTTTCTAGGCAAAAAAATTAAAATACGCTTCCCTGTGCCCTAATATGATTAGATCTGAAATTGCCTAGATTTCCATCAGTAGAAGGACCAGCAATTGAGTAAGTGGAAGAACCAGTAGTGCAGCTAGATGTACCACCACCACCACCTCTAGGAGCCTATGAGGTGTTCATAGCATTTCGAGCTGCTATGCATGGTGCAACAAGACCAGAACAGGTAGCCACAGTCCCTGAGCCGGGAGTAGAGACGGCGATTCCGAAGCTTCAAGTTGAGGTTCCACCAATGCCAGTTCAGCCGGT	ACC	ACCACCACCACCACC	G	133.8	157	CCATCAGTAGAAGGACCAGCA	60.3	CAGGGACTGTGGCTACCTGT	60.2	52.4	60
212	BrPe3063	Maracuja_NoIndex_L003_R1_001_contig_6024	3	1770	1781	12	4	9	TTCTGGGAACTCGCAAGAGAAAGATGTATCCTCTAACACAGTCAATGATTCTGATGCTGGCGAAAACCAGCAAGTTAATCCTTCAAACCCCCAAGAGAATGACGGGTCCTCAAACTCCCAAGAGAAAGACATGTCCTCGAACTCAAGTGGCAACAACAACAATGCTGATGCTGGCGACAACACGAATGAGAGTTCTACAAGTCCCAACAAAGAAAATGATAGCGATGCCAAGGATAGCAGTAACGCCGACCAAAATGGACAAGTCGATTCAAATGATGCTGGGGGAAATGAAGGCAACAATCATGTTCACAG	CAA	CAACAACAACAA	G	17.08	155	GAGAATGACGGGTCCTCAAA	60	TCGGCGTTACTGCTATCCTT	59.9	50	50
213	BrPe3064	Maracuja_NoIndex_L003_R1_001_contig_6092	3	3493	3504	12	4	9	GGGATGTCTAAGTTATGATCCAAATTTTGAAGAAGATGATGATGAGTACGTTTTCCGTAGTTCAAATAAGCATATACATAATGCTTGATGATACCTCTGCTTATATCCAGCGAATTGCTGCTTTGCAGTGAATGTGCAGGTGAACATGCAGATGATGATGATTATGATAGCTGGAAAGTTCGCAGGGCAGCGACCAAATGCTTGTCTGCTTTCATTGTTTCTCGTCCTGAACTTCTCTCCAAGCTTTATGATGAGAAGGTATCTCTGTATAAATTCTAAGTTACGCTATGTTGAGAATGTTTTTTCTTGATT	GAT	GATGATGATGAT	G	16.41	150	ACCTCTGCTTATATCCAGCGAAT	60.5	TTGGAGAGAAGTTCAGGACGA	60	43.5	47.6
214	BrPe3065	Maracuja_NoIndex_L003_R1_001_contig_6135	3	1930	1941	12	4	9	CTCCTGCAAAAGTGGAGCTCTTTGGACACTGAAGGAGACAATAAACAATCTTCAGGGAAGGCAAAAAACTATGCCTGTGGAATCAAAGGCAAAAGAACAAGTAAGAACAGGAGTGATGCAAAGAAGAGACAAAGAGAAGGATGGACAATGGAAGAAGAAGAATGACTTGAGGGACAAACAATGATACGTGAAAGAAGTTGTCATGTCATGGAGTTTAGTCATGTCCTGTTTTTGTGATGAGCATTAACTATTTGGCCCATTTTATACTGTCTTGTCTTAAAATGACATATCTTAAAACCATGCACCTTTTTT	GAA	GAAGAAGAAGAA	G	18.23	171	TGGAGCTCTTTGGACACTGA	59.5	CATTGTTTGTCCCTCAAGTCA	58.6	50	42.9
215	BrPe3066	Maracuja_NoIndex_L003_R1_001_contig_6189	3	5494	5505	12	4	9	ACCAACCCCAAGGTATGGGTGGTGGTGTTGGGCGTGACGGTGGCTGGAGTGGTGCTGGTGGCAGAGGTTAAGCGGAGGAGACGGGAAGTGACTGACAAGGAGGATCATGGAGCGTTTCTGGAAAGATTTGAGATTCTTCCTTTCCCTCAGCCTCCTCCTCCTGCTGCGAAGCTGAGCCTCTCTGGTCTTACTTTTGCCATCAAAGACATGTTTGTATTTGCTTTCCTCCTTTCTGCTCCATTATATTTATCAACATCTGGTCTCTAGTGGATTCGTAGCTTTCATAAAGTTTTGAAGCCTTTCACTTGACTC	CCT	CCTCCTCCTCCT	G	13.9	158	ACGGGAAGTGACTGACAAGG	60.2	GAGCAGAAAGGAGGAAAGCA	59.7	55	50
216	BrPe3067	Maracuja_NoIndex_L003_R1_001_contig_6267	3	1702	1713	12	4	9	CCATTACTGGTATAAGACCTCGCTTGTGATTGTGTGTGTGTTTTTTTTTTTTTTTTGCTCTTTTTAGCTTGAAACTGTCATTGAAGCGGAGAAAAAAGCTGCTAAAGACTTGATTCGTGAGAACAGGAAAGACAGGGCCTTGTTGGCACTGAAGAAGAAGAAAACCCAGGAAGAGTTGTTGAAGCAAGTGGATACCTGGCTCATTAATGTTGAGCAGCAGGTACTGTTTGCAAGAATTGGGAATCTCATACCCATCTATGTTTTGTTTTCAATAGCCTTTTCCAGGGGTTTTGTTACTGTAATGCTCGTTCC	GAA	GAAGAAGAAGAA	S	18.13	217	TGTCATTGAAGCGGAGAAAA	59.4	AAAACCCCTGGAAAAGGCTA	59.9	40	40
217	BrPe3068	Maracuja_NoIndex_L003_R1_001_contig_6409	3	240	251	12	4	9	AGGTTGAGAGATCACTAGGGATACTAATGATGATCTGGTTAGGCAATTAAACACAATAATAAAATAACTAACGCATTGAATATCTGGATTCAGGTGAAGTCAGAACCCTAGGCCTTTAACTCTGCTGATTTCTTTATTACTTCGTTCACAATTATTATTATTGAATTGATTCAACTAGAAAAGACAAAAGGTAAGTTCTGGTCAATACATGCTCGTTGTGGGTTCAATATCTAAACTATTACTTCATTAGTGTGAACTTGCACCGTTACGTATGTGAATTGGAAAACACAACAACAACTAGATCAACCAAAG	ATT	ATTATTATTATT	G	73.76	165	CCCTAGGCCTTTAACTCTGCT	59.1	CGTAACGGTGCAAGTTCACA	60.8	52.4	50
218	BrPe3069	Maracuja_NoIndex_L003_R1_001_contig_7471	3	5707	5718	12	4	9	TGAATTAGTTGAACAAACGATCTTAACGTTATAGGTTCGAAACCCAAAACGGATTGCACTAACCTAGGTGAGGGTCACCTGATTGAAATGTTGGTGGTGGTATGGCAGGGATTTCATAGTCATTGATCGATCTATATTCTTGGGTCTACCTGATGATGATGAGCATGAAGGCATGCGCATGGATGTGGACAACATGTCTTATGAGGTAATGCGATTGAAATAAATAAAATAAAGGACACTTACTGTGTTGTTAACTTTATAGCAATATCAACAGGAGCTGCTGGCCCTGGAAGAGAAGATTGGAAATGTTAG	TGA	TGATGATGATGA	G	15.83	100	TGGCAGGGATTTCATAGTCA	59.1	ATAAGACATGTTGTCCACATCCA	59.2	45	39.1
219	BrPe3070	Maracuja_NoIndex_L003_R1_001_contig_8243	3	2234	2251	18	6	15	ACCAATGCTTGTTGTGGTTGCAGGAGGATTATGTTGTTGGAGACGAACTGAGCAAGTTGAAATGCGAGCACAGCTATCATGCTGTCTGCATTCAACAATGGCTTAGAATGAAGAACTGGTGTCCCATTTGCAAGGCGTCAGCATCTACAGCATCATCATCATCATCATGATGGTCGTCCTCGTAATCAACTAATAGATTGGATCACGCTGGAGACTGAGACTTTCATTTGTACAAAATTAAGTCTGCTCCTTTTTTTCTCTTCCTAATTTCATTTCATGTACATACCGTATGCCTCTTCCTTTTCAATAGAATAACAA	CAT	CATCATCATCATCATCAT	G	15.02	181	GTTGTGGTTGCAGGAGGATT	60	AGTTGATTACGAGGACGACCA	59.6	50	47.6
220	BrPe3071	Maracuja_NoIndex_L003_R1_001_contig_8449	3	229	243	15	5	12	GAGTTCTAAGTTAAGTCAAGCTAACCCATTGGGCCCGGACTGCACTCGAACTAGATGAGTATGACAGCAAGACATCTTGAGTTGTAATTATTATGTTCGACGTGTATTGGTGTAATAAATAGGTTCATTAATATGCGGGGAAAATGAAAGGGAGGAGGAGGAGGATGATATGATGGAATTGGGCAAGGTGAGTGAGGTGGTTGGCTGGGCACGTTGCTTTAGTTTATAGGCACATGAATTCACAACTATGCTGGCAGTTGATTCATCATTTAGCACATGGCAACTGCACCATTTGTTTTGTTTTATGTTTCATAA	GGA	GGAGGAGGAGGAGGA	G	16.82	169	CGGACTGCACTCGAACTAGA	59.2	CCAACCACCTCACTCACCTT	60	55	55
221	BrPe3072	Maracuja_NoIndex_L003_R1_001_contig_8522	3	960	971	12	4	9	ATGGTCATTGTCTTTGCCAACAATATATGGGTATATTCAGTCTTGAAATTCATCAACGGAGTTGGTCGTTCGACCATCATAACTTGTGCGCTTGTGCTATCCACAGAGCTCGTAGGGAAGAGGTGGAGAGGCCAGGTCGGAGTGATAGGTTTCTTCTTCTTCACTGCAGGGTTTTTGTCTTTGCCAATCATAGCTTACATAAACAGAGATTCTTCTTGGAGGACGATTTACCTGTGGACATCCGTGCCAATCATCTTCTATTCCGTGTTGGTTCATTTTTTCGTTCATGAGTCTCCAAGATGGCTATTTGTG	TTC	TTCTTCTTCTTC	G	12.17	157	CCACAGAGCTCGTAGGGAAG	60	AAGATGATTGGCACGGATGT	60	60	45
222	BrPe3073	Maracuja_NoIndex_L003_R1_001_contig_8601	3	382	393	12	4	9	TGCACTGGCGCTTGAGCTGACCTATTTCTTTTTCTCTGCGGATATTGCACTTCATTCAAAACATAAAGAAAAAGAATAGAGGGCAAAAACAAAGGCAAAAGACAAACATTAAGTCTTTTTACATTTGAATCGGTGATGATATTGACTCCATTGTTGTTGTTGCCAGAAGAAACTGAAGATGAGTCACTGCATGTTACCGCAGATCTTTGAGTGGCAGCTCTTGAGACGTCACCATAGAGTAAAAATTCATTTTCATTCTGACAACCACCGAAACAAAGCATCTTGGAAGATTTTCCAGTGGATGAGCAGTGA	TTG	TTGTTGTTGTTG	G	10.39	153	GGCAAAAACAAAGGCAAAAG	59.7	TGGTGACGTCTCAAGAGCTG	60.2	40	55
223	BrPe3074	Maracuja_NoIndex_L003_R1_001_contig_8708	3	1018	1029	12	4	9	GTAACTCTATAGCTGTAGGTTTATGGCGATGTGGTGGAGGGTTATCTGCAACTACGACTACAGAGGATGATGAGCTAGCACGAGTCGACGAGCCCCCAGTGGAAAGCGATGGCTGCGGAGAAGCCGATCGAGAAACCAAGGTCTACAAGAGTTGTTGTTGTTCGACAAAGCATTTAGACTGTTCGGCAAAGAGTTTAGTCTGCTCATCAAGTGTTGAGGTAAGGGCAGCAATATCAGATTGCATTTTCGAGTTGGCCTCTTTGATTGCCGTGACTTCCGAATCCAACTTGCCAAACCGAGTTTCTGCCATCT	GTT	GTTGTTGTTGTT	G	51.2	242	CGATGTGGTGGAGGGTTATC	60.2	GCAATCAAAGAGGCCAACTC	59.8	55	50
224	BrPe3075	Maracuja_NoIndex_L003_R1_001_contig_9298	3	1660	1671	12	4	9	GAGGGCATAAAGCACGCTTCAGAGTCATGGGGTTTCTTTCAAATTGTGAACCATGGAGTGCCAAAGGATGTTATGGAAGAAATGATAGATGGGATTCGTCAGTTTCATGAGCAGAGTGCTGCACTGAAAGCTGAGTATTACTCAAGAGACAAGAAGAAGAAGGTTATCTACAACAGCAACATCGATCTTTATGCCAGAGAGGTTGCAAATTGGAGAGACACTTTGTATTTTTTCATGCCGCCAGAAGGGACGGATCCTGAAGAATATCCACCTGTTTGCAGGTAATTCTTGGTTTCTTTGTTTATCTACCAA	AAG	AAGAAGAAGAAG	G	15.9	210	ATGGAGTGCCAAAGGATGTT	59.4	CTTCAGGATCCGTCCCTTCT	60.6	45	55
225	BrPe3076	Maracuja_NoIndex_L003_R1_001_contig_9407	3	443	454	12	4	9	AAAATGAATAACCTTATAGTGAGGCGATTCTGAAGGGTCAAAGGCAAGAAAAGCAAATGGTCTGTAATCCTTCCTGGACTTGAGAGTAGGGTGAGATAGAGTCCTGAACTGTCTTGTGGTAGGGTTACAAACGTACAACCTGAATCCACAATCATCATCATCCACCACAGACCTGCAATAATCTGCAATATAGTCATCGTCATAGTGTTTTTTCCTGTTTCTTTTCTTATTGGTCAAGAATGTGGAAGTGCAGAGCATTAATCCATTGCAAGAATGCAGTATCTCAATCCGAGGAACACTCAAGTGATCCAA	ATC	ATCATCATCAT	G	14.48	165	GCGATTCTGAAGGGTCAAAG	59.8	TTGCAGATTATTGCAGGTCTGT	59.8	50	40.9
226	BrPe3077	Maracuja_NoIndex_L003_R1_001_contig_9535	3	6648	6659	9	3	6	GGAGTTAAAGTATCATTTAATATTTTCATTTGGAAAAGAGCACTGAGGAAAGATGTCAAATGAGAGAATAAGAATGGGGCTGATATTTTAATGTTCTCACTTTGCCGTTTTTCTTTTGAGTTTTTCTTATATTCGTTTTTGCCAATAATGTTATTTATTTATCAAAATTAAGAAACAAGGAAAAAGGCTGAACAGATAGGAAAATCATTTCCCATTATAAATGCTATAGTTTGATTTATCAGGATGTTTTCTCTTCCTTTCCCGGTCTTTTCTCCAATTTCTGCTTCTCTCCTGAGGTTTTACCTTATTCTT	TTA	TTATTTATTTAT	S	18.71	235	TGGAAAAGAGCACTGAGGAAA	60	CCGGGAAAGGAAGAGAAAAC	60	42.9	50
227	BrPe3078	Maracuja_NoIndex_L003_R1_001_contig_9735	3	536	547	12	4	9	ACGGTATACCGGGTCGGGTTATGGTTCATCCTTTCAAATCAGAGGTGGGTTCCATATAGCCAGTAAAGACAAGCAGGACCACCATCAGGTTTCTATCAACTGCCTACATTCCAGCAATAGTTCAGCCGGAGGAAGCCTTATTTCCAACAGCCACCACCACCAGCACTAGAGCTAAAGAAACTAAAAATGGAGGACTTGATGCAACATATCATCATATCAACATATGCAGGAATGAAAGCCCTGGAGAGACAGGTGAGCCAGTTTGGTTAGGCATTGTAGAGTAGGCCAAAAGGAGCATTGCCTTCAGACATC	CCA	CCACCACCACCA	G	42.78	242	AGACAAGCAGGACCACCATC	60.1	TCTGAAGGCAATGCTCCTTT	60	55	45
228	BrPe3079	Maracuja_NoIndex_L003_R1_001_contig_10088	3	1761	1772	12	4	9	TCTGCGTGTGTTCTATGATTTGAAAGAATGATAAGTGGTTCGTTATTCATGGCCATGACTGCAGGTGGGTAACAGGATCATCAGGAAGAGGATCCATGTACGCATAGAGCATCTACAGCCTTCGAGGTGCACTGAGGAGTTCCGTCTGAGGAAGAAGAAGAATGACGAGCTAAAGGCAGAAGCAAAGACAAGAGGTGAAGTTATCAGCACCAAGAGACAGCCAGAAGGACCAAAACCTGGATTTATGGTGGAAGGTGCAACATTAGAAACTGTGACTCCCATTCCCTACGATGTCGTGAACGATCTCAAGGG	GAA	GAAGAAGAAGAA	G	56.82	174	CTGCAGGTGGGTAACAGGAT	60	TGGTCCTTCTGGCTGTCTCT	60	55	55
229	BrPe3080	Maracuja_NoIndex_L003_R1_001_contig_10513	3	356	367	12	4	9	GAAAATTGAAAATTTTCGTCCAATTAGTTTATGTAACGTTCCATACAAAATCATTACTAAGCTTTTGGTTAATCGCATTAAGCCTTTTATGCCTTCTTTGGTTGCAGAAAATCAAGCTAGCTTTATTCCTGGGCGTGTTTCCTCAGATAATATTATTATTATCCAGGAGGTAATCCATTTAATGAGGAGGAAGAAAGGTAGAAAAGGATGGATGACTATCAAGATCGATTTGGAAAAGGCGTATGACCATATTAAATGGAGTTTTATCAAGGACACATTATTAGCTGCTGGGTTTTCTAACATTCTTACTAA	TAT	TATTATTATTAT	G	34.07	160	GCCTTCTTTGGTTGCAGAAA	60.4	ATGGTCATACGCCTTTTCCA	60.3	45	45
230	BrPe3081	Maracuja_NoIndex_L003_R1_001_contig_11075	3	195	206	12	4	9	TCAGAATCACTGACCCCATCATCATCACTTTCATCAATATTATCAGGTTTCCGAGCAACTCCACGCCCCGAACTACTCTTTAATTTTTTACTGGGAGTGACATCAACTGAATTTTTCTTTTTATTGGGCATAATAAAGTCTTCATCCTCTTCATCATCATCAACTTTGTGAGCCTTTTTCGAAGGTGGATGTTTCACTGACTGATCACTATCACTTTGATGTTTTCTCTTTGCTGAAGGATCCTTCGGTTCTTTATCATCTTTAGGCTTCTCCTTATCTGTGGCAAAATACTTGCTAGTTTTCCTTCTGGCT	TCA	TCATCATCATCA	G	12.42	158	ATCAGGTTTCCGAGCAACTC	59.3	CAGTGAAACATCCACCTTCG	59.2	50	50
231	BrPe3082	Maracuja_NoIndex_L003_R1_001_contig_11391	3	3276	3287	12	4	9	TTATAACCTATTTTGCATCATAGATAATATGGTTATTTAGTTTATATTCTAACTGCAATAAGACACCACTAGTTTAGATAATTATTCGAACCCAAGATTTCTCCTATAACTCAAATCTTAAGATCTGGAGAGGTACCAGTTGAGTTTTGGCATCATCATCATTATCCCTATCTAGTTGAACAATCTCGACATTTATTATGAAGCAACGCATCATGGATATCACGTCTAAGACATTGCTGTTAAAGCTTCACATCAAATCTTCATAAAATATACAAAAAAAGGAAAGAGTCATCGTCTGTGTTAGTATAATAT	CAT	CATCATCATCAT	S	17.13	168	TTCGAACCCAAGATTTCTCC	59.1	TGTGAAGCTTTAACAGCAATGTC	59.5	45	39.1
232	BrPe3083	Maracuja_NoIndex_L003_R1_001_contig_11466	3	494	505	12	4	9	TGATGCATGTGAAGTTTCTCTACAAGGTTTATTGATATTCTCAAGCTTCTTAACTTCCTGCATCGGTTGTGCCGGTGCAGGAAAACAAGAACCAATATAATCATCCAACGCCAAACAATTTAACTTCGATGGTGGTGGGCCTTGTTCTTCCTGCTGCTGCTGTTGCTGCTTCTTTTTGTAGAAACCCATGTTACCTTGATAAGCACCATATTCAGAACACAGAGGATAAACATGTCCCAAGTCTTCCATCGAAAACGAAAGGTTTTGTTTCCCTTTGATCACTTCCTCCTCCTCCTCCTCAGAACCATCAAC	CTG	CTGCTGCTGCTG	G	14.87	154	TAATCATCCAACGCCAAACA	59.9	CGATGGAAGACTTGGGACAT	59.9	40	50
233	BrPe3084	Maracuja_NoIndex_L003_R1_001_contig_11585	3	1595	1609	15	5	12	TTAAATGACTGATGTATACAAAGTAGGATGACTTCCTTTCATTCTAGTAATGAATCTGGTTTATTATTGCTAAAGATTATTTGAGGCTTTGTTTTCTCATGGATTTTCCCCCCTTTTTCCCTCTGGTAAATAATCAACCATGCATTTATCAATAATAATAATAATTGTGTTTGTGGCTATTCTTCATTCTGAGTTTCCTTGCAAACACTTGTTGCACTTGACAGTTTCTGTTTATAATTATAGCTTTTGTACTTTTCAGGTTGCTGTATTTGCTGGTGGTGTCGATACATCTGCTACTGAAACCAAAGGAACTGT	AAT	AATAATAATAATAAT	S	18.29	181	CCCCTTTTTCCCTCTGGTAA	60.3	ATGTATCGACACCACCAGCA	60	50	50
234	BrPe3085	Maracuja_NoIndex_L003_R1_001_contig_11622	3	163	174	12	4	9	TAATGTCAGTATGAAGCTTGTCACTAATATTATAGCCACCCGTTTGAAGGCAGTCATGGCTTACTTGATTAGCCCCGCTCAAACTGCCTTTGTACCGGGGTGACATGGTATGGATAATGTCTTGATTGTGTAGGAAGCTATCCACTCACTGAAGAAGAAGAAAGGGAGATATGGGTGGATGATTATTAAAGTTGATCTTGAAAAAGTATATGATATGCTTAGTCGGAAGTTCATCCGTGATACTCTAAAGGATATTGGTATTCTTGATTTCTTAACTGACGTCATTTTTAATATTTTGAAATCAGAAATTTT	GAA	GAAGAAGAAGAA	G	17.11	210	TATAGCCACCCGTTTGAAGG	60	TCACGGATGAACTTCCGACT	60.7	50	50
235	BrPe3086	Maracuja_NoIndex_L003_R1_001_contig_11692	3	350	361	12	4	9	GCACTCCTCCGACGACCTTTTCCTCATAGCCTGCACCCGGAGCTTCTACTGCCATATCACGAATTCAAATAAAAAAACAAGAACTAAAGATATTTGGATATATATATCAGCTAAAAACGCCATCCCACTCCACAAAATTATCCAGAGTAGCATCATCATCATTCAAAGCCAGTGATAGAAATGACATCAGACACTATTAGTTGAATTTCAAAACAATTTAAACAAATAAGAAAGAAATAATTCAATAAGAAATTATCTTTTACTTCTCAAAATAGAAAACTTGTTAACTTTATTACGGTAATACCTGAAATA	CAT	CATCATCATCAT	S	32.34	100	CTAAAAACGCCATCCCACTC	59.6	TGAAATTCAACTAATAGTGTCTGATGT	57.6	50	29.6
236	BrPe3087	Maracuja_NoIndex_L003_R1_001_contig_11812	3	634	645	12	4	9	AAGAAGGAAGAACAGAAAACAAAAATTTTCTGGCAATTTGGATTACCTCTTGATGCGCAGAACTTGATGCAGGCTGAGGATCCTTGCTCGAATCCCTCTTTTGGTATCCACACAAACTCCGTCACATGGCTGGATTGACAATCAGATGGCAGGAGGAGGAGGCGGCTACAGAGCAAAACTGTTTTTGCTCCTGCTTTTCCTATGTACGTGCGTGTAATGTGATTCAGTTATTGACTAAATCTAACATATCTGATTATATCAGATATATCTGATTAGGTATCCGTTTCGCTAAATGGATATGGGTCGACCCA	AGG	AGGAGGAGGAGG	G	82.24	157	ACCTCTTGATGCGCAGAACT	60	AGGAAAAGCAGGAGCAAAAA	59.1	50	40
237	BrPe3088	Maracuja_NoIndex_L003_R1_001_contig_12011	3	2641	2652	12	4	9	TAGAACGAACAGTAAAGTTAGAAAACCAACACAAACAGGGATTCAACAAAACACATATGACTATGTGATTCCCAATCCTCTCAAAACATTACCTGTTGCTCAACATTAATGAGCCAGGTATCCACTTGCTTCAACAATTCTTCTTGCGTTTTCTTCTTCTTCAGTGCCAACAAGGCCCTGTCTTTTCTCTTCTCCCGGATCAAGTCTCTAGCAGCTTTTTTCTCCGCTTCAA	TTC	TTCTTCTTCTTC	G	18.14	177	CCAACACAAACAGGGATTCA	59.4	TGATCCGGGAGAAGAGAAAA	59.7	45	45
238	BrPe3089	Maracuja_NoIndex_L003_R1_001_contig_12049	3	600	611	12	4	9	TTTTCCCCTTCCTAAACTCAATGCAAACCACACCTGAAACATGATCAACCATGGCCAAAACCCTAAGGCATGAGAACACAACCTAGAACACAAAGAAGGAAGACATGATGCATGAATACCATAGACACATGCATAAACAACCTTCCTCACCTTCTTCTTCTTTTTATTTTCCTCTCTCAACTGATGATCAAGGAGTAAGGAAGGATGAAAATGGCTGGCTGAAGGAGATGGTGTCGACAACAAGGGAGGGGAGAGGGAATCGATGGCCAAAAGAAAGAAATGGCTCACCC	CTT	CTTCTTCTTCTT	G	1,076.59	194	CTCAATGCAAACCACACCTG	60.2	TTTCATCCTTCCTTACTCCTTGA	59.3	50	39.1
239	BrPe3090	Maracuja_NoIndex_L003_R1_001_contig_12485	3	283	297	15	5	12	AGATACAAAAAGTTCATCAAGTGGAACAAAGACAAGAAAAATTTCAAAGCTACAAAAGGTAAGAATATTATAACCTGTTATGAGTGTGGTAATGCAGGCCATATCAAAACTGAATGCCCAAATCTTAAGAACAAGAAAGACTATGATAAAAAGAAGAAGAAGAAGGCACTTCAAGTCACTTGGGATGACTTAAATTCGGATTCAAGTGAAGAAGAAAGCTC	AAG	AAGAAGAAGAAGAAG	G	461.67	188	TTCATCAAGTGGAACAAAGACAA	59.6	TCCGAATTTAAGTCATCCCAAG	60.3	34.8	40.9
240	BrPe3091	Maracuja_NoIndex_L003_R1_001_contig_12758	3	828	839	9	3	6	GCAACGGTTGGATATTGTGGTTGTTCTGATTTTTATTTTTTTTTTCAATTATCCAGAAAGGAGGCTATGCCATATCATTTTTTAATGTAATCAAGGCATGTGAAAATGAGTCTGTCAGTTTGAATTTCAGGTCACCAATAGACTCGGTAGTCATCATCATCACCTGCAAATGAGCCGGGAAGATATACAGGAAGAATAGAAAGTCCTAAAACGCCAAGCGGGACCCAATGGTTAATTGTTGCCAGAGAAGGCCGAGAAAAAAACAAACCAGTTGCCCCTGTGTCCGTGAACAAGCTCGACTACAAAAGCCCA	TCA	TCATCATCAT	S	12.3	203	ATCCAGAAAGGAGGCTATGC	58.4	GGCCTTCTCTGGCAACAAT	60.2	50	52
241	BrPe3092	Maracuja_NoIndex_L003_R1_001_contig_13095	3	3173	3184	12	4	9	AAAATATTAGACAACAATAATTTAAAAAACAAAAAGGAGACAACCAAAAAGATTCTGATTCACAGCAAAAGATAGTTCTCGAGTGCACACACAGTAAGTTAGTTCTTGCGGAAAGCATACCAGAACCCATGAAACCAGAAGCAGCAGGCAATGATGATGATGGTAAGAGAGACAGCACCAACAGAATAAGTGCAAGAAGCGACATGTTAGACATGGACAACCTCTTGTGTGCCGTGGACGGTGGTTCTTCCATGCAGCACAAACG	ATG	ATGATGATGATG	G	15.27	158	TGCGGAAAGCATACCAGAAC	61.2	GTTTGTGCTGCATGGAAGAA	59.8	50	45
242	BrPe3093	Maracuja_NoIndex_L003_R1_001_contig_13144	3	682	693	12	4	9	AAACCCATAATCTTCATTCTGATTGATTGGGTGCACTTCAAACTTTGCAGGGTGTCTGGGCAGAGCTTCAGTCGATTATACTTGACAAAGGCATTGCATGAGAATTGAATTTATGCGAAATGTTTATAGGCCTGAAGTGTCTGGCAGAAATGTTGTTGTTGTGTTAATGAAGAACGCCATATACGTGCTGAAGATGGTTTTGCTGTTCAGAGTTTGAAATATTGTGATTATGAAAAAAATAAGAGAAAAAAAGAAAGAAATGTGCATGTGATTTTGTAGCATTTGCTTCTTATTTTTATTTTTTTTCCCATT	TGT	TGTTGTTGTTGT	S	14.77	152	GTCTGGGCAGAGCTTCAGTC	60.1	CAGCAAAACCATCTTCAGCA	60	60	45
243	BrPe3094	Maracuja_NoIndex_L003_R1_001_contig_13336	3	596	613	18	6	15	CAGAAACTACTCTCAGCTCTGGCAATTCAGTGGTTGCAATAACAGTAACTGCAAACTGTTTTAAGATTTCTTAACGACTCAGGTGCCATTTTTTAACAGGCTATACTCCCCCCTAATAAAGTTCTACCAGAATTGGTAGCTTATAGAATGGAAGAAGAAGAAGAAGAATGCAGTGTTTTTCTTCCAAATAATGAGGAAGACATTTCGAGTTAAGACGCATGAGTACTCAGACAAATTGATAAATTTACACAGGTGCCAAACTAGAAAGAGCCTAGAACGGCCACAAATGTGCTGATTAGGACAACCTCTAAGGATCTC	GAA	GAAGAAGAAGAAGAAGAA	S	16.35	217	ACGACTCAGGTGCCATTTTT	59.6	ACATTTGTGGCCGTTCTAGG	60	45	50
244	BrPe3095	Maracuja_NoIndex_L003_R1_001_contig_13411	3	775	789	15	5	12	AGGACATCCGTCTCATTGTTCAGGTTCGGCGAGAACTCGGAAAACCATTCCAGGACAAGAATTGAAGAAACCTGGACCATTGAAGAGATCGATTTTAACATAAGAGGATTGTCCATAGATTGCTTTTTACCACCTAGTGATCTCAAGAAGGAAGAAGAAGAAGAATGTGGTACAGTGAGTGGTAATGCAAAGTTACCTCCAAAGATCCGTTCTGCATCGTTTAGGATTAGTACATCCAAGGTAGTTGCCATCGATCATGTTGATTACCCAGACTACTTGAAAGGTGATCACGAAGATGTGTAGCCATTTTTTCAT	GAA	GAAGAAGAAGAAGAA	G	13.17	221	GAACTCGGAAAACCATTCCA	59.9	CGATGGCAACTACCTTGGAT	60	45	50
245	BrPe3096	Maracuja_NoIndex_L003_R1_001_contig_13673	3	1047	1058	12	4	9	CATTCCTTCGTATCGCAACTCGAATTTGAGGAAGAGGTGATCAAAATACTCTTGAATTTTGATGGAGCTGAGATCAAACAGCATGCTGTGATTCCATTCCGGGTTCGCTCCACCTTCCCTGTCCACAGACGTCTTTTGCCGCTGCAGACTCTGCTGCTGCTGGTCATGCTTCTTCCCGGGTTCA	CTG	CTGCTGCTGCTG	G	12.24	180	TCCTTCGTATCGCAACTCG	60	GAACCCGGGAAGAAGCAT	60	52.6	55.6
246	BrPe3097	Maracuja_NoIndex_L003_R1_001_contig_13881	3	551	562	12	4	9	ATCTTTGCAAATGGAAGATGTTGTAGACCAGGAATTACAAGAGGAACCGAAAATTGAAGAAAAGGAAGAACCCCCCATTACCATACCTTCACATCCAGAGACAAAAACCATGGAACCTGTTCAAGTTGAAACCGAGAAAGAGATGATTCCAGAAGAAGAAGATAAAAGCAAGAAGCATCCTGCAATGCAGGATGAGGATGAGAAACTGGAAACGTTAGATGCCGATGAAGCACGCCTTCCTCCTGACTCGGCAAACCAAGAATCGACAGAAACAATCATGGCTGAATCTGAAAGTCCTGTAGAAGAAAGCCA	AGA	AGAAGAAGAAGA	G	12.22	182	TCTTTGCAAATGGAAGATGTTG	60.1	GCAGGATGCTTCTTGCTTTT	59.6	36.4	45
247	BrPe3098	Maracuja_NoIndex_L003_R1_001_contig_14352	3	234	245	12	4	9	TCAACACCACAATTTAGAGATGCAGGCTACATGCAAAGTCGAGACAATTCACTCACCGGAGGCACCAGTTTTCTGTGTTGGTACTTTTCCAGAAAGAAAGATTCGGGGTAAAAAATTGGAGGGGCAACCATCAAAGAATCTTATGGCTGAGAGGAGGAGGAGAAAAAGGTTAAATGACCGGCTGTCAATGCTCAGATCAATCGTTCCAAAGATAAGCAAGGTAAACATTGACCCAATTAATGGCTTATGCAGTTGATTTTACATTTAGATTTGGAGGTTCATTTGCCAGACTTGACCCCCCCTCCCCCTCTC	GAG	GAGGAGGAGGAG	G	9.06	169	AGGGGCAACCATCAAAGAAT	60.7	TGGCAAATGAACCTCCAAAT	60.3	45	40
248	BrPe3099	Maracuja_NoIndex_L003_R1_001_contig_14634	3	160	171	12	4	9	TCCATCGTGTTCATCCTGTGTGACAACAAATGCGAGAGAAACCATGATCATACGAACAGCAATCAACAAACACAAGCAATGGACCAACGATTCCTAAACACCCACGTTAAACTACTAGCCTTCGATCTTCTCTCCCTCACGCCAACCGCTTCCTCCTCCTCCACAGACGCGACGTCTTTCTCCCGCAGAGGCGCGCTCCTAGCACGCGCCGAAACGCTGGGCATCGTTACGTCCCGAGACCATAAACCGAACAAGTTCCTCAAGTTTACCATTGACGACGGAACCGGATGCGTCAGTTGCATGCTCTGGCTC	TCC	TCCTCCTCCTCC	G	6.41	212	AAGCAATGGACCAACGATTC	59.9	GGTTCCGTCGTCAATGGTAA	60.8	45	50
249	BrPe3100	Maracuja_NoIndex_L003_R1_001_contig_14793	3	1610	1621	12	4	9	GCAGCTTCCTTAGTTCCTCAACTAATCTCATTTACTTCCCTTCATTAAATGCTTGAATTTAAGACCCTCCCTCCTTTGCCAGCAAAATTAGGTGTTATGGAGAGGCAAATATCATTCTTTACTTAGACATTTGCAAGAGACAAAGTAAAGGAAGAAGAAGAACGAAGAAAGAAGATGGCCGTTTTTACCCTTCAAAGTAGCCTCAACGACCTCACAGAGCATTTATAGTCCTGCATGATCTTGTTAGAAGGGAAGAAAAATACAGAGAGATAGAGAGAGAGATGGTGCAATTTCAAGAAACCAGTCTGGCCT	GAA	GAAGAAGAAGAA	S	15.21	237	TTGCCAGCAAAATTAGGTGTT	59.6	AGGCCAGACTGGTTTCTTGA	59.8	38.1	50
250	BrPe3101	Maracuja_NoIndex_L003_R1_001_contig_14899	3	616	627	12	4	9	GTAAGAATGTTGACTTCCAGGCCATGATATCAACTTGGTGTTTTCCATGTATTTCTAAGAGTTCAACAACAAAAAGGTATACATGATCATCTCCTTTTTTTTCCCCTGAGTTTGATGTTGCAAATGTCGTATTTCTTAGGTTCATAATCCTATTATTATTATAATGTATCTAAGGTACAAGGAAAAGAATATGCATGTACTGAACTCATGAAGACAAGATACCAAATAGCACCGGCAAAATTTGGATTCCTACTTAAGTATATAAATGTTATGCAGGTAATGATAAGAGGCACTCATTTGAAAGCCAATGTG	TAT	TATTATTATTAT	S	18.65	204	CCCCTGAGTTTGATGTTGC	59.1	GGCTTTCAAATGAGTGCCTCT	60.8	52.6	47.6
251	BrPe3102	Maracuja_NoIndex_L003_R1_001_contig_14975	3	188	199	12	4	9	AGTCGGTTGTTATTAAGTCGGAGATTCTCGAGGGATGAAAGATGTTTTAGAGATAAAAAAATACTGTTATCGAAGTGGTTGTCATTCAAGTAGAGCAATCGTAACTTGTTCAATTGCAAGAGTCCTTGTCCACCTGAAGGAAGTCATTAAAATAATAATAATTTCATTGTATTTCTGCAATTGACTAACAAACACAAACCATAAGCTTGAAATGAAATATTTTACCTGTGGATGACACGAATTGGTCAATCCCATTGCCATCCAAGTACAATACCTCCAAGTTGCTTAAAGCATTCAGTTCTGGATTGTAAG	ATT	AATAATAATAAT	S	89.31	156	GCAAGAGTCCTTGTCCACCT	59.3	TTGTACTTGGATGGCAATGG	59.4	55	45
252	BrPe3103	Maracuja_NoIndex_L003_R1_001_contig_14994	3	2577	2588	12	4	9	GGAAGGCGTGCAGCAGACCATAAGACTCACAAAACCTGACACATAGGACCGCCAAGTGGCCCAGTCACAACCAAGAGAAATTTTCCCATCAAGTGCACTTGCTAGAAATTCCATATGCATGCCAAGTATTCTTGGACGCCGCTTTGACACTGATGATGATGAATCGATTCCCCAGGCAAATGCTCCACAGAGAACTGCAAAGTAGGCAAGTGTGTATCCCCCAAGCATGGAGACAATCCCGTCAGGTCCGTTTTCCTTCTCTGACCTTTGAACAGCTATAAACCAAGATGGCAGAGTCTCTTTGAACAGTGA	TGA	TGATGATGATGA	G	13.74	185	GACACATAGGACCGCCAAGT	60	GGGGGATACACACTTGCCTA	59.8	55	55
253	BrPe3104	Maracuja_NoIndex_L003_R1_001_contig_15525	3	4240	4251	12	4	9	AATTGACATGAATACATGAATCAATGAAAAACATAGCATAAGATGATGCAATGTGAGTAGGATATGACATGGTTACCAATACAAAAATACATCCTTGATGTGCGTTTAAGCATATAATAAAGCAATGTCCTTGTTCTTCACTTCAATAGTGAAGAAGAAGAATCGTATAGCAGTAGAAGGTGACAATGATTTTAGTATATTTTATGTGTCATTGCTTTTATCATCATCTCCTTGTTTGTGTTAACTGAAGAAAATATGTTGTTTGTTGTTATCCTTTTAACACGACTCTGTTTGCCATTCAATAATATGAGG	GAA	GAAGAAGAAGAA	S	17.27	210	CCTTGATGTGCGTTTAAGCAT	60.1	TTGAATGGCAAACAGAGTCG	59.8	42.9	45
254	BrPe3105	Maracuja_NoIndex_L003_R1_001_contig_15709	3	740	751	12	4	9	GTTAAGAAATTGTAATTAACTAAGCTATGGATCACCACAGCATTTAGGACCATTTCCTTCTTGAAGTTTCTGCCACAGACAAAGCATCTCCCTAGGACCCTGGTAGTGAGCAACAACATAGCCATCCTTGCACCCTTCATTATAGATTCTCTCCTCCTCCTCGTATTTAACTTCTAAACCTTCCTTCTTCATGTCTGCAATCCAGATACCCATGGCTACATCTTCTAACTTAAACATCTGCCACATCAACCATGAAGATTTTCAAACGACAAATAAAACATTGATGATCTGTACATGGTTTCTGGACCAGTA	CTC	CTCCTCCTCCTC	G	17.58	159	AGGACCCTGGTAGTGAGCAA	59.7	TGGTTGATGTGGCAGATGTT	60	55	45
255	BrPe3106	Maracuja_NoIndex_L003_R1_001_contig_15768	3	1363	1374	12	4	9	GAGTAAACCAGATGGTAATACTACTGAGAATATGAAAGAGATCATTGAACTTATGGTTGGCTACTATAAAGACCTCTTGGGAACTGACAATCACAACAAAACCCATATTGTCCATGATTATCTAATAAACAGCAGAGCTCTGATCACTTGGGAGGAGGAGGAATCATTAAATGCTAACATATCTCAGGATGAGATCAAAGCAGCATTATGGAGTATTAATAAGAAGATGGCTTTTATTGTGAATGGATTCAATTCATCTTTGTTTCATTCATGTTGGGATATTATCAAGGA	GGA	GGAGGAGGAGGA	G	19.15	202	TGGGAACTGACAATCACAACA	60	TCCCAACATGAATGAAACAAA	58.9	42.9	33.3
256	BrPe3107	Maracuja_NoIndex_L003_R1_001_contig_16115	3	288	299	12	4	9	AAAAATGGCAGAAACCAATAGACACAAACTGAGAATCAGGACAAAAACACATCTAAAATTGAGCTCTTTACGAACGCTTCTCCACAGTATCCCCACCGAACAACATCCGTATCTATAGAAACCTTCATGGTTCTGTTGTTGCCGCAGATTCTGCTGCTGCTGGTGCTGTTCTTTGCCCATAGAAATTGCATCTGGAAATCACTTGATTCCCTTTTTTTTTGCTCTTACTCTACAGACACACTCTCCCTCTCTCTCTCTCTCTAGCGCATTGAGAATTTGTATGTTTCTCTCTTTAAAAAAAAACAAACTGGG	CTG	CTGCTGCTGCTG	G	19.13	178	TGGCAGAAACCAATAGACACA	59.2	TCTATGGGCAAAGAACAGCA	59.4	42.9	45
257	BrPe3108	Maracuja_NoIndex_L003_R1_001_contig_16268	3	2725	2736	12	4	9	GAATATCAGGGCATTGGCTTGTTAAACTTTAATGATACTGAGATTGATAATTGGAAGCAGCTATTACCAGATATTGAGCATGTTGTTCTGCAACTGGATAATCTAGCAAAAAATGTAACTTGGGAATCCATTTACCCAGAATGGATAGATGAAGAAGAAGAATTTGAGGTTCCCACTTGCCCTCTTTTTCCTAAAATTAAAGTTCCTGGTAAACCTCGAATTGATGTTGTTGCTGTCAAGCTTCCTTGCAATAAGTCAGGGAGCTGGTCTAGAGACGTTGCTCGATTGCACTTGCAACTTGCGGTGGCAAAT	GAA	GAAGAAGAAGAA	G	15.8	190	GCATGTTGTTCTGCAACTGG	60.3	CCAGCTCCCTGACTTATTGC	59.8	50	55
258	BrPe3109	Maracuja_NoIndex_L003_R1_001_contig_16350	3	2839	2850	12	4	9	TGGATGCAACAGCACCCCAGTTGCAGTCTCCAACTGGGTTGCATATGCGTCAGAACATTAACCAGCAGCTCCGCTCGAGCTACCCAAACACCTTCTCATCCTCTCCAGGGAGGTCATCAACATCATATAGCATTGATCAATCTGGAGTGTCAGCAGCAGCAGTTTTGAGTTCCAGGTCTGCTGCTTTTGCTAAGCGCAGTCAGAGCTTCATCGAACGAAGTGCAGTGAATCGCCATTCAGGATTTTCTTCACCAACTCTATCAAATACCATGATGTCTCCAAACCTGTCAGATTGGGGTTCTCCTGATGGAA	CAG	CAGCAGCAGCAG	G	14.94	180	AGTCTCCAACTGGGTTGCAT	59.6	TCTGACTGCGCTTAGCAAAA	59.9	50	45
259	BrPe3110	Maracuja_NoIndex_L003_R1_001_contig_17399	3	10730	10741	12	4	9	TGAGGACTTAGGCGATAGTGAAACCGATTCAGGCAGCGGCACCGTTGACGAAGGGGGCCATGATGAAGAAGATTTGGATGAAGAATGTGGGGCTGAATGTGACACAGGGGAAGACGACGATGATGTTGATGGTGCAGGTGAACCTGCTTCTGATGATGATGAAGTCCATGTTAGACAAAAGGTACTGGAGGTGGATCCTCAGGAAGCAGCTGATTTTGAGCAGGAGCTGAGGGCTGTAATGCAGGCAAGATTGAGAATACCCAGTGCTGATTATATTTCTAATTAGGAATGCTTTTCTTGGTTAATGTTGCA	TGA	TGATGATGATGA	G	18.53	151	GAAGAATGTGGGGCTGAATG	60.5	TCAGCTCCTGCTCAAAATCA	59.7	50	45
260	BrPe3111	Maracuja_NoIndex_L003_R1_001_contig_17440	3	2781	2798	18	6	15	CTTGAACTCTTGATTATCCTCAGGAATTTCTAACTACGAGAAATGGTAGAAGAGAAGAAAAGAAGACTAACCTATTGACGCCTCGATATATTGAAGTCTTTTTACCACGTAGCAATTCCATGTCTATGAAATCTGAATTCTTACTCATATCAGCAGCAGCAGCAGCAGAATTAAGATCCATGCTTGGATTGATGAAGGACATCTATGAGAAAAATCTTAATATGATAATATGCAATGCAAGAATACTTATTGTTTCTGACAAGTTCTTAGAATCAAGTCAACCAAAGTATCTTAGTGTTCTTAGAAGTTTCTTAATGT	CAG	CAGCAGCAGCAGCAGCAG	G	16.56	102	TTTTTACCACGTAGCAATTCCA	59.5	GTCCTTCATCAATCCAAGCA	58.6	36.4	45
261	BrPe3112	Maracuja_NoIndex_L003_R1_001_contig_18323	3	4525	4536	12	4	9	GCCAGTTGCTCCATTTGCATTTCTAGCTCATCTTTGTCCCTCCTAAAGATCTCTACTTCACTGCTAAGATCCATAATCTTTTGCTCCAGAAGGCAAGTGTCTTCAGCATCTCTGTGTTCCTTAACAAGCTCTTCCAATGCCTTTTGCTCTTCATCATCATCAGACTCGCTTCTTGACATGTCATTATCAGAAGACTTTAATTTGTTAGATAGATCAGTAATTTCCTTGGTCTTCTGATCCAACATTTCATCCAGGTCTTTCACAGCAAG	TCA	TCATCATCATCA	G	18.53	189	TTTTGCTCCAGAAGGCAAGT	60	TGCTGTGAAAGACCTGGATG	59.8	45	50
262	BrPe3113	Maracuja_NoIndex_L003_R1_001_contig_18371	3	1719	1730	12	4	9	GGAAGCGCATTCTCCAGGATGGTCCAAAGTACAGGGCCAGCTAATGCCCAGTACCTACGTAGCTTAGTATTTGACAGCAAGGAGAAGTCCAGTACGAAAGAAATGAAGATGCAGAACGGTCACCGTAGATGGCTAGCTTCCTCGAGATGGGCTGCTGCTGCTCAATATGCTCTGGTTGTTAGCCTTACTAGTGCACAGGGTGATGTTCATAGGTTGGAAGTTGGAGGGGAAGACAACATCCTGAAGAAAACAAAAGATGCCGTCACAACTTTACAGGATGTGCTGGTGGGGAAGCATGATGAAGTAATTGAT	GCT	GCTGCTGCTGCT	G	15.53	231	TTCTCCAGGATGGTCCAAAG	60	GATGTTGTCTTCCCCTCCAA	59.9	50	50
263	BrPe3114	Maracuja_NoIndex_L003_R1_001_contig_18807	3	466	477	12	4	9	TAAATATAGAATACTTCACAAAATTTTTAAAATTATGAAATTTGAAAAATAATATTATATTGGAATTTTGAAGTTAATATCCGCAATTCAAAGATTTATCTTAAATACTATCTTAAAGAATTATGATTGAACCAGTTTAAATTTCAAAAGATTATTATTATTTCTTAAACTTCATAATTATTTATGACAAATAGAGGGTTCGAACCTGATTTTTGGTCGAAGGAGGAAGAATCCAACTAATACACCATACCCTCAGAACATATTAAAAACATTTAAGAACTAAAATTACTTTTGTCTTTTTTACTGAAACCT	ATT	ATTATTATTATT	S	14.61	156	TGAAGTTAATATCCGCAATTCAAA	59.9	TCCTTCGACCAAAAATCAGG	60	29.2	45
264	BrPe3115	Maracuja_NoIndex_L003_R1_001_contig_19156	3	320	331	12	4	9	AGATTACTGACTAAAACATGCCAGGATATGAACATAGAACTACCAGACAAAGACCTTAGTACTACTCACTCCACTATGTGGTTCCACTATCACAGCATGCAATCTACTGTTAAGCAATTATGTATTTGAGTACCCATCTTTCTCTTCTTGCTTCTTCTTCTTTGCATTTGGATCATAGGTTCCTTCTGCCTCTACAAGGCAATCTGATTTTGTTTTTTCATACTGGATTCTCTACATCAAGTAAATCACAAATACTATTCCACAAAAACCTTAATAAAACATGAAGATTTAATAAGAAATAACAGCACACAA	CTT	CTTCTTCTTCTT	G	50.84	188	AAAACATGCCAGGATATGAACA	59.3	GCCTTGTAGAGGCAGAAGGA	59.6	36.4	55
265	BrPe3116	Maracuja_NoIndex_L003_R1_001_contig_19343	3	902	913	12	4	9	AAGATTTATATGTATGTTAAAGAGGAAGACGACGACTAGCTGATTCTGTGAATAAATGGGGTCCATCCCCAACTTTTCTGCAGGTAGCTGGGCCCACGAGTGGCCCACTGTATGGCCCCAATTGATTGGCTGGGAGTCTGAGGCAGAGAGTCATCATCATCACCATAGGAGGACCCAGCTGAATTTACACAGTCAGTGCATGCATAGAACTGCAGGAACAATCACGATTAAAGATCGCGCCAGCCACAGGGAAACAAACAACCACCCCAAAAATATGGGTTTTCGTGTTAATGGGTATTTGTTATTTTGGTG	TCA	TCATCATCATCA	G	16.34	167	GGTCCATCCCCAACTTTTCT	60.2	CGTGATTGTTCCTGCAGTTC	59.3	50	50
266	BrPe3117	Maracuja_NoIndex_L003_R1_001_contig_19688	3	6790	6807	18	6	15	CCCACTCGCTTGCAGGGAGATTGGAAGTAACATTACCAATCGTCTCCCTTTAATAACCCATTGTGGTCCTGTGCTTTGTAACGCTCAAAACAATCTGCAGCAGCAGCAGGGAGGTTCTTCATGGGATTCCAACGAACAGCAAAAGCAAGGAGAAGAAGAAGAAGAAGAGTATCGGGTGGTGTCGGCTGTAAGAAGCAGCTACAACGATATTGTC	AGA	AGAAGAAGAAGAAGAAGA	G	18.31	102	GGTTCTTCATGGGATTCCAAC	60.6	GACAATATCGTTGTAGCTGCTTCT	59	47.6	41.7
267	BrPe3118	Maracuja_NoIndex_L003_R1_001_contig_20151	3	7988	7999	12	4	9	ACCGAAGAATCACTCACACAGAAAAATCGTTTTTATTTTTCTTTTCCACCGGGTGGTGTCTTTTTGTTGGTCGCTTAAGAGATGGTGGACGACAGTTTTGTTGGCAAAACCAGTGAAGAGACTCCGAAGAAGGGGAAGGATAAGAAGAGAAAGAAGAAGAAGCGTGGAGGCAGCGCGAAGAAGATGACAGCCGAGCAGGTTTTGGCTTTCAAGGCGGTTAATGAATGGGTGTGTTTGGGTCAGCAACAGCAGCAGCAGCAGCAGAATTCTTTTGTGGTTGATGATTTTGGGGTACAAAAGTGTAAAGGGAGA	AAG	AAGAAGAAGAAG	G	15.93	190	GGGTGGTGTCTTTTTGTTGG	60.2	ACCCAAACACACCCATTCAT	60	50	45
268	BrPe3119	Maracuja_NoIndex_L003_R1_001_contig_20244	3	2426	2437	12	4	9	TCCGGCTATGTAGTCACATTTATAGAATCCACTGTTATTATATTCTAGAGCAAGTCTTATACCGGTCATGATTCTTATCTTTATTTGTCCTCAATATATATATAGGTGGCTGGGTTGGTTATTTTTCATACGATACAGTCCGCTATGTCGAGAAGAAGAAGATCCCATTTTCAGGAGCTGATCCTGCCGAGGACAGAAATCTTCCGGACATTCACCTGGGCCCATATGATGATGTGATCATATTCGATCATGTGGAGAAGGTATTCTCATCTTAGATTGCTAATATTGTTTAAACTCATCATATGATGCATG	AGA	AGAAGAAGAAGA	G	22.94	208	TCCGGCTATGTAGTCACATTT	57.3	TCCGGAAGATTTCTGTCCTC	59.2	42.9	50
269	BrPe3120	Maracuja_NoIndex_L003_R1_001_contig_20286	3	714	725	12	4	9	AAATAAGGACATACAAAAAACAATAGCCTTAGCCATTCGTAAGGGACCCAAAACCCAGACGTGACGCCCTGTTTTGGTTTCCACATGCATGATCCATTATTCTCTATAACTATTACTATTTCTTCTGTCGTCACGATCCCACAGCTTCTTCTCCTCCTCCTCAGCTAGCAGGTTCCAGTCCCCGAGATTGTGTTTCTCATCATGTGATCTACCAGAAAAAGGTAGTAACACAGAAATTGATGGAGGTCTAATTATAATAACATGATGCTTGGGAGGGTTGCGTTAATTATCTTAATAAGTGTAATAAAATGG	CTC	CTCCTCCTCCTC	G	14.72	158	GTCACGATCCCACAGCTTCT	60.3	ATTAACGCAACCCTCCCAAG	61.2	55	50
270	BrPe3121	Maracuja_NoIndex_L003_R1_001_contig_20399	3	2435	2446	12	4	9	GGCACTGACTTTTTATTTTTCCGCAGAGGCAAAAAGAAGACCTTCACAGTAAAATCATCCGATTGGAGAAACAATTGGATGCAAAGCAAGCGCTGGAGTTGGAAATAGAGCAACTCAAAGGGTCATTAAATGTGATGAAGCACATGGAAAATGATGATGATGTGGAAATGTTGAGAAAGATGGATGCAATGATGAAAGATTTGAGGGAAAAGGAAGGAGAACTTCAAGATATAGATGCTTTGAATCAAACTCTTATTGTAAGGGAGCGCATGAGCAATGAAGAGCTCCAGGAAGCCCGCAAAGAACTAATTA	ATG	ATGATGATGATG	G	16.85	205	AAGCGCTGGAGTTGGAAATA	59.8	TCCTGGAGCTCTTCATTGCT	60.1	45	50
271	BrPe3122	Maracuja_NoIndex_L003_R1_001_contig_20513	3	258	269	12	4	9	ATTAAAAAAAGGACAAAACAAAAAGATTGTGAAAAGGAAAAAACCTCAAATAATGGAGGAGAAGCATTGGATGTTACTGCACATGAAAGAAAGAGAAAAGGTGTAATAAAATTTAGCACCATTTTTGCTGTGTCTATTACTAGGCAGAGGAGAAGAAGAAGAGGCATGGAGAATCCCAATGCTCATCAGTCTATCAGACATCACAGCCTGCACTTGACACCCTCTTGTCACCAATTCTCCTACTAAAACCACC	AGA	AGAAGAAGAAGA	G	11.15	100	AGCACCATTTTTGCTGTGTCT	59.8	AGTGCAGGCTGTGATGTCTG	60.1	42.9	55
272	BrPe3123	Maracuja_NoIndex_L003_R1_001_contig_20572	3	177	191	15	5	12	GAGACGGTCTACCCTTCGGCCAGTCGTTGTTCCTTAATACACACAATTTACTCTTCTCCTTCCTCTTCCATTCCTCCACCATCCACGACCCATCTGATAACCATCCCCATGAAACCTGGAAGAGGAAGTTTTATACCTTGACGCATGCTGACCACCACCACCACCTTCTCTCTTGTTACTTACATTCAATGTTCCCTGGTCTCTGACTATTCTGTCATTGCCGTCCCTACCTTCATTAAACCTATTGTTCCATTCGTCACAGTCATTTCCCCATCCACATGAATCATCCCACCAATTTCCCCATCCATTACTTTC	ACC	ACCACCACCACCACC	G	16.82	185	CCATGAAACCTGGAAGAGGA	60	TGGGATGATTCATGTGGATG	60.1	50	45
273	BrPe3124	Maracuja_NoIndex_L003_R1_001_contig_20685	3	7138	7152	15	5	12	AATTCACTGTATCTTGTTATGTGTAACTTTCAGTCTGGACTCTGTTAAGCTTGGCTTATGCTTTTGTAATTTATCCACGTACGTATGTAACTTCCAACATTGACATTTGCTTCCCTAATCACAAAGCATCAAGCATGCGTGTTTGGTTCAATTATTATTATTATTTTAATTATTTTTTCGGGTTTCAATCAGAGTCTCTTTCTATAATCCTATCAACTTAGTTTCATTAAGATTTTTGGGAGGTTTTCATTACCATGAATTTTAAGACCAAAAAGATATTGTGATTGCATTTTACGATAGTTTAATTAGTTATAA	ATT	ATTATTATTATTATT	S	14.24	162	CCAACATTGACATTTGCTTCC	60.4	TGGTAATGAAAACCTCCCAAA	59.3	42.9	38.1
274	BrPe3125	Maracuja_NoIndex_L003_R1_001_contig_20931	3	1853	1864	12	4	9	AAAGGGTTACTCCAGCCCAGGAACGACTGAATTAACAAAAATTAAAACTTTGGCGTAAAAAAAAGAAGAAAAACAGGGATTTTAACATGACTTACATTTTTGAGCATTGAAGAAGAGGAGAGCCTTGTGGAGGGCAACAGTGTAATTGTCAGGAGGAGGAGGGTGAGGCTTATGCTTAGGCAAAGTCTTGACGATGATGGTGGGGAGTGCAATGAATAGAAAGCCACACACAATGGCGTAAAGAGTATACTTGAGGGCCTTGTGGCTGCAAACAATGCAACCCAAGTCTACGTACTTTTTCCTCTTGGCCTC	AGG	AGGAGGAGGAGG	G	15.48	150	GAAGAAAAACAGGGATTTTAACATGA	60.9	CATTGCACTCCCCACCAT	60.3	30.8	55.6
275	BrPe3126	Maracuja_NoIndex_L003_R1_001_contig_20980	3	3656	3670	15	5	12	TTCTGCATTGCACACATTGACTATGCTTTCATGTTCCAGGGCCTTGGCAAAACTATCTCAATGATCGCCCTTATACAAATGCAAAAGTCTTTGCAGTCAAAATCAAACTCTGAAGATCAATCTAATCCCAGAACTGAAGCATTGAATTTGGATGATGATGATGATAATGGCGGTTCTACCTCAGGTAAGGCCAAGGAGACTGCAGAATCTTCTGATGTTAAGCCAGTCCCAGAAGTTACTACTTCTTCAGGGACATTTAGCAGAAGAAGACCAGCTGCTGGCACACTGGTTGTGTGTCCTGCTAGTGTTCTCCGA	GAT	GATGATGATGATGAT	G	17.89	204	TTCTGCATTGCACACATTGA	59.8	TGCAGTCTCCTTGGCCTTAC	60.4	40	55
276	BrPe3127	Maracuja_NoIndex_L003_R1_001_contig_21092	3	262	273	12	4	9	AAACGATATCCTATATAAAAGACCCATTGAAAAGAAGGTCACAATTGAGGATCTTAAGTCTGAAGTTAAAGATTTGAAAGATGAAGTAAGGGACATTAAAGCCGACATAGAAATATTAAAAAATAGCAAAGGAAACAGGGTGGTTAGTTCAGAAGAAGAAGATACAGATAATGAGGACATTAATGTAATATCTAAGGTAAATTATCATAAATGGTATTCTTTAATCACCATAGTAATAAAAGATT	AGA	AGAAGAAGAAGA	G	204.04	210	GACCCATTGAAAAGAAGGTCA	59	TGGTGATTAAAGAATACCATTTATGA	58.1	42.9	26.9
277	BrPe3128	Maracuja_NoIndex_L003_R1_001_contig_21293	3	1388	1408	21	7	18	TTGAAGCTCAGATCTGTAACTCAAAGGATAGGCTTATAAAATAAGTTCACCCAATTAAATGATTATATTTCTTAAATTTCAAGCTTTCATTTCTGAGAATACAATATATTTTTGTTTTCAAATTTAGTTTAGAGGAATAAAGGTTATAATTAATAATAATAATAATAATAAGCATAACCTTGTCTACCATGCATTACGTCGCTATGGACGCATTAAGTAATGGGAAATGATAGCAAACTCATCAAAAGTTGGCTTACCAACTAATCATAGAAAATTTGGCTAATTCAGGTAAACTAATTGGGTATTTCCGTGGAATTCCCA	TAA	TAATAATAATAATAATAATAA	S	16.47	204	GAAGCTCAGATCTGTAACTCAAAGG	60	CATAGCGACGTAATGCATGG	60.1	44	50
278	BrPe3129	Maracuja_NoIndex_L003_R1_001_contig_21435	3	1140	1151	12	4	9	TGCTGCGAATCACACCAGTTTGGGAACCCAGTAAGATAAAAAGAAAGTACATTGTCAGGAAGAAAATAAAGGTTAAGGTTGACGGTTGAGGTTTTAGATTTTGGAAATACAGGGTTTTGATATGAAAGGGGTTATGACGGTTGTTGGGGCGGTGGTGGTGGTCCTATTCCAAGCTCAAGATGGAAGGTGGGGGACATAGAAAAGAGAGGGACGAGGGGAGGGAGGTTAGG	GTT	GGTGGTGGTGGT	G	62.05	106	CGGTTGAGGTTTTAGATTTTGG	59.9	ACCTTCCATCTTGAGCTTGG	59.3	40.9	50
279	BrPe3130	Maracuja_NoIndex_L003_R1_001_contig_21663	3	5438	5449	12	4	9	GGCCCAGAGGATAAATATTTGAGCAATCTGACTATTACCTCAGCCTACTTTTCTCATATGCAAGCAATTTCTCATACTCAATCTCATCATCATTGTCTTCGTCATTTTCATCATTATTGTCATCATCGAACAAGCCAACAGGACCACGAACTTCTTCTTCTTTCATACGCTGAAGTCCAAATTCGGATGGATAGACAGCCAC	CTT	CTTCTTCTTCTT	G	17.82	106	TGTCTTCGTCATTTTCATCATT	57.2	GCTGTCTATCCATCCGAATTT	58.1	31.8	42.9
280	BrPe3131	Maracuja_NoIndex_L003_R1_001_contig_21966	3	5081	5092	12	4	9	TGTCCAATGGACAGAAAGGGATTGTATATGCAGTAAGAAAAAAATTCCCAAGTTCTTCTCATGCTTTCTGCATGCGCCATTTGAGTGAAAGCATTGGAAAAGAATTTAGAAACTCAAGGCTTGTAAATCTGCTCTGGAAAGCTGCTTATGCCACCACCACCATTGCTTTCAAGGAAAAGATGAACGAAATTTCAGAGGTCTCCTCTGAAGCTGCAAAGTGGCTGCAACAGTTTCCTCCCTCCTGCTGGGCCTTGGTTTATTTTGAAGGAACAAGGTACGGTCATCTGTCCTCCAACATTGATGAATTTAATA	CCA	CCACCACCACCA	G	16.09	172	CGCCATTTGAGTGAAAGCAT	61.2	AGCAGGAGGGAGGAAACTGT	60.3	45	55
281	BrPe3132	Maracuja_NoIndex_L003_R1_001_contig_22331	3	1612	1623	12	4	9	GGTAGAAAGACATGGAAAGAGGCTACTGAAACTTCCCTTCCCAAGATGGTTGGTGAAGGGGTTTATGGAGTAGGTCCTGTTTTAGCCGCATTATCTGCTGCAAGGAGAGAATTTTATGCGTTGTATGTTCAAGAAGGATTGGATATTAATAAGAAGAAGAAGGACAAGAAAGGGTTTGAGAAAGTGTTGATGATGGCTCAGAAGCTTGGGTTAAGCACTAAGGAAGTCACAAAGCATGACCTCAATATGATTGCAGATAACCGCCCTCATCAGGGACTTGTGCTTGATGCTTCTCCTTTGGAGATGGTGAAA	AAG	AAGAAGAAGAAG	G	13.45	237	TTGGTGAAGGGGTTTATGGA	60.2	CAAGCACAAGTCCCTGATGA	59.8	45	50
282	BrPe3133	Maracuja_NoIndex_L003_R1_001_contig_22370	3	763	774	12	4	9	ACATGCATGAATGGAGCTTTCGTGATCGTGAGTATGGAAGATTTATTAATTTTTTTAGTGGGTTTGGTGCCATTTCTTTATTGATGGCAGTTGCTGATTCCCAAGGTGGGGAGGGATTTGTTTCGTTAATATTTTTGTGTGCGAAGAAGGAGAAGAAGAAGAGAGCCAAGGGAAGATGAAAATATTGCTGCGAGTCATGGAGTGAGAAGCAAGTGGGGTGATGCAAAATTCAATGGCGGCATTGATTGTTGAACAGAAGAGGTGGGACCCCTTGATTATGCCCGGGAGAGAAGAAGAAGTGCAGAGACTTTC	AGA	AGAAGAAGAAGA	S	11.64	182	CAGTTGCTGATTCCCAAGGT	60.1	GGTCCCACCTCTTCTGTTCA	60.1	50	55
283	BrPe3134	Maracuja_NoIndex_L003_R1_001_contig_22454	3	382	396	15	5	12	AATTCTCGCATAGCAAGGTTCATCATAGAGGTCGCACCACCTCAGTATATCAGTGTCATGAGGCGCAGAACATGCAAGATGATGGACACAATAAAGGAAGAGGATAGAGAAGTGGTTGTAAGCGATTCTCTAGCTTCGTATCCCAAGTCGTCTTCTTCTTCTTCTGCAAGTGCAACTATAGGCGCTGCTTCTGCTGCTGCTGTTACTGGTTCCAAGTTCTTTTTTCATCAGAGGCATTGAAAGAACCTTTTCCAATCTTTTTTTTTTTTTTTTCATTTTCACAAAAAATAAGAGAACTCCTGAAGGTCTTCATGA	TCT	TCTTCTTCTTCTTCT	G	16.83	170	TCATCATAGAGGTCGCACCA	60.2	AGCAGCGCCTATAGTTGCAC	60.2	50	55
284	BrPe3135	Maracuja_NoIndex_L003_R1_001_contig_22586	3	527	538	12	4	9	ATATCTGATCATCACTCCAATACAAACTAGTATGCATAAGACAGTGAGTAAACTACTCATCAGGCATCACCCCATGTTGAAGGCCCGCCCATTCCCACTTCAACTGCTGGAGGCAATCGCACCGTAGTTCCTACCACATGTTTATTACTTTTCTTCTTCTTCATGGACACAGCAACCAAGCCACTCTGTGACTTTTTGACATCAGCAACTTTATCAACGATCTTTTTTCGACTACCATGTTTGGGACTTTCTGAAGCATCAGCAGCAAAAAATTCAGCAAATGACGCTTCGGCATTATCAATAATGTCAAGT	TTC	TTCTTCTTCTTC	G	145.74	167	CCATTCCCACTTCAACTGCT	60.1	TTCAGAAAGTCCCAAACATGG	60	50	42.9
285	BrPe3136	Maracuja_NoIndex_L003_R1_001_contig_22962	3	859	870	12	4	9	AAGCAATGAGGATGAAGATCAAGTTCTGAAGGTAGAGGACCAGACTGGACATTTCAACAAAGCCACTATTGAATGTTATAAATGTCACAACTTAGGACATTTCCAATATGAATATCCAAAGTGGAATAAGGAGGCAAATTATGCAGAGTTAGAAGAAGAAGATGAGCTGTTGTTAATGACATATGTAGAACTATATGGAGCAAAGAGAGGTGATGTGTGGTTCATAGACTCTGGATATGTGTAGGAATCAAGGAATATTTTCAAGTTTGGATACAACTTTTTCACACATTGTCAAGCTTGGAATCGATACTA	AGA	AGAAGAAGAAGA	S	32.43	180	AGGACCAGACTGGACATTTCA	59.6	CATCACCTCTCTTTGCTCCA	50	47.6	50
286	BrPe3137	Maracuja_NoIndex_L003_R1_001_contig_23037	3	721	732	12	4	9	TCCTTTGATTCTGAAGGTTGCTGGAGGTTGAGGTAATGTTGAATATTGGTTATGGTTGGTTAAGAGTGGAGGAGAGGCTTCATGTATAAGTTTTCATGCATAGCCATGCAAATTCATCTTTTGATCATTTTGTGTTTATTAGGGTTTGCATGTTGTTGTTGTAGGAGGTGTTTCTTCTGGTCA	TGT	TGTTGTTGTTGT	G	43.36	168	GGTTGCTGGAGGTTGAGGTA	60.1	TGACCAGAAGAAACACCTCCT	58.8	55	47.6
287	BrPe3138	Maracuja_NoIndex_L003_R1_001_contig_23217	3	6580	6594	15	5	12	ATCAAACTTGCAGTGTCTCCAAACATAGTACAATTGCAGGTAATGCTAAACCAAAATGTAGCTATCAGATAAACCCAGAACACCCTGACAAACAGATCCCAGGACAGACCGTCCATCATTACAAAAGACAGAATAAAACAGTTCAAAAGGGAAGAAGAAGAAGAAAAAATCGAACTTTGCACAACACAAGCACTAAAACGAAACCCCAATATTGCAAAAACGAAAAAAGAGAATGAACGAGACACCGGTAGCAAAAGAAACCACGAGAGTTAAAAAAACAGACCCACCAGTGTCAAAGACATGAACTTGGTTGGT	GAA	GAAGAAGAAGAAGAA	S	16.67	180	ACCCAGAACACCCTGACAAA	60.4	GCTACCGGTGTCTCGTTCAT	60.1	50	55
288	BrPe3139	Maracuja_NoIndex_L003_R1_001_contig_23352	3	596	610	15	5	12	AGACTAGCTTCTGAAGATTCCACACCAGCTAGCCAACATCAAGAGAAACAACATGAACACAATATGCAATTCACACAAACACATAAATCAACTAAAGAGGAGCAAAGAGACATGCATGAACACCACCTACCTCCTTCTTCATTTCTCTCCTCTTCTTCTTCTTCTCCAACCTTAGCCAACTCTCATGATGCCCTAGCTCTTTCCTGTTTTCTCTTTTCCTTTTCCTCACTTCACCATATTTTCTCTTTTATTTTATGCAATGAAAGAAAAATAATAAAAAGTGGGATGATTTGGGTCAAAAG	TCT	TCTTCTTCTTCTTCT	G	47.14	184	CACCAGCTAGCCAACATCAA	59.9	CAGGAAAGAGCTAGGGCATC	59	50	55
289	BrPe3140	Maracuja_NoIndex_L003_R1_001_contig_23729	3	6745	6756	12	4	9	TCTCTCCTCACTGCTTGTGAGAACGAGGTCCATTATGTGGGAAATTGTATCTTTAGGTGGATCAATAATGCCAGAAGAGATTCGTTTCAGAATCGTTGTGACCCCAATACCTTCATTCTGCAGTCGCAGAACTGAAGTGACCACCTTTTGTTCTTCTTCTTCCCCAACCCATGGAACTGCTTCTAAATATTCTAAGCATGACTGTATGCAGAACTTGAAGCCAATAAGTTCTGCAACCTGTGAAACAGATTATGCAAGGGTTTCATTTATGCTAAAAAATTGTTCCCTTCAGATACATTGAAAGCTTAAAAG	TTC	TTCTTCTTCTTC	G	30.33	179	CCTCACTGCTTGTGAGAACG	59.6	AGAAGCAGTTCCATGGGTTG	60.1	55	50
290	BrPe3141	Maracuja_NoIndex_L003_R1_001_contig_23783	3	4373	4384	12	4	9	TCGCAAAACCAGAAACGAAAACACAGAGAAGCTCACCAGAAAACTACTGAAAAATTGATCCAATCTCCAGGACAAAATTAAACCACTAGACATTAGATATGATAGAAGTCTCAATCTGTGAAGGGGTTGATCTTGAACCTGTAGACAAGTTTCTTCTTCTTCGAGGTAGGATTGTTAATTGTGAGCAATATTTTACCCAGCTCAGAAACTTTGAAGCTGCTAGACACCACTGGTGCATCAGTTGAGGTCATTTTCGTTGGTTTTTGTATGATTATCGTATATGCATCCTTAGCATCAGGAACAAACTCAGCA	TTC	TTCTTCTTCTTC	G	18.01	187	TGTGAAGGGGTTGATCTTGA	59.1	TGTTCCTGATGCTAAGGATGC	60.2	45	47.6
291	BrPe3142	Maracuja_NoIndex_L003_R1_001_contig_24634	3	271	285	15	5	12	CTTTTTGCCTTGTTATACATAGACACGTAGAGGGTAGTAACATGCTTCGGTCTGAGGATCTCTTATTTGATTGAAATCAGACAAATAGAACAAGAAAAAACTGAATCTTCAAAGGTCCAAGAAGAAGTGGCATCCACCAAGAAGTATGTTTTCTTCTTCTTCTTCATCTTCTTTCTCTGTGTGAGTGTTGATATTACTAACTAAACACATTGACAATGGTAGCCACCTTCTTCACAACAATGGTCGATGGGGTCTCCTGATATCTACAGAAACTGGATGGTTTTTGTCTGTTTTGGTGATCATCTCGTGTACATA	TTC	TTCTTCTTCTTCTTC	G	18.01	182	TGGCATCCACCAAGAAGTATG	60.9	CACGAGATGATCACCAAAACA	59.6	47.6	42.9
292	BrPe3143	Maracuja_NoIndex_L003_R1_001_contig_24688	3	1426	1437	12	4	9	CATCTGAAAGGCCCAGGACAGAGCGTTTACAGACTTGGGGCTTGAGCTTTTTGGTTGCGTACCAGAGGCTTGGAGGCTCGGAGCAGTTCGCTCTTGGTGAACCGGACTGGACTGGGACAAAAGGTGGTTTTTGGGTCAATCTTAAGGAAATATTATTATTATCAGATTATTTGCCCTGGGCAATTTTTTAATCTCAATTTGTCTTTTCCTTATAAATTGTATACAAATTATTTAAAAATATCTTATTTTATTTTATTTTAAAATAAATTATAATTATGACAATTCTATTTAAAAGAAAAAAAAAATAAATGG	TAT	TATTATTATTAT	S	12.65	101	AAAAGGTGGTTTTTGGGTCA	59.3	CAATTTATAAGGAAAAGACAAATTGA	57.2	40	23
293	BrPe3144	Maracuja_NoIndex_L003_R1_001_contig_25276	3	897	908	12	4	9	ATGAAGAAGATGACGAGGATGAAGTAAGATTCATAACCATAACCATAACCTTCTGGGAAAAGAAAAAAAAAGTTTTCCGTTTTCTCACTTGTTCTAACGGACTAATAAAATTGCTTCCTGACGTTCTTTCCCCTGCAGATAACAGTGAAGGAAGAAGAAGAAATGGTTGATTCTGCAGATATATTTGCTCACATCAGCGGTGTTAACTCCTTCAAATGCAATTATTCTATCCACTCCTGGATTTAGTGAAACGTCTCTACAATTTTGAAGGGTCCAATATCTGCCAGGATGGTCTGTCCGGGTCTAGTCAAA	GAA	GAAGAAGAAGAA	S	14.6	164	CGTTCTTTCCCCTGCAGATA	60.2	GGCAGATATTGGACCCTTCA	59.9	50	50
294	BrPe3145	Maracuja_NoIndex_L003_R1_001_contig_25298	3	661	684	24	8	21	GTAAAGATTTGTCGTGTTCTAACACAGTGATTTTCTTCTTCTTTTTCCAATATTTTATCGGAACAGTGCATCTTTGGCATCCTTAACAAGAGAAACTGGACCCAAGGTTGTGAAAGGAGACCCAGCGAACAAGATCCAGCCCACCAATGTTCATCATCATCATCATCATCATCACGTTGAGGCACCTACCATCAGCGTCAGTGACAGCTCCCTCAAGTTCACTCATGTGCTCTATAACCTCTCTCCTGCAGGTTAATATTTTCTCTTAATTTCAAATGAACAAATATGTGACTTTGGTATCAAGAAAATGACCAGAAAAAAAAG	TCA	TCATCATCATCATCATCATCATCA	G	14.4	157	AGTGCATCTTTGGCATCCTT	59.7	TGAACTTGAGGGAGCTGTCA	59.5	45	50
295	BrPe3146	Maracuja_NoIndex_L003_R1_001_contig_25397	3	3000	3011	12	4	9	TGTCAAGCCCGCCAACTCCCAGACTTGGTCCCCCGATGCTTGCAAATGCCTTTAGACAGCGTGCAGCAGCTATTCTGACGACCGATGATTTATCCCCGACACCAAAGCGGGTGATAAGACGAAATGCCTCAGTATATGCTGAGCCATTAGCACCACCACCACAGCCTTCCAGAGCCTTTTGAAGCATAAGCAGGGCCTCTTGTCTCACAAAATCCTGGAATTCGATGCCAAATGACATCATTTAAAAATAAATGAAAAATCGAGAAACGCGATGATGAAAAAGAAAACCATCCCGCCAACTCCGTTAAAAGA	CAC	CACCACCACCAC	S	17.78	197	ACACCAAAGCGGGTGATAAG	60	CGGGATGGTTTTCTTTTTCA	59.9	50	40
296	BrPe3147	Maracuja_NoIndex_L003_R1_001_contig_25576	3	1527	1541	15	5	12	AAACAGAGTATTAGCGAGTTAATGAGTCAATTACCAACCTTGTAAACACCATAATTACCAGCAGAAGGGTCTCATATGGGATGATTGATTTTAACTTTTCTGGGTCTTCATAAGTGAGTGATGTAGGTAGTAAGTAGTATATTGCTTATTTTATTATTATTATTACAGTGTATGGTTGAGGGTACAAAGCTTTCAAGTGTTGGGTTGTCCCCTGTTTTGCTGGTGCTGCCAGTCCCCACTAATCCCTTCCGGTGAATAAACTTCTCAGAATTTGATTTCTTCTGCAGGCCACTCACCATGTTGTCTCCTTCTAAT	TTA	TTATTATTATTATTA	S	17.72	202	TTACCAGCAGAAGGGTCTCA	58.4	TTCACCGGAAGGGATTAGTG	59.9	50	50
297	BrPe3148	Maracuja_NoIndex_L003_R1_001_contig_25741	3	2424	2435	12	4	9	TAACTCTTATTGTTCAGTACAATAAACTTCTCAGCTGTTGTCAAATACCTTCATGGATAAACTGCAATCTGGAGGGGAATGGCATGGATTTGTATAATGATGATTTCATCAGTTCATCGGTCGAAATGGACGTTTATGAAACCTCCATTCATGATGATGATGGAAAATTATCTTCCAAAAGTGAGGAAATTTTAGTCGCTTTCTTCTCATCTGACAAATACTTCATATCCGTTTTATGTTCACTTGGAACTGTTTGCTAATTGTCTGGAATTGATGCAGGTTTTATTTACCCTGCATCATGCCAACTTACTG	ATG	ATGATGATGATG	G	18.11	174	CATCAGTTCATCGGTCGAAA	59.6	CCTGCATCAATTCCAGACAA	59.6	45	45
298	BrPe3149	Maracuja_NoIndex_L003_R1_001_contig_25801	3	2846	2857	12	4	9	ACAATGCCTGAGATAAATTTAAAGGCACTATGGCAATCTCCACAAATTCTGAGATTTTTTATGATTCTTATAGGCACTCCAGGAGGGATAGATATTAGGCCAAATGCTAGAGCAATTTTCTCGCTGTGCTCCCCAACTTCAGTTATTTTCTCTTCTTCTTCTAAATCAAATAGTGCATAGTTGGTGTCAGGAATGTACCCGGCCGCCTTCATTTCTGTCCTCATCTTGACCAGCATTGCTTGAATCTCACTGTTCCTTTCATGTGATGCATCTTTTGCTCGGAAAACATGGACCCTATCCTTTACAGTGAGC	TCT	TCTTCTTCTTCT	G	17.4	177	AGCAATTTTCTCGCTGTGCT	60.2	GTTTTCCGAGCAAAAGATGC	59.8	45	45
299	BrPe3150	Maracuja_NoIndex_L003_R1_001_contig_26297	3	416	427	12	4	9	GTTTCAATGATTTGCATTGCCCAGGTAAGTTTTTAGAGTGATTCTTGAAGGCATGGAGCCGTGGTGATGGTTCATGCATATTTATGCATGTGGTGTATTTTCTCCATTTTTGTGCATTGTGTGACTGTTGGCTGTTTGGTGTTTAGGTAGTGTTGTTGTTGTCCAGAATCCTTCTCCTAGTGCACAAGAGGAGCAAAATCAGGTGAGGATGCTTTCATATTTGCTTGGAATTGGTTTTTGTTTTTAAATTGATTTTATGTGAATTTTGATTTAAAAGCATGGCATGTTGATTGAAAATGTGATTGAATGATC	TGT	TGTTGTTGTTGT	G	67.77	199	ATTTGCATTGCCCAGGTAAG	60	CCTCACCTGATTTTGCTCCT	59.3	45	50
300	BrPe3151	Maracuja_NoIndex_L003_R1_001_contig_26606	3	3005	3016	12	4	9	CCGCACAAATTACGTACCTTCTCCCGCTGGACACGTTTTGGAGTTCCTAAATTTGTCAGATCAGGCAATCTGGCATTAGACAAGGTGATCACTGAATTTTATTTCCGCATGGTTTTTTCTACACCCACTCGTATAAAATATATGCCTCCAGATGATGATGATCCAGCAAAGGGACTGACTTTTAATATGGCAAAGCTGAAGTATGAACTCTGTTATAGCCGGGGCAAGCAGATCTATACTTTTGAATGCAAGCGTGATAGTCTTGATCTTGTTTACCAGGGCCTTGACCTTCATATACCCAAGGCTATCTTG	GAT	GATGATGATGAT	G	16.8	235	TGTCAGATCAGGCAATCTGG	59.8	GTCAAGGCCCTGGTAAACAA	60	50	50
301	BrPe3152	Maracuja_NoIndex_L003_R1_001_contig_27044	3	11172	11183	12	4	9	CTATAAGTCGCAAAGAATATATTGAAGCAATAAAAAATCGATAGGCTTGACAGGTAATTAATGAGACGCAAATATTGACTCACGTAATAAGCAGCAGAATCCATGGTCCCATAATTGACAACAGTATTATCATCATTTGCAAGCACTGTTTCATCATCATCAGAATCCCCTGCACTCTCGAAAGCATTTGCACTTGGTGATCGGGGAGTCATTAGTCTTCTCGTAATAGAACTAGAGTAGTTCACACTCTTATCCTCTCCTGCCCAAAACAAAGAAGAAAAAGAAAAGCCAGCAACGAAATTGAACTTCAGT	TCA	TCATCATCATCA	G	18.88	186	AAGCAGCAGAATCCATGGTC	60.2	CTTTGTTTTGGGCAGGAGAG	59.8	50	50
302	BrPe3153	Maracuja_NoIndex_L003_R1_001_contig_27138	3	9031	9042	12	4	9	GCAACAGTGAGATGGATGATCCAGAAGCAGAGAGACACCAGAATGAGAGAGAACCACATCATTGGGGAGCAGGAAACTCTCATTACTCAACTTCCCTTGATGAGCCAAGCTCTTCATATTCTCCTTACCTTCCCCCTGTTCTTGAAGAACCTTCTTCTTCTTTTTCTGAGGGTGAGATTGTCGTGATCTTAGAAGCCTGGCCTAGTTTTCTCCAAGTGAATCCAGTTTTCCATTGTTATTGATCTTCATTTCTACATATTATGATATGCAGCTGCAGATGATGATCCACTGCCGGCCATAGAGGGCCTCCAA	CTT	CTTCTTCTTCTT	G	19.01	172	ATTGGGGAGCAGGAAACTCT	60.1	TGGAAAACTGGATTCACTTGG	60	50	42.9
303	BrPe3154	Maracuja_NoIndex_L003_R1_001_contig_27138	3	2841	2852	12	4	9	TATATGCGGCTGGTAGGTGTAACTCTCTTTCCAATTCTTATCTTCACATCGAGGTCTCCTGTGTCTTCTAGCATTTTGGATCTAATTTTTATTCTGTATGGAATTGTTCCTTGCAACTCTAATAGACCTCCTTGCCAACAGGCTTTTGATCAACAACAACAAGATCTGGTAGACGCCGCATCCAAAGCTCTCTCATACAGGCAGGACATAATTGAGGAAAACATACGTCTTACATATGAATTACAGGCAAGTACCATATGTGGTTGGTTTTTATCTCTTTTGGTTGTGAATTTGCATTCTTTTATATTAAGT	CAA	CAACAACAACAA	S	19.01	203	ATGCGGCTGGTAGGTGTAAC	60	TCCTGCCTGTATGAGAGAGC	58.1	55	55
304	BrPe3155	Maracuja_NoIndex_L003_R1_001_contig_27174	3	2112	2123	12	4	9	TGCAAGATGTCAGTGGATATGCCGAGTTTTTTGTGGCTGGTTCCTCGGAACCCCAGCCAAGATCTTCAAACCACACCGTTTCTAAGTCTTATACAGATGGTTGTTCATCTCCTCCTGAAAATTTTACTGCTGATGCATCCCCTACTATCCGAAGAAGAAGAACGTTTGATGCCAGGACGGAATTACTAGTAAATACAAGATATGAAGTTATAGAAACTAGTTACAATCATCCATTCTCCTTCATTATTAAAGCGTAATTGTCTTTTTCACTTGACTTAAGCATACCATAAATTGTATAGATATGATGTGCCA	GAA	GAAGAAGAAGAA	G	17.38	179	TGTCAGTGGATATGCCGAGT	59.1	GTAATTCCGTCCTGGCATCA	60.9	50	50
305	BrPe3156	Maracuja_NoIndex_L003_R1_001_contig_27388	3	2045	2056	12	4	9	GCTGGTTGATTTGGATTTTGATTTGTAGTTTTCTCTGGCTCAAGGTGGAGCTTCCGGAAAAATTCCACAGTTAAGTAGCTAGATTCCATATCCACAAGCCGTAAAACTGTTTTCCGACTTTCATCACGGAATCTCTCCAGAGCTTCATTTGCAGCAGCAGCAATGTCGGCAGTAAGAGTTGGAAAGCGCTTTAGTTCCTGCAATTGCCAGAAAAAATAAAAAGGAACAAGTGAACTAGCTTATTTTTCATCTTTGGCATCCTAGTTCTTTTATGACCACAACAATACAAGAGACATCTTGTTAGATCTCAAA	GCA	GCAGCAGCAGCA	G	40.5	161	CTTCCGGAAAAATTCCACAG	59.5	TCTGGCAATTGCAGGAACTA	59.4	45	45
306	BrPe3157	Maracuja_NoIndex_L003_R1_001_contig_27834	3	1580	1591	12	4	9	ACGTGTGCGGACATGCCGTTCAGGAGTCTTGACATTTGCATACCTGATTAGCGATCAGGAAACTTGCAATAAGTAATTTTAAAATAAGAAAGAACAATAAATCAGAAGGTTTAGATATTACTTTGGATCCAAACGGTACTTGGTCTCTTTATCATCATCATCCTCTTGATCCGTTGATACTTCACTTGTTGTGCTAGTTCTTCTTCCGTCTTCATTTTTTGCGACAAGCTTTGATTGATAATCTATATCCTTCCTTTCAGCCTTCATTGCGTTTGGATGCTGATCTTGATTACCCTTTAATTCAGCAACACT	ATC	ATCATCATCATC	G	18.29	185	GACATGCCGTTCAGGAGTCT	60.3	GCACAACAAGTGAAGTATCAACG	59.7	55	43.5
307	BrPe3158	Maracuja_NoIndex_L003_R1_001_contig_27966	3	1416	1427	12	4	9	TTCCTTCTTGTGTTCGGTGCTTGTAAGTTTCTCCCCCCACCCATTGCCTGGACTGTTCCATGGTGTGTGTAAACTGAGTCCCATTTGTTTTATATTTCCAAGTGGTGATCCAGTCGTCAGCTTTATTACACCTCGTGCTTTGAAACAGACAAGAAGAAGAAGTTAAAAGGAGATTGGAACCTGCTATTTGAAAAAAACATTTCATAGTTCTTCGTTGAATTCCAGTAGATCAAGAAGCTTTACTGTCTCCCCTTGTAATGAAAAACATCCTATAAACTATTACATCAGGCACAGAATCATAAACGTGCGAAA	AAG	AAGAAGAAGAAG	G	16.69	105	CCCATTTGTTTTATATTTCCAAGTG	59.9	GCAGGTTCCAATCTCCTTTT	58.2	32	45
308	BrPe3159	Maracuja_NoIndex_L003_R1_001_contig_28050	3	2866	2877	12	4	9	TTAATCCATATATCATTGTGAGAGAAGAAAAGAATACCTTTAGCAAATCAAAGACCTTCTCAGCAATGTATTTTTGTTGAAGGTTGGCACCTTTTTGTTGCACTTTATCAGGATGGATGCATAAAGTTGCTTTCCTATAAACCTTCTTAACAGCAGCAGCAGTGATCAAATCAGTTAAGGAAACAGGCTGCCAACCACATTCTGGCCAGAGTACCTGATCATAGTGCAATAGAACTTAGCATCAGGGACAGGGAGGCGTAAAACAGTAATGCCTTCCCATACATGTTACGGAGCTTATTATATAATAGGTAA	CAG	CAGCAGCAGCAG	G	17.29	151	GCAAATCAAAGACCTTCTCAGC	60.4	TGGCAGCCTGTTTCCTTAAC	60.2	45.5	50
309	BrPe3160	Maracuja_NoIndex_L003_R1_001_contig_28317	3	421	432	12	4	9	TGAAGATGTTTAAGCTCGTTTATGTTTGAGCATTTACTGCTGCTTGGCAATGTGTGGTTTTTGATGTATTCTCGTTGGAACATTATTATATTAAAGGTTAAAGAATGGCTTCAAAATCTAGGAATAGGAGATCATGCACCGATTGTGCACGATGATGATGATCCAGATGACGAGACCATTCCCTTGCATCATGAGGAAACTGCAAAAAATAGGTGAAAAACTAGTACATTGTTACACGAATTCTTAACATTATCAATCCCTTATCTCCGCTTTCTATATTGGTTCTTATATATGGGTTCTTTTGTGCAGGGA	GAT	GATGATGATGAT	G	17.9	154	TTTACTGCTGCTTGGCAATG	60	CAAGGGAATGGTCTCGTCAT	59.9	45	50
310	BrPe3161	Maracuja_NoIndex_L003_R1_001_contig_28704	3	1084	1095	12	4	9	AATAGTTGCAAAGCTGATGGAGATAAGGAATCATGTGGTAGAAAGTTTCCAAGCTCATTTTAGTAGGAAAGAGACGGGGTGGTTCTCTTTTGATGGTCTCAGCTTTACTAAATTGAAGGTAGAAGAAAGGGAGATGCTTGAGGCTCCTTTTGATGATGATGAAATTAAAGAAGCAGTGAAATATTGTGGGAGTTTCAAAGCACCGAGACCGGATGGATTTAATTTTAACTTCACAAAAAAGGCATGGGAGGTGATTGGGGATGAGGTCATTGTCTTTGTTAAGGAGTTCTTTAAATCCGGTGCAAACAAGAT	TGA	TGATGATGATGA	G	21.97	201	AGACGGGGTGGTTCTCTTTT	60	CAATGACCTCATCCCCAATC	60.1	50	50
311	BrPe3162	Maracuja_NoIndex_L003_R1_001_contig_29121	3	1157	1168	12	4	9	CAGACATGTATAGTTGCTTGGTTAAGGGGTACTGTGAAGCAGGGAACGAGGAAATGGCAACAAAGGTTTTTCTTGAATCAGTTGAGAAGAGGTACATCATCACTGCCGAGAGCTTTTCGACTCTTGTCTACCAATTATGTGAAAAGGGCAAAGAAGAAGAAGCTGAGAAAATATTTGAGAACATGAGTAGGAGATGCCCTGTATTGGATTTAAACAGCTACCGGAGGGTTCTAGATGGAGCAATTATGCATACATCTGCAGAAAGATCCAAAGGCAGTCAGTATATCGAGTAGCATCGACTAAAGGAGAACG	AAG	AAGAAGAAGAAG	G	15.48	182	ATCATCACTGCCGAGAGCTT	60	CTGCCTTTGGATCTTTCTGC	60	50	50
312	BrPe3163	Maracuja_NoIndex_L003_R1_001_contig_29359	3	2956	2967	12	4	9	TCATATACACCTGTTATTCTATATTTCTTGCAGAATTTGGCATCTTTGTATGAAGAGAAAGCAGTCCCTCTAATTAAAGGAATTTTCAGTAATTACCAGTCCTGGAATGTCTACATAATTTCACAATTGAATCACTCTATACGCTCATCTTCCTCCTCCTCCAACCAAAAATAGAATGTCTGCAACCAAAAAGATTCTACCAAAAAAAAGATTCTAATCACAAAGCTTGAATATATTAATTAATACCAGCTGCACTATTATAAAATTCTGTTGCAAGTCATAGATCATCCAGACGGAAAAGACAAAATGTTT	TCC	TCCTCCTCCTCC	S	16.92	159	TGCAGAATTTGGCATCTTTG	59.8	GGTTGCAGACATTCTATTTTTGG	59.9	40	39.1
313	BrPe3164	Maracuja_NoIndex_L003_R1_001_contig_29520	3	456	467	12	4	9	GGGAAGCTAACATTTTTTTTTTAAAAAAAAAAAGAAGAAAATAACATGTGTGGGAGATAACCTATCTATCCATCCAAATGGTTAGATATGCTATAACCTAGAAGCGTGTCAAGGTAATAGGGTCGTTTCCACAATCAGACTTCAGCAGGTTTGTTGTTGTTGATAGTGGAACGTGATCGATTATCGGCCTAGCACTTCCTGTGTTTTGTTTTCGGCATTCAAACTGTTTATCCAATGGTCTAACATCAAGTGTCCACTCAAACATTTTTTAAGGAATAAAAAAGAGATGAGTAATATTGCATTTTAGATAAA	TTG	TTGTTGTTGTTG	S	14.56	154	GAAGAAAATAACATGTGTGGGAGA	59.4	CCGATAATCGATCACGTTCC	60.3	37.5	50
314	BrPe3165	Maracuja_NoIndex_L003_R1_001_contig_29677	3	4576	4587	12	4	9	CGTTCTTGGCGTTCCTGCACAAATGGCAATATAACAGCCATATTAGAACCAGGAACAATGATTTGACTGAATAAATATACCGCACCTTTTCAATAGCAATTTTTCTTTTGGTTTCTTCTCCTAATTCAGCATCATCAAGGATCCTCCGAATCTTCTTCTTCTGCTGCTTTCTCTTAAAGCTGATTTGGAAAAAAATGGAGGGGCAAATTTTCAGAATGATGACAAAGAAACAGATACCACAACAAATCTTCAAGAGGAATTGTTGCATGTAGGAAATTTTTTTTGTAGAACGAAACTGTAAAGAGGCCATAG	TCT	TCTTCTTCTTCT	G	18.57	176	TTCCTGCACAAATGGCAATA	60.1	CAAATCAGCTTTAAGAGAAAGCA	58	40	34.8
315	BrPe3166	Maracuja_NoIndex_L003_R1_001_contig_30504	3	369	380	12	4	9	CGATGTTTACACATGCACATGCATACTTCTTCACTAATCGACAAAACTTAAACCATCTTACAGATAATAACATGTTAACGTGAGCACAATCTCCAGCCCAACAGCTAAAGCCAGTTGATGACGACATTGAACCTCAATCAGATCCCAATATTCTTCTTCTTCACCTTTTCGTGACAATGTCCCCTTTGTTTCACTGTTAGTAAATGAATTATGG	TTC	TTCTTCTTCTTC	G	11.34	154	TCACTAATCGACAAAACTTAAACCA	59.2	GGGGACATTGTCACGAAAAG	60.4	32	50
316	BrPe3167	Maracuja_NoIndex_L003_R1_001_contig_31210	3	1320	1331	12	4	9	AGACTTCGTTGTAGATCGCAGACGAGTGAAACGTGAGTATGATGAGTTCAAAGTAAGTCTCAATGGGCTCTCCGATTCAATTCGTCGGCGTTCGGATGCTTATAATAGTCAGCAGGAACTCAAGGCAATGAAGAATCTAAGAGAGAAGGGTGATGATGATGAGCCAATGGAAAGATTGAAGATCCCAAAAGCCACTTGGATGTCTAATGGAACCCAATGGCCTGGCTACTGGACAGTTCCAGCACCTGAGCACACTAGAGGAGATCATTCAAGCATAATACAGGTTATTAGATACATACTAGTTCCTTTACA	TGA	TGATGATGATGA	G	12.23	179	GCAGACGAGTGAAACGTGAG	59.6	AGTGGCTTTTGGGATCTTCA	59.7	55	45
317	BrPe3168	Maracuja_NoIndex_L003_R1_001_contig_31579	3	358	375	18	6	15	CAAACCTATGAAGGCAACCAAATTGGTGTCCATTGTTTCAAAGGAAACCAATCTTCCTCTTTCAGAAGTTGATATTGAATCTCTCTACTCGGAACAAGATGAACCGGATGAAATGACTGTTTTTGGCCTTAATTTGTCCTCATCTGAGACTGATGATGATGATGATGAAGAGAATGATGACAAGGCTGAAACACATACAAATGAAGAGTATTTCCCCATACTCCAGGTGCAACGGTCTCCAAATTTTACCCAACCTTCAGTCTCTCTTCAGATATTGCCGGATAAGTATGAGAGACCAATCCAAGTAATTGGATTCCT	TGA	TGATGATGATGATGATGA	G	23.49	156	GGAACAAGATGAACCGGATG	60.3	AAATTTGGAGACCGTTGCAC	60	50	45
318	BrPe3169	Maracuja_NoIndex_L003_R1_001_contig_31839	3	1192	1203	12	4	9	AAGCTGCAGTAGCAGAAGCTGCTGAAGATGAGGATCTTGCTCTTTTTCTGAAGCCTGATGATATTTTGGCCCGTGAAATTCGACGGAAGGTACTGTTTCCTGGATGTCTATTATTGTCTTTTAAAGCTGCAATAATTTAACTTATTCTGTATAATAATAATATTCATCATTTGTTCTATTCATATCTATCGTTCCAGATTAGATGCGTTGATCCTACTCTAGATATGGAAGCTGACCAAGGCGATGATTATACACATCTTCCAGTAAGTTGAATAGTATCATTCTGCATGTTAGACTGTGAAGCATGTCTTT	ATA	ATAATAATAATA	S	16.17	193	ATGATATTTTGGCCCGTGAA	60.2	TAATCATCGCCTTGGTCAGC	61.1	40	50
319	BrPe3170	Maracuja_NoIndex_L003_R1_001_contig_31879	3	1201	1221	21	7	18	TAGTTGCAAAACCAAAAAATTATCAGACCATGTGACAATTATAACTTACGAATCATCTGTTCATCAACCTAATTCCAAAGGAATTCAAAGTTAGAAAGACACAACATCAGAAGGAAATTCATGTACGCACCATTCAAAGGCATGCGAACTTTCTTCTTCTTCTTCTTCTTCACTGAAAAAAGAATTGGCCATCAATCAGTTAGATCGCTATCATGTTGCATGTGTGATCAACAACCCGACATTTCTGGTAGAAATGAATAGATCTTTACCTGCCTCACCAGAAGCAAGTTTCTGCTGCACTTCTTCCTCAACCAGAGGAGC	TTC	TTCTTCTTCTTCTTCTTCTTC	G	16.01	198	GGAAATTCATGTACGCACCA	59.4	TGAGGAAGAAGTGCAGCAGA	59.9	45	50
320	BrPe3171	Maracuja_NoIndex_L003_R1_001_contig_31889	3	2061	2072	12	4	9	TCTCACTTTTATTGGTTTGTAGGTGCTTCCTATGCATTATTTACTCAAAGTGGCCATGATTAGTTTTGAATTAAATTAGCGCAGAGCTATCTGTCGAAACTGAAAATCTGATTGTTGCTTAGTGGATTTGTCACTATAGTTCACAATGTATTCTTCTTCTTCCTAATTTCTGGCAGAGTCTCCGGATTCTGTACTTTCTTCCAAATGGTTTTTAAGTCTTCAAGATCGAAAATCACTACTGCGACTAATAATATATTCTTATTGTTTTAGTTGGTAGAACTCAAGTGTAAGCGGTCCATGTAAATGTGAAAT	TTC	TTCTTCTTCTTC	G	14.79	221	CGCAGAGCTATCTGTCGAAAC	60.2	CATGGACCGCTTACACTTGA	50.7	52.4	50
321	BrPe3172	Maracuja_NoIndex_L003_R1_001_contig_32287	3	1207	1218	12	4	9	AGAATTCACCAACGAAGAAGTGCACGCCCTTTAACTGATAAATTGCGCTTCTCTAGCCAGACCTTGTCAAGCATTCATGGGCAACCAGTTAGTTTCATTATGTCTCGGAGACCTTCCTTTTTATGCTTATCTACAAAAACTTGTAAAACTGAAGAAGAAGAATGCACAAGACCTTGCTCTGACTTGTCCAGGTTAGATTTTTTAATAGTTATTTTCATTCCATCATTCAGTCTACAGCACATGCTAAAGAACCTTTCAGCTTTATTTGTAGACATTTTGCTATTGCTTTGTGAGGTTTATGATTTGGTTCTA	GAA	GAAGAAGAAGAA	G	15.43	175	GTGCACGCCCTTTAACTGAT	60.1	AACCTGGACAAGTCAGAGCAA	59.9	50	47.6
322	BrPe3173	Maracuja_NoIndex_L003_R1_001_contig_32429	3	1518	1529	12	4	9	GCTGCCACTGCTGTAGTCCCACAGAGGTTACGCAAGGGTGACTCAATTCTAAAACTTGGCCGATCAGGAGGGAGAAAGGAGGCATCTAGTGGGCTAGACTCCTCACTTTTGGAGACCAATGTCAACACAGCAATGCTGAATCAAGTTTCGGATGATGATGATAGATTCTTGATCTCCGTTATTGATGAAGGTTCTACTTCAGCTAAGAAATCTGGTGGCTTTATCCCGTCACTTCTTTTGGCTCCAAGAATGGATTGCAGAAAAACTTTAAAGCAGGCAGATGATTTTGTCAAGTTTGGCACTGATTCTCCT	GAT	GATGATGATGAT	G	13.63	200	ACGCAAGGGTGACTCAATTC	60.1	ACGGGATAAAGCCACCAGAT	60.7	50	50
323	BrPe3174	Maracuja_NoIndex_L003_R1_001_contig_32463	3	197	211	15	5	12	CAAAGCCTATTCTCCTTGGGGAAAATTACTCGAGGCAAGAGAAATACAAGAAGCGGAAGAATCTGCAGGACACAGAGATGTTAAAAATTTGTGATCTTCTTGAGGTGGTGGGAGAGAAAAAGAAGACAAACGCTTGCAAAAAGAAGGATGTAATAATAATAATAAGGGAACACTTTGGTAAAGAGGACAAGGGGGTTACGAGGAGGTTATGAACTGACTAAATATGGTAGATTGCTGTTTTAGAGTTGTTATCTAAGATCAGATGCAAGAAAAAAAAAAGAAGATATTTACTCTTTTATCGGGGATCATTCTGCG	TAA	TAATAATAATAATAA	G	17.29	186	AACGCTTGCAAAAAGAAGGA	60	GCAGAATGATCCCCGATAAA	59.9	40	45
324	BrPe3175	Maracuja_NoIndex_L003_R1_001_contig_32479	3	1032	1043	12	4	9	ACATCCATGGTGGTTGAATGGTTTTATTTGCTATGTTCCTCAGTTTCTTATGTGTATAATGTAGGTGTCCTTAAGTTTCCGTTGTGACTTTGACATAGAGCAGAATTTCAAGACTTGGTCAGTAAAAGTAAAGGTCATTGGTATTGAGGCTGTTGTTGTTGTCTTATTTCCCCTTCCTTTGCTCTTTCTTCAGTGTTAACTCAGTTCCCGAAGTACTTTCTGGCAGCATGAATTAGTGGCTAGAAATTACACTTTTTTGGTCCACCGAAAGTTGTTGGGAAGAAGGATTATGAGTTCTCTGCTCTTAAGATT	TGT	TGTTGTTGTTGT	S	20.8	184	ATCCATGGTGGTTGAATGGT	59.9	AAGAGCAAAGGAAGGGGAAA	60.2	45	45
325	BrPe3176	Maracuja_NoIndex_L003_R1_001_contig_32698	3	232	243	12	4	9	TAACGACTTTTGGTATGCCTTGTCTACATTTAAAAGATCATCCCTTATGAAAGGAAGACAAGAGGATCGATGGGTTAGGTGGATTCCTCCCATTACAGGATGGCTTAAACTGAACAGCGATGGTTCCTTTAATAGCTTTTCCGGAAAAGCAGGAGGAGGAGGCTTGTTCCGTGACCAGAAAGGTAGATGGATCCTTGGATTTGCAAAGCAGCTAGACTGTAATTCCAGTTGGGAGGTTGAGATCTGGAGCATTAACGAAGGACTGCAGATTGCCATTAATAATAGCTGGAATTCTATTGTTGTGGAGTCAGA	AGG	AGGAGGAGGAGG	G	18.55	210	TCGATGGGTTAGGTGGATTC	59.8	ATGGCAATCTGCAGTCCTTC	60.2	50	50
326	BrPe3177	Maracuja_NoIndex_L003_R1_001_contig_32725	3	249	260	12	4	9	TTTTGCCAATTCTCTTGGCCACCACCGGGTACATCTTGCCCTTATCCTTATTTTTTTATCACTTTACCTTTATGTAAAAGAAAAAAACCAAAACAAAAGAAAGAAAAGAAGAGGGAGGCTTCGGGAGAAGAGTGGCGCAAGGAGAAGGGGGAAGAAGAAGAAAGAAGAGAGAAAGAGGAAGAAGGTAGGTTGGTGAAGGGTTTTGTGTTGGTTTTGAAGTGTAAGAAAGAGTTCATGCATGGATTTCATACATGTACATGCATATCCTCATGTTTTGTGTATTTTGATCTTGTGATGTCTTGTTGTGCATGT	GAA	GAAGAAGAAGAA	G	378.78	197	GAGGCTTCGGGAGAAGAGTG	61.4	CATGCACAACAAGACATCACA	59.2	60	42.9
327	BrPe3178	Maracuja_NoIndex_L003_R1_001_contig_33178	3	4059	4070	12	4	9	TTTGGATACAAGAGGCAGAGAGGAAAAAGGTGCAGGAAAAGAATCTTCGAGAAAAAATCAAAGCATCCCACACTCCCGAGAAGATGTTGATGCACCTTTGCAAAGTGGAATTGTGCGTGTTTTTGAGCAACCGGGCATAGAAGCTCCTAGTGATGATGATGACTTTATTGAGGTTAGGTCAAAGAGGCAAATGCTGAATGATCGGCGTGAACAGAGAGAAAGAGAAATCAAGGCAAAGTCTCGGATCCCAAAGGTTCTATCATACTCTCATCGAAATTATTTCTTGTGCTTTCCCATTATTGCAAAATAGCA	TGA	TGATGATGATGA	G	14.38	200	ATCAAAGCATCCCACACTCC	59.9	AACCTTTGGGATCCGAGACT	59.9	50	50
328	BrPe3179	Maracuja_NoIndex_L003_R1_001_contig_33182	3	2437	2448	18	6	15	AAAGATGGGGTCCAAGTTGATTTCATCACTTCCTTTTTTCCGTCTCTTTCTTTATCCCTCTCCTTTTCCTTGGAGCTGCTTGAACCACTCAAGATTTGATTATGTGCTTCCCGAACATTTCTGACCAAAGCGTAAAAGGCATTTATCTTCTCTTCTTCTTCTCCTCCTTCTTTATCAACGGACTGCCTTTCTTCTATCTCTCCTTCCATTCTTCTCTTCATCGATGATCTTCTTCTAGCTTTTGAAGGGAATATGACCAAATAAATTAGAAATGAAATGAGCCAACTAAACATATAAAATAAAGTAGTACCT	TCT	TCTTCTCTTCTTCTTCT	G	15.88	194	AAAGATGGGGTCCAAGTTGA	59.4	GAAGAAAGGCAGTCCGTTGA	60.4	45	50
329	BrPe3180	Maracuja_NoIndex_L003_R1_001_contig_33368	3	4351	4362	12	4	9	GCTTCAAGTGGAGATACTAGTTCCTTCCAGGATGATCAGAGCTCTTTGCATGGTAGCTCTCAAATTCAGAAAAGTGTGGAAGTTGAATCAGTTGGAGAATTTGAGAAGCACTTATCATATGACTGTGCAGAAACATCAGCTAAGCCTAAAAAGAAGAAGAAGGAAAAGCATTTGGTACATAGAAATTCTTATGCTTCTGTAGTTACTGATCAGTTGCTTGACGATAGAGTTTGTGATTGTATTCTCCCGTATATTTTTCTTCCTCTGGTGTTTATGTTGCTTGGTTTTATATGGTTGCAGGGTTTTGCCAAC	AAG	AAGAAGAAGAAG	G	17.33	183	TGACTGTGCAGAAACATCAGC	60	CCCTGCAACCATATAAAACCA	59.7	47.6	42.9
330	BrPe3181	Maracuja_NoIndex_L003_R1_001_contig_34767	3	227	238	12	4	9	CCAAGCATTGCCAACCGATCTCTGCGCACTAATTGCTCACAACACCCTTCTTTTTCACCACCTGCTTTACTTGCTGTGATTCCATTGATAGTCCGATCTCCATCCTCATCAGTTTCCCGGCGGGTAAGCAGCTCTTTATGTAGTTCCAGGTCATCATCATCAACAAGAAGGAAGCCAGAGCCATCAAGACTGAAACTAGAATGAATGGCGTATCGAAACCAATCTCTAGCATAGATAACTCCCGGGATGCATAAGGGGAAGATGAGAAGAAAGATTGCTCCACCGAAGAATAGCCGAGCTCTTGTTGTACCA	TCA	TCATCATCATCA	G	16.37	167	GCGCACTAATTGCTCACAAC	59.5	GTCTTGATGGCTCTGGCTTC	60	50	55
331	BrPe3182	Maracuja_NoIndex_L003_R1_001_contig_35142	3	380	391	12	4	9	AGAACCAACTTGAAAATGAAAACTACTTATCAAGATATCATCCTGAAACCAAGTAGAGGTGTGATATATGAAGTAATGTTTAATTGTGAATATAATTGGCATTATTGTCTTAAGAGTGATTTCGGAAGTGATATTGATTCTATGAAGCTGCAACAACAACAATGCGAATTCACAGGATCTTCTAAAAGATCTGAATGATCTTTACACAGTAAGAGATGAAAAGCATTCCTCGTGGACAAGTCCATCAAATGATACATAGCAACCAGAAATTACCTGATTTTCTGCAGTCACTCCAAATCATCTCTCAACTTC	CAA	CAACAACAACAA	S	16.84	197	CATCCTGAAACCAAGTAGAGGTG	60	CCACGAGGAATGCTTTTCAT	60.1	47.8	45
332	BrPe3183	Maracuja_NoIndex_L003_R1_001_contig_35433	3	2693	2707	15	5	12	GAAGTTGGAAGCTGAGAGGCAGAATTATATTCCCTGTCCATACCCATTCTTTATCTGCATGGGCTTCCTTATTCCAGAAAATCTTATTCATATCTACTTTGTCTTCCGAGAACAAATTTGAGAGTGCTTTTCTGGTCTCTTTGCATCAACAGAAGAAGAAGAAGACCTGTCATTGTTTCCAATGCTTCCTTTTTTGCTCCTTTTTTCTGAATAAATACCATTCTACAGCAGTGGCCTTTTGCACTGCCCTACCGTTTAGTCTACTTTGCACCTCAACCTTTAATTCAACGAAAGCAAAAGCAAGACAGAATAGTC	AGA	AGAAGAAGAAGAAGA	G	14.94	231	TGGAAGCTGAGAGGCAGAAT	60.1	GGCCACTGCTGTAGAATGGT	60.1	50	55
333	BrPe3184	Maracuja_NoIndex_L003_R1_001_contig_35579	3	965	976	12	4	9	AGAAACCATGACAGTTTTAAGAGAGAATAACAAGAAGATTGTGGATCTTGAAAACAGTGACGATTGCTCTAATGACTTGTCTATTATGCATAGCAAATACCAAAAACCTCCAAAACCATTGGATTTTGAAAGCAATGGTCTTATCTGGTTTCCTCCTCCTCCCGAGGATGAAAATGATGAGGCAAATGCTAGTTTCTTTGCATATGATGATGATGACGATGATGATAATGTTGGGATCTCGGGTGCAATTTTTTCATCGAGCAATGATCTCTCTAATACTTTTCCATCAAAGGAGAAGCAAAATGAGGGTAG	TCC	TCCTCCTCCTCC	G	15.05	155	TGGATCTTGAAAACAGTGACG	58.8	GAAACTAGCATTTGCCTCATCA	59.4	42.9	40.9
334	BrPe3185	Maracuja_NoIndex_L003_R1_001_contig_35783	3	3953	3964	12	4	9	TTCATCGGTTTTCAATCCTCAAAATCATGAATCATCGGACCTCCGAATTGCCGACCAAGCTGGTTTTCATGTTCCTGCAATTGCTGTCGATGCTGTTGTGCATTTTCGACACCATGCTGCAGTCCTAATGTCAGGGAAACGGCTCCATGTCCACCACCACCATCAAACCCATTTCTCTGAAATGGCACGAAGTTCATCAGTGATCCGTCAATGCTACTTGGAACCTGAAACTCTACTCTTGACCTCTTCTCTTGATTCCACTGATCCGCATCCGGTTGTTCTTCATGTAACAAAGAAGAGCTCGTTCCTGAG	CCA	CCACCACCACCA	G	16.01	176	TTGTGCATTTTCGACACCAT	60	ATGCGGATCAGTGGAATCA	60	40	40
335	BrPe3186	Maracuja_NoIndex_L003_R1_001_contig_36463	3	2796	2807	12	4	9	TCACCCTAAGCATGATGGTCCAAAGGTAATTGATTTACTTCATTCTGAGCAAACTTTTGCTAGATGAATTTTGGGAGAACTTAGGTGAGGTTTACATATCCTTGTTGTGCTTACTTTTGCTACTACTGTATTCAGGTTCCATTTTTCTCTGAAGAAGAAGAAACACCCAGCACACCAAAAGCAGATGCTTTTTTCATTCCCCGGGAAAATCCAAGAGCTCTGGTCATTCGTCCCATGGACCAACGGCCATCAAGGACTAGTGTGGATAAAACATCTCCATCGAAGGATCCATCAACTTCCTCTCCAGTGCAT	GAA	GAAGAAGAAGAA	G	16.34	180	AAGCATGATGGTCCAAAGGT	59.4	CATCTGCTTTTGGTGTGCTG	60.4	45	50
336	BrPe3187	Maracuja_NoIndex_L003_R1_001_contig_37785	3	211	222	12	4	9	GGAACATTCACTCTCTCCTGCTCCGAAATGTTGAGTGATTGTACCTGCCAAATGGTTTTTTGAAGAGACAGAATTTTAGAGTAGAACACTTGCGATGATGATTGATTATGTATTACTTACCTATATTCATCGCAGGAGGAACCGCATACTGAAGAAGAAGAACAAATTGATACAAGGGATCGGGAGGAATGAAACCCACACGATTTGCTCCTTGCACTATGAATAACCCTATCACGGGCAATACTATATAACGGACTATTACGATCCCCAGAACCAGAGACTTGTGCGTTCCTGACCCTTGCAAACCTATAG	GAA	GAAGAAGAAGAA	G	16.01	156	TATTCATCGCAGGAGGAACC	60	CTCTGGTTCTGGGGATCGTA	60.1	50	55
337	BrPe3188	Maracuja_NoIndex_L003_R1_001_contig_38082	3	2074	2085	12	4	9	ACTGAATAGATAAATTTAGTTGAACCAAACTTCTTATAATATTCAATATTTTAGTCAAGTAGAAGTAAATTTATTGTTGTTAACATTTAAACTCTATAAGATAGAAATTGCTACTAAAAAAGTTAGCTTGTCTTTTTGTGTTGTTTAATTATAATAATAATATTAGTTTTAATACTTAAAATTTTCTGTGTTGGAATTATAACTAGAGTTGAGGTTGATGTGAAGTAAATATGTATATACTTCTCTCCTAATGTTTGTCGACATTTGGAATTGCTTAATCGTACACAATATTCACTAATTTAATCTCTTTAA	ATA	ATAATAATAATA	S	18.42	163	AAAAGTTAGCTTGTCTTTTTGTGTTG	59.4	GATTAAGCAATTCCAAATGTCG	58.6	30.8	36.4
338	BrPe3189	Maracuja_NoIndex_L003_R1_001_contig_38153	3	238	252	15	5	12	TACCAGCTTCGATATCCTCACCGAAATCTTATCGGTTTCTTGCACTGCTAGTTGCGCTGGTGGAACTCTAATCTTAGCTATTGGTGCCTGTGCTGGTCTTGGTGCACCATGCATAGCGGACCAAAATGCCATGAACGTATCATAAGCTCCTGGTGGTGGTGGTGGCAATTCTGGCTCATGGCCTGACTCAACTGCTGGTCCCTTTACTAATCCAGCTCTTGGCTCATGAGCTAGCTCAATCAAAACTTGTGAAGGATGTCTCTCAGGTCCTTCACTCGATTGCTGTCTAGCCATAGACATCTCATCTCTAACTGC	TGG	TGGTGGTGGTGGTGG	G	98.83	226	CCAGCTTCGATATCCTCACC	59.7	CATGAGCCAAGAGCTGGATT	60.4	55	50
339	BrPe3190	Maracuja_NoIndex_L003_R1_001_contig_38227	3	1312	1323	12	4	9	GGATCTCAACGGATACCTCAGCTTCGACTTCCCCAACCCACCTATTGTCCATAAAGGCATAACTCATACGAAAACTAACAAAAAACAGAACACAGGAAACGTTAACACAGAAAGCTAAGCATATTATTTTACCAGAAGCAACAACTGCTGGCTGCTGCTGCTCTTTCACGCTATCTTCCATGATACCTGTCTTTTTGAAGGCAGT	GCT	GCTGCTGCTGCT	G	15.57	158	GACTTCCCCAACCCACCTAT	60.1	TCATGGAAGATAGCGTGAAAG	58	55	42.9
340	BrPe3191	Maracuja_NoIndex_L003_R1_001_contig_38484	3	267	278	12	4	9	GAGGCTATTGAGGGATAGCAGTAGAGGTGAGGGTAAAGGGGAGGCTAAAGGTGAGGATGAGGAGTTCACATCTGGCTCAGAAGGGTTTTTCAAGCGGTTGTTTCGTGATGGAAAGAGTAACGTTGATGAAAAATCAATTTTGAAATCTCTGGAGGAGGAGGAAAAAGAGGGTTTCTTTAAAAAATTATTTAAGGATAAGTCTGACGACAAAAGAGATGGGAGTCTTAGGAATTCAGTTGAAGAAAACTATTCAAGATCTGTTGAGGATGATGATAGAGAGGGCTTTTTCCGCAAACTGTTCAAGGATAAATC	GGA	GGAGGAGGAGGA	G	16.28	153	CATCTGGCTCAGAAGGGTTT	59.3	TCCCATCTCTTTTGTCGTCAG	60.2	50	47.6
341	BrPe3192	Maracuja_NoIndex_L003_R1_001_contig_39256	3	849	860	12	4	9	CAGCAAGAAACAGCGACATATATTCCTGACAAGGATAAACGAGATGGTGGTTCTTATTTAGTGAGACAAGGAATGACAGAGATCAGTTCTTCCAACGTACTAACACAGGATAAATCCATCAGTCAGGAACAACTTTTTGCTGCAAATATGAATAATAATAATCATACTGCTGTAATTGATGATGTGCAAAGTCAGCCCATTTATATTCGGATGCCAAATGGTTCTCTATTTACTGAGAATTCAGTAGAAGGTGGATGGACTAGTAGTTCATTACTGCGTACAGCAGATGACCAGACACAGGTGCATCCCATT	AAT	AATAATAATAAT	G	17.87	167	CAAGGATAAACGAGATGGTGGT	60.2	GCTGACTTTGCACATCATCAA	59.9	45.5	42.9
342	BrPe3193	Maracuja_NoIndex_L003_R1_001_contig_39306	3	942	953	12	4	9	CAATCATACACAGAATATGCATTTGCATGCTTAATTTGTTTTCGTAATTCATTCGATGGTTATGCACTTGCAGATGGTTCTTGCCACTTTTTCGCCATCGCCACTGAATCGATCTACGATTGAAGCTTCCGTAAGCGATCCAATCTGGGGTGATGATGATGAACATCTATCCACTGGAGGAAATCCTTCCATTCCTCAGGTCTCGGATGCAAGCATATCTTAAATGGGGATCATGCTCCTGATGCTACAATCAATGTTGGAGTAGAATGCGAGTTGTGATTGTAGGTTATAGATTTGGTGATTATACGTTAG	TGA	TGATGATGATGA	G	13.07	152	TTCCGTAAGCGATCCAATCT	59.7	CACAACTCGCATTCTACTCCA	58.9	45	47.6
343	BrPe3194	Maracuja_NoIndex_L003_R1_001_contig_39349	3	3134	3145	12	4	9	CAAAATTCTTATCATTACATTGGATTTTTTTCCGTCTACTTGGATCTCATATGCCATTACTAAGAATCTGTATCTGATTCTGAACCTGACTCATCTGATTGAAACTCTGATGGCTTGATTCTGTTCATATTGGCTTCTAATGGAGGCAGGTCATCATCATCACTAGACCCCAGCTCATTCGTGTTTTCACGGGGATTATTACTGTCCGGATTTCTATCGAAACCCTCCAAGGCTGTAGATTTAAAGATTTCAGGCCTGCAACCGATTATTAATACGAGGAATACATGAGAATACTCCAGCACTAGAAAAAAA	TCA	TCATCATCATCA	G	16.68	158	TGAACCTGACTCATCTGATTGAA	59.7	CTACAGCCTTGGAGGGTTTC	58.8	39.1	55
344	BrPe3195	Maracuja_NoIndex_L003_R1_001_contig_39365	3	406	420	15	5	12	CTCACAACCTCCATAAAAAACCCTCCAGGCGAAGAGTTTAAGTTTCATGTCATGAATGAAAATCGCCGAGTTCAGGAGGTAGCGTTGGACCTCTTAAAGAAATACCACAGGAAGAATGAAGATTTGGACATGACAGACCTTCACAGTGAGGAAGAAGAAGAAGAATATGATGACGACGAGGCAAGTTGTGCAAGTTCCGATTTGTTTGAATTGGATAACCTTTCTTCCATCGGAATCGATAGGTACCGAGAAGAGCTACCTGTGTATGAAACAACCTATCTTGGTACTACTAATCGAGCCATTGCCAATGGCTTA	GAA	GAAGAAGAAGAAGAA	G	17.02	240	GTTCAGGAGGTAGCGTTGGA	60.3	ATTGGCAATGGCTCGATTAG	60.1	55	45
345	BrPe3196	Maracuja_NoIndex_L003_R1_001_contig_40253	3	4915	4926	12	4	9	ATCTCTTTCCAAAAACAGGGGGTGACAATATCGTGTTAACTACGTGCCACCCTTCATTATATACGTTTTCAAGAATCTCAAAACACTGGAGTTTCAGTGCTTAATCTTTTCTCTCCATAAAAAGGTCATCAATCATCCAGTGAAAATAAGATAATAATAATAGATTGATGACATAATGCTCACGCCATTGTTAGCGTATGTTTTCCATGAAATTTCAAGCAACAAATCTCATAATTCTTTTGGTGGGATGGTGACAGGTTCCATCAGGTCCTCTTTTCCTGATTCCTGAGGCCATAGATTTCTCATCTCCTT	ATA	ATAATAATAATA	S	15.27	189	CAAAAACAGGGGGTGACAAT	59.7	TACGCTAACAATGGCGTGAG	59.9	45	50
346	BrPe3197	Maracuja_NoIndex_L003_R1_001_contig_40316	3	1928	1939	12	4	9	CATGTATGTAGTCAAATCAACAGTGACCTGTACAGTTTAACCTTCTAGATGCTTTCATATTGATTTCCACAAAAGGCCCAACATCGCCGTCAACGCGCAAGATTCAGCGACTGGTACAGTTTGTTTGGTCGGAAAAAGAGAAACAAATATTTATTATTATTACCAGGTTCGAAGCCATTACTTCCAGGAAATTGCAGCACCCAATCAATGAATTGTTCGAATCCATTATTCAATTGTGTTCCTCTTCCACTTCCACGTAAGTTTACTTTCTCAATTCTTTCCAGTTTGATCGATTCTTTTGGAATATGGCTA	TTA	TTATTATTATTA	S	18.34	152	ATTTCCACAAAAGGCCCAAC	61.1	AATTCATTGATTGGGTGCTG	58.4	45	40
347	BrPe3198	Maracuja_NoIndex_L003_R1_001_contig_40492	3	729	743	15	5	12	AACATGTGGCAAAGGTTCTCCATTATTGGATCATATCTTCCAAAATCATTGACTGTGGGAGGACAAAGGTCAATGGAAGAAAAAGCAGATCCAGGACATCCAACGATGCCAGTGCTGAGGGAATAAAGCATTTTTAGTTTAATCGTCTCCTTATTATTATTATTAGATGATATAATCTTGTAGATCCTCTAAAACTTTATTAACAGTATTTTAATCATTTTGGACTGCTGCGATTTGTATGGTGCAGGACTGTCTGAATATCAGACCATACTTAGATTAGTATGACAATTGATTGGAATACTCGCCTCTCTCAAA	TTA	TTATTATTATTATTA	G	16.22	243	ACATGTGGCAAAGGTTCTCC	60	CACCATACAAATCGCAGCAG	60.3	50	50
348	BrPe3199	Maracuja_NoIndex_L003_R1_001_contig_40589	3	893	904	12	4	9	GACTGCTTGGTTATTCACCCAAATGACTCTTTAGTTTGCTGCTCGTTACGTTTATTCTGAAGATAGCCATGTTAATAAACTATTATCTGCTGTTTGTTGGGTACAATTGCAGAGGAATCCAACCAAGAAGACTCCAAACTGGATTTCAGCGAGGAGGAGGAGACCCTTATTACTAGGATGTTTAATCTGGTTGGTGAGAGGTGGGTTCATATTCTTCATTTCCCTTACCTTTCTCTTTTCAAATTTCTAAAAACATCAAGGACCTTAACGATCTGGGTCCGATCACCTTTAGGTGGGCTCTGATTGCTGGGA	GAG	GAGGAGGAGGAG	G	13.35	200	GCAGAGGAATCCAACCAAGA	60.2	AGCAATCAGAGCCCACCTAA	59.8	50	50
349	BrPe3200	Maracuja_NoIndex_L003_R1_001_contig_40784	3	1287	1298	12	4	9	GTTGCTATTATATAAAAGGAAACAAAGCAAGCTCTGCTCAGGAATGAAGCTCTGTGCAGAGTACATTTATGTGTTTGATACTTTTTTATAATGCTTACACATCAGTTAAACCATCTACCTCTCCTAACTCCCTGCAGGACTACACCAGAGGAAGAAGAAGAATATAATAACAACGTACCAAAACACAAATAAATTCTTCTAACCCAGACCAGGATAATGTAAACCTATAAAATATATACAGTTTCAGGTTTCATCTAAAACAGTCTAAATGGACGGCTTATTTGAAAATGTCTGAGAGATCAGTACCAAGAA	GAA	GAAGAAGAAGAA	S	13.25	164	ACTCCCTGCAGGACTACACC	59.2	CATTTTCAAATAAGCCGTCCA	60	60	38.1
350	BrPe3201	Maracuja_NoIndex_L003_R1_001_contig_40868	3	4663	4674	12	4	9	GTTGACATCAAAAGAGAATATTGAGGACACCGACAATAAAGATAGATAGAGAACAATCCCACATGTAGCAAAAATTAGTAAGCTAGAATACGTCCCTACCTAGCCATGCCCTTCTCGTCTGGAAGTGTTTCATCATCGATTTCAGGCATCTCTTCTTCTTCTAAAGCCATTGCTTGCAGCACGGCGTAGTGTCTTTGCAAGCCTGCAATAATTATTTTGGTAAAAAGATCTGAGAAATTGAAAGCCGTAACCAAGTTCACGTCCCACAAGTGAAGCCAGGTAATACAGATGCAGACAAGGTATGAATATTGG	TCT	TCTTCTTCTTCT	G	17.93	156	CCCTTCTCGTCTGGAAGTGT	59.3	GGACGTGAACTTGGTTACGG	60.4	55	55
351	BrPe3202	Maracuja_NoIndex_L003_R1_001_contig_40963	3	4524	4535	12	4	9	ATTAATCAAACGTGAAACTTTACTACATCAATCGAGTAACAAAAAGTAGAAAAATTTAAATGTAATGTTGAGTAATTTTAAAAATAAAGAAGTACAAGAGCAAGCATGACAATTAAAAGAAAGTACACCTGGGCAAAATGACAAGTTAAAAACAACAACAACCAAAACACATTAGCTTTAGAAAAAATTGCAGAAGGTGGCTGGGGACTGATCATCGTCATCATAAATTTATTACTCAAGAACATAAAGAACAATCAATCAAATTAAGAAGTACACAACTGCCCAAAACCCTAATATACTGCAGTATATGCG	AAC	AACAACAACAAC	S	18.76	167	CCTGGGCAAAATGACAAGTT	60	TTAGGGTTTTGGGCAGTTGT	59.5	45	45
352	BrPe3203	Maracuja_NoIndex_L003_R1_001_contig_41012	3	4307	4318	12	4	9	AGTTATTTTTAATGAACCTGACAGGACCAGAAGGAGCGGAAAAGAAGAAAGGGTTCGAGCTCTAGACTTGAAAAATCAGAGTCACCAAAATCAAATGGTGTCCAACTTAGCATTACAGAATTTTACCGCTCAACCAAATTACAGTTTTCTGAAGAAGAAGAAAAAGATGTAGCCAGTAATTCAGAGAATCAAGTTGATGAGCCGCCAGCTTTAAAGAGGAAGCTATCAAGCTCAAACCTTCCAAAGTCTGCAAGGCGTCGCCTTTTGTTCAAATAGGAAGAGGCTTAACAACCTCAAAAACAAACATGTAAA	GAA	GAAGAAGAAGAA	G	14.65	230	CCTGACAGGACCAGAAGGAG	59.8	CTTTGGAAGGTTTGAGCTTGA	59.5	60	42.9
353	BrPe3204	Maracuja_NoIndex_L003_R1_001_contig_41210	3	1867	1878	12	4	9	CTCTTTTCACTGCCATCGCTGTGATTAAGAGTCCATACATGTTGTTCAAGGGCTGGTATCGACTTACCCAGGATCTAATCAGCCGAGAAGGGCCGTTTCTTGAAACAGCTTGCATCCCCATTGCTGGCTTGACGATCCTTCTGTGGCCACTTGTTGTTGTTGGGAGCATATTGGCCACAATTTTCAGTAGCATTTTCATTGGATTGTATGCAGCAGTTGTTGTGTATCAGGTTGGTCTGACTTTCACTACTACTTTTGCAGTTGTTGTGTATCTTTGATTGCAATCATCATTTGCATTCTAACATGTGCAGG	TTG	TTGTTGTTGTTG	G	13.49	170	TCAAGGGCTGGTATCGACTT	59.7	TGCTGCATACAATCCAATGAA	60.1	50	38.1
354	BrPe3205	Maracuja_NoIndex_L003_R1_001_contig_41240	3	1445	1456	12	4	9	TCTCTCCCATGCATGTTTCTTTATTATGAAATAAAACCATTGTTATAATTGTTTCTTTATTTTTATGTCACTAAAAAATTGAGAACCAAAATAGGCACCGGAAAAATTAAAAACCTAATTTTATATTTATGAATCATTTAGTTACTCTTATATTATTATTATAAATCATTTATAACGGAGTATAAACTTAACATAGAAGGACTGTGTGCAGGTATAAAAGGGACTTATAATACAAAAATATTTTATATATTTTTCTTTCATGTGTCAGTAGTACATCGAGGAATTCTGACGTTTGATGGATAGTGGTGCCTC	TAT	TTGTTGTTGTTG	S	16.33	223	CAAAATAGGCACCGGAAAAA	59.9	GCACCACTATCCATCAAACG	59	40	50
355	BrPe3206	Maracuja_NoIndex_L003_R1_001_contig_41756	3	1639	1650	12	4	9	GCCTGTGTCTACCACTGACTGACTTCAGGTTCATGAAGTTGACAGATTCAGGTGAACAAACGGATATCACAGAAAAAATATTGGAGTATATGAGGGACAAAGCTCCAGAAATGCTAGAGTTGCTCGCTTGCAGCGAAGTATTTGACAGCAGTGGTGGTGGTGCAGCACAAATGTGCAGTGATATGGAGGTTCCTTTTCTTGGAAAGGTACCATTAGACCCACAACTTTGCAAGGCAGCTGAAGAGGGTAGGTCCTGTTTTGCAGATCAGAAATGCGGGGTGAGTGCCCCCGCCCTGAAGAGAATCGTAGAAA	GTG	GTGGTGGTGGTG	G	15.61	170	GGACAAAGCTCCAGAAATGC	59.8	CTGCAAAACAGGACCTACCC	59.6	50	55
356	BrPe3207	Maracuja_NoIndex_L003_R1_001_contig_41864	3	1285	1296	12	4	9	CACCTGTCTATTATTCAAAAATAGCTAGGCTGGGTGATGAAAAAGGAAATCCAGCCAGATCGAAGAATTAATTACCGTGAGATTTTTGCCACTGAGAAAAGTATGGAAACACTGTGGAATGGATGTCATGGGAGATCTCTGAAGATCCGAAAGAAGAAGAAGCTTCTGTAGCGATGCTTTTCATCTCCTTGATATTTCCGAGAGGGAAAGTGGGAGATGGACCTCCAAACCCATTTCTTTTAAGCTTGAGATGAGCCCAGATAGGGAAAATCCACAAGGAAAAGAACAGCCTCAGAGATAAGTAGAGTAGAG	AAG	AAGAAGAAGAAG	G	13.3	238	GCTGGGTGATGAAAAAGGAA	60.1	CCCTATCTGGGCTCATCTCA	60.2	45	55
357	BrPe3208	Maracuja_NoIndex_L003_R1_001_contig_41950	3	1889	1900	12	4	9	GGATGTAATGCACTCACACTCCCATGTGGTTCTGCTGAAATATTTAGCAGATGCTAACGAGGTTCCAACTGCCATCCAACATGTAAAACAAATACAAGAAACCTGTTCTTCCATGTTGCAAGTCATTTTTACTGAGCTCCTGGCCTTGCTTTCTTCTTCTTCAAAACCTGAACCTATCCTACAGTTGCTTCAAGCGCTGTCTGAAGAATCCACTGATTTGAACAACAACACTCTGAGGCAGATATCCACTGATAGTTCAATTCTATATACTTAAACCAGAAGGTGGTGA	TTC	TTCTTCTTCTTC	G	14.37	153	GCAGATGCTAACGAGGTTCC	59.8	CAGCGCTTGAAGCAACTGTA	60.3	55	50
358	BrPe3209	Maracuja_NoIndex_L003_R1_001_contig_42157	3	2404	2421	18	6	15	GAAAGGAAGAGAAACCGGCAAAGGAGCTCCATCAGCTGATTTGTTAGTATGCTTTCCTTCCAGAGCTCACCTAACCTTAATGCCCAAGCCCATTTGCAGTCCTGCAAGGCCATCCGAGGTCAGCAAGCACCATCACACTCAAAACTACCTCCACCACCACCACCACCAGCATCACCAGCACCACAAAAAGAAATCTAGCACCAGAGGTGGAGGTAGCCAAGCCAGTCCGCTTTTATGGTCAAGAACTAAACAAATGGAGTCAGAAATCGTGGAACCAACCTCACCGGAGGTCACCTGCGCTGGGCAGATCAAAGTAAG	CCA	CCACCACCACCACCACCA	G	18.77	166	GTCAGCAAGCACCATCACAC	60.3	GTGAGGTTGGTTCCACGATT	59.8	55	50
359	BrPe3210	Maracuja_NoIndex_L003_R1_001_contig_42510	3	1206	1220	15	5	12	AGTACAAGTTCTACTACTAAGCACATCTCAGTAGCACACTACACAAGTCAAACAGTCAACTCTCTCTATGACACATATCATACATACCATCTGTCATATCCTACAACTCATGTGGCTGGGGTCGCTCATATCTCCTCATATGAGTCCTCGTCATCATCATCATCACTGCTGTAAACCTCGCTCCCGATTCGACCCAGTTCGG	TCA	TCATCATCATCATCA	S	28.99	100	CTGTCATATCCTACAACTCATGTGG	59.8	GAATCGGGAGCGAGGTTTAC	61	44	55
360	BrPe3211	Maracuja_NoIndex_L003_R1_001_contig_42576	3	2127	2138	12	4	9	CAAAATAGTCTCATGTACATCAGTCACACAAACAAAGGTAATCCAACCAAACATAACAGCCAAAAAACAACATAAGCTACAACCAATAAGCACAATCAAGATTTGTGCACACACGACACCACACTCTCAAACCGAACCAAATCCAACCAACACCACCACCACTCCGCAACATACATCAACATAGCTAACACAACAAAACATCCATCGATCTATCTAATAAGAGGATGACAAACACCAAGTTGAACCTCAATACAATACCACAAGAAAACAAAACTAGCTACCACCTAAGCACTCACCTCAAACCGCAAGCAA	CAC	CACCACCACCAC	G	21.5	201	CAACCAAACATAACAGCCAAAA	59.9	TTCAACTTGGTGTTTGTCATCC	59.9	36.4	40.9
361	BrPe3212	Maracuja_NoIndex_L003_R1_001_contig_42621	3	1439	1450	12	4	9	TAACTAGAAATATAGTAGAAAAAAGAAGAGTGGGGGTGCTACCGATAATGTCTGAAGGGACTTTTCCATCGCAGAACCTTCCAGTGGGGATTCTCCCTTTGAAATCAACACCATATGGAGGAAAGTTGCACTTAATTAGTGTTTTTGAGATTGTTGTTGTTGCCTTTATCAACAACGGAATCCCCAAAGACGAGGATGGCAGGGATGGTAACATTTGGAGGTAGCTTTACCAAAGCTTGGGTGGTGGGAACTAGTAGAAGAAAGAGCAACAATGGCAAACCGAACTGCATTAATGGGCTAATATTTCTTTCC	TTG	TTGTTGTTGTTG	G	16.47	207	AACCTTCCAGTGGGGATTCT	59.8	GGTTTGCCATTGTTGCTCTT	60.1	50	45
362	BrPe3213	Maracuja_NoIndex_L003_R1_001_contig_43068	3	373	384	12	4	9	TCCTGCGAGAAACAATCTCCGAAGGTGTATCTAAAGCTCCATTTCTTGTTTTCATGGGAGTGGCACTTTCTATCACCGCTTTCCCTGTCTTGGCTCGAATTTTGGCCGAACTGAAGCTTTTGACAACCGATGTTGGTCGTATGGCAATGTCAGCAGCAGCAGTCAATGATGTAGCTGCGTGGATTCTATTGGCTCTTGCGATTGCCCTGTCAGGATCAGGGCATTCTGCTCTTGTATCTTTGTGGGTTTTTCTTTGTGGAGCTGGATTTGTTATAGCATGCACGTTCCTTGTTCCTCCTATTTTTAAATGGA	CAG	CAGCAGCAGCAG	G	13.27	181	CGAGAAACAATCTCCGAAGG	59.8	GAATCCACGCAGCTACATCA	59.8	50	50
363	BrPe3214	Maracuja_NoIndex_L003_R1_001_contig_43125	3	1910	1924	15	5	12	AACTTATCAGTTGAGCTTGGTATCCAGATAGTTTCAACAACAATATTGAAGTACTTTTACCTGTAGTAGCTCCTGGGATAATACTGAGAACTTGCATAAGGAGGATAAGAAGATGAATTAAGGTTATCCTGAAGAGCTCTAGCTAGTTCTTCATCATCATCATCAGTTCCCCATCTATATCCTGAATAACAAATACACATAGCCAATTATCAAATGTGAGAGACAGGACTAGAGAATTGGTATGCCTTGCCTTTGCCTTTACCACTTGGTTTCTTCAAATCTTCAGCTAGAGAAAGGGCAATAGCATGATCTAAC	TCA	TCATCATCATCATCA	G	17.42	163	CTGAGAACTTGCATAAGGAGGA	58.6	GGCATACCAATTCTCTAGTCCTG	59.2	45.5	47.8
364	BrPe3215	Maracuja_NoIndex_L003_R1_001_contig_43254	3	2257	2268	12	4	9	ACTGTTTAAAAAGTTTTTATTTGATTCCCGATATGAAGAAATATACTGGAGTGTGAATCTTATTTTGTAAAAATTGCAGTGATGGCTTTTGGGATGTCATTAGTGCTAGAAAAGCATATCAGCTAGTCCTCCAGGTACATCCACTACCTTTTCTTCTTCTTCACTCCCTTCGAGTTTGTTAAAAATAATCTGATGACATACTAATAGCGTGCTTGATTATTTGACCCACACAGATGAGAGAGAAGTACTCTGTGGATGGGGAGAATCTGGCTACAAAGATTGCAGATTTATTGTTGAGTGAGGCTAGAACAC	TTC	TTCTTCTTCTTC	S	18.54	152	GTGATGGCTTTTGGGATGTC	60.3	TGTGGGTCAAATAATCAAGCA	59	50	38.1
365	BrPe3216	Maracuja_NoIndex_L003_R1_001_contig_43330	3	468	479	12	4	9	GTTTATGCTCTGCTGGGGTTTTATGATAGAAGAAAAATCTATCTATTTGAAACAGCCACCCCAATACGTTTTCACCATTAAAAAAAGGAATTTCCAACTTGGGAACTCTTGGATACGTCACTCCAACCAGATCACTTGTGCCTGTGTGAAAAGAAGAAGAAGCCCCATGCTGTATCGGCATTGGAGGAGTTGGCAATAAGGGAGGTAGAGGCGAGCTAGTTGTCAGTTGTAAAGAAAAACTTGTTTCATGTTGTGGTGAAGAGGACGATGCCTTTTCTGCATTAGAGCTTGAAGCTTGCTGCTTTTCCATTC	AAG	AAGAAGAAGAAG	G	8.41	167	TGGATACGTCACTCCAACCA	60	AAAAGGCATCGTCCTCTTCA	59.8	50	45
366	BrPe3217	Maracuja_NoIndex_L003_R1_001_contig_43353	3	1690	1701	12	4	9	CATCCGTGTGCAATTGAAAAGTTGATCATTAAGTATGGCCTTGTTTTGGTACATCTTGTTGTTGGAAAAGCAATAATGTTTCTACTGGACATTTGTTTGTATTCCCAACGCGTTTTCAAACTATGGATCCATTTTTCCGGTCTGAAGCTAGCTGCTGCTGCTATGATTATGAGGATGACGTCTGACTTCTGTCCCTCTGACATCTGCACTCGTGGATGCTCTTTGCACCTCTAAACGTATTTGAAAGTTTTGACTGTTCAGCTACCCACAAAGCTTCATCCACATCCAAAGACACCTAGGCCGTGCCAGCCA	GCT	GCTGCTGCTGCT	S	14.69	211	GATCCATTTTTCCGGTCTGA	59.9	AGCTTTGTGGGTAGCTGAACA	59.9	45	47.6
367	BrPe3218	Maracuja_NoIndex_L003_R1_001_contig_43647	3	2040	2051	12	4	9	AGGAACTCATTGACAGGTTACCACCACTTCCCTTTTCAAAGGATGATGCAAAATTATTCTGGGAAGAGTGTTCAGTCACAGATAGCTCTGGCAGAAACTCAGAACAGTAATCATGTTGCAGAGATTCAATAGGACTCAACCAAGGTACCACATCATCATCATGACCGGTACCCATTTCAACAGAGGGAACAGAGAGTGGAACTTCATTCAGTACAGAATCCATCGTCCCACACTTCCCCATTCTCGCAGGACAACCACTGTTTATGTCTTCTCCTCCAGTCCTGGAGGCGTGAGAAGGTACAGTGTTACAAG	CAT	CATCATCATCAT	G	14.24	207	CCCTTTTCAAAGGATGATGC	59.5	GAAGTGTGGGACGATGGATT	59.8	45	50
368	BrPe3219	Maracuja_NoIndex_L003_R1_001_contig_43650	3	3073	3087	15	5	12	GAGAAGTATATTTCGGAGGAGATCAGATCCATGGTGTCTCTAAATTGTGCACCAAGATCTGTTTCCGAATTAGTGCAGTTTGTCACAGAGCCTTTGGCTTGGCATAGTCTTATAATCCAATCTTGCGTTAGATCGTCTCTTCCATCTGGAAAGAAGAAGAAGAAGGGTGGCTCTGCAGTAAACTCAGCCTCTCTACATGATGCAATTCGGAATTCCATAGAGTCCTTGTGCCGTGTAGTTGAAGAGGTTACAAAATGGTTAAGAGAACAGATAAGCCGATCGGAGGATGAGAGGATGGAAAATATTCTCTTATCT	AAG	AAGAAGAAGAAGAAG	G	18.36	198	CCTTTGGCTTGGCATAGTCT	59.3	ATCCTCCGATCGGCTTATCT	60	50	50
369	BrPe3220	Maracuja_NoIndex_L003_R1_001_contig_43836	3	1730	1744	15	5	12	TCTCTACCTCCCCGTCACAGTGTTATTTGTTTGCAACAGCCGCAGCAACATGCTTCCTACAGACCATTCTCCTCCAAACCATCCGGCGCCGGCCCCAAAATCAACACCAAAGTAAACTTCTCACTTTCCGACTCCGAAGAAGAGGAGGATGACGACGACGACGACAAGCCCAAGAAAGAACTCGACAAGACCAAGCTCCCTCCACCTTACAATCCCTTCGACAAAAAACCAGTTATCGAAGAAGCCGGTGATCCCAAAGACTTGCCAAAAACCTTCCACGACATGCG	GAC	GACGACGACGACGAC	G	13.77	179	GCAGCAACATGCTTCCTACA	60	CGAAGGGATTGTAAGGTGGA	59.9	50	50
370	BrPe3221	Maracuja_NoIndex_L003_R1_001_contig_43868	3	5865	5876	12	4	9	CTTGTGGTGCTCTAACATATTCTCTGCGCAGGTTGTTGACAATGATGCTGATAGTGTCAGTGCAGCATTGCGAGAGAGGTTAACCGGTGATGATCCGAATCTCACCGGAGAGGAAAGGTTGAAGATAAGACATTTTCTTGAAGCTTGCCCTGATGATGATGACGAATGAATCTCGTCTCTGGCAGCCGAGTCATGTATCATATCATTACGTGATGATTATTAGTCAAGAAACAATAAGCAGTAATAAGGGTGCGTTTGGTTGCCGGAATTGTTGGATGCGGAAAAGGAAATAGATATAAAATAATTCCTGAT	TGA	TGATGATGATGA	G	18.5	158	CGCAGGTTGTTGACAATGAT	59.6	TGCCAGAGACGAGATTCATTC	60.4	45	47.6
371	BrPe3222	Maracuja_NoIndex_L003_R1_001_contig_43925	3	320	331	12	4	9	CTTAATGGATCAAGCTGGAATATTGAGATTTCTCTTAATAGATTAATCACGTGAAAGAAAAGAACCTGCTTGTTGATTTGTCGTTTTGTGGGCTGGACTAGGAAACAAATGAGTTAGGTCTGTACATGTGGAAAGTTGCCACGTTTCGTTGGAGGAGGAGGACGGGATGTAGGATGATGACCCAACACCATATCTGTCGCATTCCCATTTAAACTAACTTCGAGCTTGCTACGGCACCTTCCACAGACAGACACCTGTATGCGGAGAAGATGAATCTATTGAAAGGTGGCAGCTTTACAGGGCTTGCGTTTT	GGA	GGAGGAGGAGGA	G	14.23	153	GTGGGCTGGACTAGGAAACA	60.1	AAGGTGCCGTAGCAAGCTC	60.6	55	57.9
372	BrPe3223	Maracuja_NoIndex_L003_R1_001_contig_44069	3	1590	1607	18	6	15	AGGTAGCAGATGAGGAGAATTAGCAGGATCTCTGCTGGAGAAGTAGACTGGAAGTGTTTTTCCAACTCTTAGATCATCTAAGGTAAAGAAAATGTTATCTGCAGCTTCTACGTGCTCCATTTGTGAATGATAATGTGCATGCTTTCGAAGATCATCATCATCATCATCTCGGGTGTGCTTTTTGTTAAGGTGATCCTCATATTTGGAATAAATCCATGAACTGTCATCAACAGGATGTTCTTGCAGATGTTTTGGATCATCATCCTCTTCTTTCAACGTCGTGCCGATCAACATTCTGGCCCTTCTACCACCAGCATA	ATC	ATCATCATCATCATCATC	G	13.63	150	TCTGCAGCTTCTACGTGCTC	59.5	TCTGCAAGAACATCCTGTTGA	59.4	55	42.9
373	BrPe3224	Maracuja_NoIndex_L003_R1_001_contig_44319	3	2335	2346	12	4	9	TTTGATGATTTTATGAACTGGATATGGTTTAAAGGTGGAATGTTTTCAAAAGCGGAACAAAGCTGGGAAACTTGGTGGTATGAGGAGCAAGACCATCTGAGGACCACTGGTCTATGGGGAAAGCTGTTGGAGATTATTCTAGATCTTCGTTTCTTCTTCTTCCAATATGGTGTCGTGTATCATCTAAAAATTACTGGTGGAGATACTAGTATAGCTGTTTACTTGCTTTCTTGGATTTACATGATTGTAGCGGTTGGGATTTATATCATTATAGCATATGCCCATGATAAATATGCTGCAAAGGAGCATATC	TTC	TTCTTCTTCTTC	G	14,00	150	CTATGGGGAAAGCTGTTGGA	60.1	AATCCCAACCGCTACAATCA	60.3	50	45
374	BrPe3225	Maracuja_NoIndex_L003_R1_001_contig_44409	3	435	446	12	4	9	TTATACTATAGCAATAAAAACTCCTCTAACAATATACCAGCACGACAAAAAGAACGAGGAGTTGAAACCATCTAAGCCTGATACTTTATCTTTATCAATCCCTAATAAAGCTTGTCTAATTTCATCAACAGTCACTGGTTTACATAGTAGCTCCTCCTCCTCTGCGGATACTCTCGGCCCATCCTCCATGATCCGAGAATCAATATGTTTTCTGTAGCTGACATCTACTCTCAAAATACTGTGGTAGTAATCCACTATTAGGTTAGAGATTTCTGTTGGTTTAGACACAGTGCTGCCATCCTCCTTTCAGAT	CTC	CTCCTCCTCCTC	G	15.78	181	TTCATCAACAGTCACTGGTTTACA	59.6	GGATGGCAGCACTGTGTCTA	59.9	37.5	55
375	BrPe3226	Maracuja_NoIndex_L003_R1_001_contig_45039	3	1607	1618	12	4	9	GGAAGAAGAGGATGCTTTACCTGGTGAATTGGTGTCGAAGCTTTACTTGGTTGCTAGAAATCCCCTTAGAAGGTGCAACGTTTTGGAATCTTTGGTTAGTTTCTTTGTGGAGTTCCGTGATTCGGTTTGCCCAGATCATCACAGTTTACTGGAGGAGGAGGACTTGCCGGTTGAAGATGCCTCTCGAGATAATATTGTGGAAGAAGCAAACGAGGTGGAATCTGGAACACCCGATACAGAGGTTGTAAAAGAATTTCGCGGGTCAGATATTATAATTCAGAGCAACCCAGAAGACCAGTCAACAGTTGAAAC	GGA	GGAGGAGGAGGA	G	11.91	198	GGTGCAACGTTTTGGAATCT	60	TATCTGACCCGCGAAATTCT	59.7	45	45
376	BrPe3227	Maracuja_NoIndex_L003_R1_001_contig_45466	3	2148	2159	12	4	9	CTTAACAAAAATATGAAAATGTTTCGCAAATCGAATCACAGATAAACAATTCAAGACTTTTCTAACAAAAAATAAGCATGTTAAACTCTATAATTTAGAAGTTTAACACTCAACCCGAAAAGAAAACCAACCACTCAAACCAAGCAACACACAACAACAACACAACCGCTAGAGCCAAACCTAACGAACAAAACAACTCAGACTCACTCAGAAACTCAAGACACACATCAATACATCTCAAAAATCAAACTCCTCAGAGTCATGCCAAACTCGTACCAAAGGTGCAGCACAACATGAGTAACATAACCTTA	ACA	ACAACAACAACA	S	48.21	163	CAACCCGAAAAGAAAACCAA	59.9	CGAGTTTGGCATGACTCTGA	60	40	50
377	BrPe3228	Maracuja_NoIndex_L003_R1_001_contig_45495	3	2512	2523	12	4	9	GCATAGCCGCATAGGTTCCAACAGGAGATACCAAACTTGATGCGCTTTAATGACTTCTTGGACAAGGCATGGACAAGCATGGTGGTTATTCTGAAGATGTTTATTTGGACCAAGAACGAAAAGCGATAAGACATGCCATTGGGATTACACACTACTACTACTTGTGTTGTTTTTTCCATGCCTCTATAGCTGGAGCTCATAGGGTGTAGAAATTGCCTGCAGCTCAATAAACCCTTTCCCTATGCAAGACAATTTTCACCCACTTTACTCTAACAGACTAACACACTAATTTAAACCCAAAAACTCAGAAAT	ACT	ACTACTACTACT	G	18.1	174	ACTTCTTGGACAAGGCATGG	60.1	TGAGCTGCAGGCAATTTCTA	59.7	50	45
378	BrPe3229	Maracuja_NoIndex_L003_R1_001_contig_45961	3	1638	1649	12	4	9	AAAAGTAGCGCACACAGAAATGTGAGGAAACATAAATAAAAATACTACAACTAAATCATACCCGAGGAAGAAGAAGAAGAAGACGACGACGAATTGTGTTGCCACTTCAGCCTTCAACCTCAATCTCAGCGTGCTGAAGACGAAGCATCGGAAGAAGAAGAATATGGCTATGCCCTCCGAGTTTTCTCCGACTGCAGTGACCAACGGTGGTTGTGCCCCTTTTGCTACAAAGGTAAATTAAAATTTTCGTGGTGGGGTCATTAATTAATTAATTATTTATTTGGCTGAGGAACAAAAATGGAGATGTAAGTT	GAA	GAAGAAGAAGAA	G	12.41	151	CCACTTCAGCCTTCAACCTC	59.8	CCACGAAAATTTTAATTTACCTTTGTA	60	55	25.9
379	BrPe3230	Maracuja_NoIndex_L003_R1_001_contig_46027	3	212	223	12	4	9	AAGATGAAGAACAGGCCAAAAACAAAAATTTTTGGCGAACCGGATTACCTGTTGACGTGCAGAAACAGATGCAGACGGCAGATTCTTGTTTAGAACCCTCTTCTGGTATCCACACAAACACTTCGCATGGCTGGATCGATGGCTGGTTTTAGGAGGAGGAGGCGGCTTGTACAGAGAAAACGTCTTTTCTCTCTTCTGCCTGTTTTTCCTGAATACGTGCGTCTATTTTGGTTCAGTTACTGACTGAATCAAGACCACATATTTTAATCTGACTTAATCAGATTACTAGTATCCATTTCTCTAAACGGATA	AGG	AGGAGGAGGAGG	G	142.33	158	ACGTGCAGAAACAGATGCAG	60.1	TCAGGAAAAACAGGCAGAAGA	60	50	42.9
380	BrPe3231	Maracuja_NoIndex_L003_R1_001_contig_46076	3	12533	12544	12	4	9	ATATCAAGTCCCTTACGTTCAATGACCTAGAAGAGGGAAGTCAGTCCATTTCTTTTCTGTAGTAGATAACAAAAAGTTCAGATTGAGAGTACTTGTAAAAGCACCTCATACGGCGTCCCATCCTTAACCTCCACCTTGACAGCAGCATATTTCTTCTTCTTCAGAAGCAGCATTCTCTTGTACAAACCATCAAGATCTATTTCTAGACACCTGTACTTCTTATTAACCTAAATGGAAAAAAAGAAAAAAAAAAGATGAGATTGAAGAAACATATGTCATAGCACCACAGTGAGAAAATGTCCGTACCCATAT	TTC	TTCTTCTTCTTC	G	18.82	181	TCCCTTACGTTCAATGACCT	57.1	TGGTTTGTACAAGAGAATGCTG	58	45	40.9
381	BrPe3232	Maracuja_NoIndex_L003_R1_001_contig_46743	3	3770	3781	12	4	9	TTTGAAGCTGTAGCTGTGCAAGATTTTGCAACTTAAAACTTTTTGTAGGTTATTATGAATTTTGTGAAACTGTACTCTTGTTCTGCTTTATGCTTAACTCCTGACATTCACAGAAACTGTGCCCTTGAGTATGAAAGTCACGGGGATATGGCTGCTGCTGCTTTAGCATATAAATGTTTGGAGGTTGCATGCTGGAGAGTAGTTTACTGCAAAACTTCTACCTCAATCAGAGACCACAGTGAATTACAAGCATGTTTTCAAATGAGTGCCCAAGGTAATGTAGTGGTATCTATTTATCTGGGTATATTGTTT	GCT	GCTGCTGCTGC	G	16.17	164	CACAGAAACTGTGCCCTTGA	59.9	TGGGCACTCATTTGAAAACA	60.1	50	40
382	BrPe3233	Maracuja_NoIndex_L003_R1_001_contig_46975	3	160	171	12	4	9	AGAAAAAAAGAAAAAAATCTTAAATCTTTCTTAAATTAAAAAAAAAAGAAGTTGTTTCGCATAAGATTAATGAGAAGAATCTAAAATATAAAATAGCATAAAACAACTTAAGCATTGGATAGGCACTGGTAAGTACAAGGCAGGTCATTGGAAGAAGAAGAACGGAAGAAAAACCCAAAGCAAAAGCGGAAACGCAATAATGGATTTTGGATTGACGATTGCGGAAGTGATGGTGGCTCTGATCCTGTTGGTGCCTTCACTGTTGCTATTTGCAATCCTCTTCCAATCCTACGATAGAAGACACCACAACAC	GAA	GAAGAAGAAGAA	G	13.36	152	AAGCATTGGATAGGCACTGG	60.1	AGTGAAGGCACCAACAGGAT	59.6	50	50
383	BrPe3234	Maracuja_NoIndex_L003_R1_001_contig_47119	3	5076	5087	12	4	9	CTTCCTTTTCAACAACGACAGGATCCTACAGCACACGTAGTTCGATTGAAGAAACTCAAGCAATCAATGAAAAAAAAAGGGTACAAGCAAATAACAGATGATAAAAATTAACCGTACCGTTGGCTTGGTTTCTTGCAGAAAGGCAGTAGCAGAAGAAGAAGACGAAGAAGAGGCGCGAACTCTGGCTCCCGCCAAACTGCGTTTGGAAAGCAATGCGCGCGGTTCGAGAAAAGAGAGTCTGGAGTTGGAAAGTTGTTTAGGAAGAAATAGGCACGAGAGATTGATGACCGCTGCGGTGGTGGCCATGGTTCT	AGA	AGAAGAAGAAGA	G	15.12	178	TACCGTTGGCTTGGTTTCTT	59.6	AGCGGTCATCAATCTCTCGT	59.8	45	50
384	BrPe3235	Maracuja_NoIndex_L003_R1_001_contig_47435	3	1815	1826	12	4	9	CCATCAGACCATAAAAAATGGGAAAAGCTACAAACAGAGTTTCAAAAAGGTAAACACTCAGAGAAAATAGACAGCAACAAACTGTGGAGCAAATATCTAATAAGGGTCAGAATAGTTACTGCAGAGCACATACCCAATCAAGCAACATGACATCATCATCATTGGCAAGCCGAGCAAGGTCAAAGGCCCTCTGTCCAGTAATTAGCTCCAGAAGCATGATCCCATAACCAAAAACATCGGTCTTCTCAGATGATTTGCCTGTAGAGAGATATTCAGGGGCAATGTGGCCTATTGTACCACGGACAGCAGTAG	CAT	CATCATCATCAT	G	16.03	152	GCAACAAACTGTGGAGCAAA	59.9	ATGGGATCATGCTTCTGGAG	60	45	50
385	BrPe3236	Maracuja_NoIndex_L003_R1_001_contig_47795	3	2907	2918	12	4	9	AGCACGCATCCTGAAAATGATGACAAATCAAACCAGTGATGGATACCATTAGACTCTCAAAAGGGGAACCATGAATAAAAAAATAAATGGAGTATAAAGCAAAATATACCAAAGTGCACGGAAGTCCGCAGACAAGGAACCTCATTATCACATCATCATCATATATTTTTATGGCAGGAAGTGCTCCAGATGACCCTTCTTCATCCTGATCATCAGCCTCAGGCATGGTAATATCAATCTTTGGAGGGTCACCAAGTAACCGTGGTCCAGGTTTACCACCAGGTTTCAGGCCAGTAGAAGCTACAGCGTTGT	CAT	CATCATCATCAT	G	16.41	171	GAAGTCCGCAGACAAGGAAC	59.9	GCCTGAAACCTGGTGGTAAA	60	55	50
386	BrPe3237	Maracuja_NoIndex_L003_R1_001_contig_47960	3	186	197	12	4	9	CTTCAGCATGCCAGCTTAGAAAACAAAAAGAAAGAGAAGAAAATACCAGAAAGTACCCACATACTTGTGGCTGGTCTTAATTAATTAAGACTTAGATAGTAGATAGCAAGACATCGTTGTCACTTGGCAAAAACAGACCAACTTGTTCAAATGATGATGATGTTTCGTAAAATCAAAGGCCAGTGAGGAATACTAGTAGGAGCTTCTATCATACTTGCTGGGGCATTCATATTTTGCGTAATAAATATAGCCGTAATCCCAACATTTACACTGCGTCGCAGTTTTACTGTATGTATATTAACCATGAAGTGC	ATG	ATGATGATGATG	S	15.73	158	CACTTGGCAAAAACAGACCA	59.7	CGACGCAGTGTAAATGTTGG	60.2	45	50
387	BrPe3238	Maracuja_NoIndex_L003_R1_001_contig_48027	3	165	179	15	5	12	AGATGGAATTGAATGGGGCACCGCCTTTTGGGTATCGACAGAGAACAAGAAAGCGCAACAGAATGACAGTACAAGACTTGTCTTGCAGCTGAAGGAGAAGAATAAATAGAGGCAGCAAGACTCAATCACTGGACATCTTGGATTGCCAAAGAGGAGGAGGAGGAGAAAAGCAAAGGCAACAAGGGACAAAATAGAAAGCAAAAGTACAAAAAGAAAAGAGGAATTGT	GAG	GAGGAGGAGGAGGAG	G	9.55	169	GCCTTTTGGGTATCGACAGA	60.1	TTTTGTCCCTTGTTGCCTTT	59.6	50	40
388	BrPe3239	Maracuja_NoIndex_L003_R1_001_contig_48814	3	1473	1484	12	4	9	TATGGTGATTGGCTTGATGACCTGCCAATAGCGCATAACTTGACAAACCAAGTGGAGAACTTGGTCTGAATGCGGGATGAGAATTTTTGTTCGTTTGTGCTTTCTTGAGTTCAGAATTTAGAAGATTTTTGGGTTGTTCAAAAGGCATACATGATGATGATGGCACAGGAAATTTTCTTTTTGTTTATAGGCTTTTGAAGTTTATTTCCTTTTCCTTATGGCCCTTATCACAGAAGAAGTGGAGATACATGCTGCTATGATAACAATTCTCTCCGTTGGCAAAAGAAATAAAGCTTCATTTATTTCACAGAA	ATG	ATGATGATGATG	S	16.01	196	GGTGATTGGCTTGATGACCT	59.9	TTCAAAAGCCTATAAACAAAAAGAAAA	60	50	22.2
389	BrPe3240	Maracuja_NoIndex_L003_R1_001_contig_49041	3	1523	1534	12	4	9	CCATGGATCCTGCCCATTTAAAATTCAAATGTCTACTTGATTGCAATACTTGGTTGCAATTATGAAAAAGTTTTTATCTTAGATCGTGTCAGGAAAATATACAAGTTGTTTCCTCGGGTTCCTCTTCCACACCACTTGGGAGATGTAGGAGATGATGATGATATTCAAGAACTTAATGAAGCTCTTGGGGCTGCAAAAACACGTGTAGAATGCTGCTCATCATTCTTAAAAGCTGCTATTAGGTGAGACATGTCTTCTGTGTTTGCAAATTATCCTTTAGTTTTGCCTGCATGAGTTGTTATCCTGTGTTCT	GAT	GATGATGATGAT	G	18.45	197	AGTTGTTTCCTCGGGTTCCT	60	AACAACTCATGCAGGCAAAA	59.3	50	40
390	BrPe3241	Maracuja_NoIndex_L003_R1_001_contig_49622	3	460	480	21	7	18	CACAAAAACTGTGACTCCATCTACTCCCTCGGAAACAAGAAAGTCTGTTGTGTTGTCATCAGCGAGTAAGAGTTCAAGGACATCAGCTGCATCTGATGTAAGCAAGCCGGAAAGTCTTAAAAAGTCCTCAGTTAAGCCAACATCGTCTGTTTCTTCTTCTTCTTCTTCTTCAAAAAGGATTAGTTCTACTTCATTGGACAGTACTGGAATTAGTGTGGGTAGAAAGATTGTCCCGAAAGTTTCTTCACCATCCACTCAGTCACCTTCAGTTTCTAGCCGGCTGAGAACTGGGTCTTTGGTCACTTCTCTTGACAGGAGTTC	TTC	TTCTTCTTCTTCTTCTTCTTC	G	18.3	186	GATGTAAGCAAGCCGGAAAG	59.8	CCGGCTAGAAACTGAAGGTG	59.9	50	55
391	BrPe3242	Maracuja_NoIndex_L003_R1_001_contig_49639	3	2363	2374	12	4	9	CGGGTTGAACGCCATTGAGTATCAAGGTAATAGCTAGAAAGGGGCTGAGTTCAGCGACGGCTTGGGAGACCACTTCCCCTTCCGTGAATGCATAGCTAAGCACATTTCGCAGTGCGACCACAACGAAGGCTGCGATCACCGCAATAATGAAAGAAGAAGAAGTGACCACAACCACCGAAAAGGCCGCTGATTTTGGATGTGCTGCTCCAAGTTCATTGCTCACTCT	AAG	AAGAAGAAGAAG	G	15.85	214	GGGTTGAACGCCATTGAGTA	60.9	TGAACTTGGAGCAGCACATC	60	50	50
392	BrPe3243	Maracuja_NoIndex_L003_R1_001_contig_49768	3	1924	1935	12	4	9	TCCCTGAAAAATAAAACGCATCGGACAGTTTTCTGGGATTGTTCAAACCATTCAAAAACGGTCAACATAAAGAGATACCCAACCCCGAAAGGAAAAAGACCTTACCTTTGCGGGTTATAGGTTGTTTTCCATGGCGATTGGGAGGGATTGTCTTCTTCTTCTGCTGACCCTTGAAAAGGGCGTTCTTCTGAGTCATCTCCGAGCGAATGTTTAGGGTTTTTCTAGTTTAGCCCTTACTGGTAGTATAAGGAGAAAGGTAGAGCCTTGGAGTTTTATGGATAAAATAAAATATTTGACAATATCTTTCCCGAA	TCT	TCTTCTTCTTCT	G	14.74	197	AAACGCATCGGACAGTTTTC	60.1	ACATTCGCTCGGAGATGACT	59.8	45	50
393	BrPe3244	Maracuja_NoIndex_L003_R1_001_contig_50368	3	4782	4793	12	4	9	ATCTAAAAGACACACCAGCCTTTTCTAATTGTTAAATTCTCGAATGGAGTTCAGGACTGACATCATCCCTGCAATTACTCCCGAAATATTAGAAAGAATCTTGAAGCGTGATCCTCGCATCTTTTCTTGGTAAGAATCCTTCTGATTAGTTCCTCCTCCTCCGTTTTCCTTCCTGCGCGGCGCATGCAACCACTGACCATATTTCGATCCCATAGTTTTGTTGCTTTCATTTACTATACTCATCGTCGATGAAGGTGATGATCTCCTCATCGCGTCATTAGTCCGTTTTGATTGTATTGTCAGGTGTAGATT	TCC	TCCTCCTCCTCC	G	14.33	173	TCCTCGCATCTTTTCTTGGT	59.8	GGACTAATGACGCGATGAGG	60.6	45	55
394	BrPe3245	Maracuja_NoIndex_L003_R1_001_contig_50403	3	167	178	12	4	9	GGGTCTGGTTGTCCATCAATGCGGGAGAGAAACCCTATCTTAATCCGACCCACCCCACAGAACATGGTTCCTCTCCGACATGACCCTCGACAACAGGTTTCGTTGTTGGAGATGAGTGGTAACGCCGCCTTACGGAAGCAGTACTACCGCATGATGATGATGGATGAGTCTTTCATCACTGACCCCACCATGCCATTTCTTCAAATGCTGGACAAGCCCTTATCGCATGGAACTGGACTCAGGAAGAGATCTAGATCTGATGCCGACATTCTAGATTTGACGTTGAAGCTGTAGAAGTTAATAGTCTGTTGG	ATG	ATGATGATGATG	G	11.79	171	ATGCGGGAGAGAAACCCTAT	59.9	GGTGGGGTCAGTGATGAAAG	60.4	50	55
395	BrPe3246	Maracuja_NoIndex_L003_R1_001_contig_50754	3	1681	1695	15	5	12	TATATAAATCTCACTAAATTCTGAGTGTGCATGGTTAGAATTACGTATATACAAGCTAACTTGAGGAAATTGTGTGCTTAAATCAGGTAAGAGTTGCAGGTTAAGATGGTACAATCAGCTGGATCCAAGAATCAATCGAAGCCCATTCACAGAAGAAGAAGAAGAGCGGCTGCTTGCTTCTCACAAGATCCATGGGAATCGATGGTCTATTATCGCAAGACTTTTTCCTGGTCGCACCGATAATGCTATCAAGAACCATTGGCATGTTATCATGGCAAGAAGACACAGGGAAAGATCCAGGCTTAATGCAAAAAG	AGA	AGAAGAAGAAGAAGA	G	17.25	174	ATCAATCGAAGCCCATTCAC	59.9	AAGCCTGGATCTTTCCCTGT	60.1	45	50
396	BrPe3247	Maracuja_NoIndex_L003_R1_001_contig_51267	3	2479	2490	12	4	9	CATGAACCAGTTGCTTTACATAGAATCATGCATTCGGAAGATCCAGAATCAAAAGCCCAAGAAAGAAAATGTTGTGCTCGGTGATCAGATTGTTCATGAAACAGACTTAGAAACAGATGTCGAACTAAAGGTAGCTTGATTTTGGTACTGATCATCATCATCTTGCATAACAATTGTTAGCTTATCTTACAGAAGGTTTATCCATCAATCACTGCAGGGAAACAACATCAACACCGAGCTTGGCATCACTGCCTCTGAAGATGCAGTTCTTGACACACTATCTGAAAGAGCTGAAAAAGAAATAGTTTCTGA	ATC	ATCATCATCATC	S	18.44	168	TGCTCGGTGATCAGATTGTT	59.2	CAAGCTCGGTGTTGATGTTG	60.3	45	50
397	BrPe3248	Maracuja_NoIndex_L003_R1_001_contig_51977	3	1414	1425	12	4	9	GGCAGCCTCAAGCACGGCCGGAGCTACTTGAGGTTTCTCTTTCTGATCAAGAGGTTCCATCAGAGAGAATTCAAGCAAAGCAGATACTGCTGCAGTAGTTGCCGAAGTTGTCATTATCGTATCTGTCGTAGTAGTTGATGGTGTTGCAGCTGTTGTTGTTGTGGACGAGCAAGGATCTCGGCTCATCCTATCAGAACTCTCCGAACCATTTGAATGGTTAGACATGTTATCATAACTCTGCTTTCTTCGTTTATATTGGAGTAAAGGGAAAGGTGCGTCGGTGCTAAGCATACACACCCGAGGACTGTCCTC	TGT	TGTTGTTGTTGT	G	16.1	215	TGCAGTAGTTGCCGAAGTTG	60	GTCCTCGGGTGTGTATGCTT	60	50	55
398	BrPe3249	Maracuja_NoIndex_L003_R1_001_contig_52332	3	4125	4136	12	4	9	TGAATTGATCTACAATTTTTACATCTCTGACGTTGTTGTTTCATATCTTACAGTTTCCTCTACTCTACCAAGAAGGGGTTCAAAACGTTCTGTTCAGCTGGTACCGAATATTCGGATGGGCATTCAACGGCATAGTAAGTGCCACACTGATCTTCTTCTTCTGCATCCGCGCAATGGAGTATCAAGCTTTCCGTAAAGGCGGAGAAGTTGTCGGCCTGGAGATCCTGGGAACGACCATGTACTCATGCGTTGTGTGGGTTGTGAACTGTCAGATGGCACTGTCAATTAGTTACTTCACCTACATACAGCATA	TCT	TCTTCTTCTTCT	G	15.89	161	AATATTCGGATGGGCATTCA	60.1	AGTTCACAACCCACACAACG	59.5	40	50
399	BrPe3250	Maracuja_NoIndex_L003_R1_001_contig_52391	3	1215	1226	12	4	9	GATAAACTTAATCCGAGGCCTTTATGAGTATGGGCCTACTAACACCTTGATGACGTTTGAGGCTCACAATCTTTTTGCGCGCCTGGGTTGTCCACACTTTGCGTCACTAGAGCAACCAAACGGTTCTAAACAACCGGGAAAAAGAAGAACAAGAAGAAGAAGCCAGGCGTAAATACGAGCAGAACGAGAGTTTATCATCTTTTGTTATTTGATAGACTGGTAGCGAGAGGTTTAGAGCTTTGATCGAAGATTGTTAGTTAGTTCCTTTCTGTTATGGAAATAAGGCTTGATTATTTTCTGTGTATGGGGTGG	AAG	AAGAAGAAGAAG	S	15.81	150	TGTCCACACTTTGCGTCACT	60.4	GCTCTAAACCTCTCGCTACCA	58.8	50	52.4
400	BrPe3251	Maracuja_NoIndex_L003_R1_001_contig_52888	3	713	724	12	4	9	TGGGTCATCGGATGGATGTTGTGAGCTAGAAAAATATGCCAAAACCATGCCTCTCGAGAAAAGTTGGTCATGGTCACTGTACCATTATTTTTCCGATGCTCCATACCGACTTCAACGGTCAGCACATTACACACCTATTCATCTGTCAATTCATCATCATCAGCCCCATCCAGTAGTTCATAAAAAGCATTAATTACTTACGGACTGTAATTCACACGCTGTTGCCGCACCATACATACATACGAGCTTCGGGTAAGTTGGCATAAAACTCATAAATCAAA	TCA	TCATCATCATCA	S	17.12	150	CTGTACCATTATTTTTCCGATGC	59.8	GGCAACAGCGTGTGAATTA	58.3	39.1	47.4
401	BrPe3252	Maracuja_NoIndex_L003_R1_001_contig_53025	3	786	800	15	5	12	GTCGATCGGGAGGTGTTCTTGTGTTGGGATTTGGTCGGTGGGTTTTTCGAAATCTTTGGTTTAGTGGGGGTTAAGGTTTTCCGGAAGAGAATAATGATGTTGACTTTGACGTTTGGGGTGTGAAGTACTATGGAAGTAGTGGTTACAATCCAACAACAACAACAAAGACAAGAACTACAACTGAAAACTTCACGAAGACAAGACCGATAACGCCTGTAGGAACGTCAACATGTCGATTTACATTGGTCGCGAAGCTTCAAAGGTTTCTCTTCTCTGCTCCTTATGCTTTCAAATTGTGGAAACTGTTTTAGTTTT	CAA	CAACAACAACAACAA	G	15.83	210	GGGAGGTGTTCTTGTGTTGG	60.4	ACAGGCGTTATCGGTCTTGT	59.6	55	50
402	BrPe3253	Maracuja_NoIndex_L003_R1_001_contig_53495	3	223	234	12	4	9	ATAATTCACAATTGCTCCTCGAAGCAATTTCCATGCCTCGTCTTCAATCTCCGACAGCTCTCTCTCAACTTTGGGAACGGTCTCATTCAATCCCTTAAAATAATCTATATGTATTTTAGCTCCATTAATGTCTACAGTATTAGAGCTTATTTCTTCTTCTTCAACTACGTTATTTCCAGTTTCAACCTTTTCAAACACTAAGGGCTTCAAATTCAGCCCTCCTTGAATGTAAATCCTCTCAAAACCCTTGTCATTAGCATTGGAATCTACAGATGTTGAATGATTCCTAAAATCAGACGCTACCTTGGGAAT	TTC	TTCTTCTTCTTC	G	16.05	159	CTTTGGGAACGGTCTCATTC	59.5	TTCAAGGAGGGCTGAATTTG	60.2	50	45
403	BrPe3254	Maracuja_NoIndex_L003_R1_001_contig_53737	3	243	254	12	4	9	TGACACTGTACTAAGCACTTTACAGAGTCGTTTTGATTAACAGGGACTTTACTATATTTACTATATTATTACGCTGATAACTTCTGAGAAATTTCTGCGCTTCGCCCACATTCAGACACCTGAACGGCCACCTGATCTTGCCATGAAACTTTCTTCTTCTTCGAGCAATCTTTCCTCCAGCAATTCCTTATTGGTTTCTTCTCCACTCTCACCTGCTCCAAAACAGGGTTGCCTGGCGTAGGTGAATTCTCATTCTGTCGAGGCACGATCACCGGCGCCAAAACAAGGTTGTCTGGGGTAGGTGAACTCTTA	TTC	TTCTTCTTCTTC	G	13.37	163	GCCCACATTCAGACACCTG	60.1	GTGCCTCGACAGAATGAGAA	59	57.9	50
404	BrPe3255	Maracuja_NoIndex_L003_R1_001_contig_53899	3	371	382	12	4	9	CTCTGCTACTTCAGATTCAGTGGAGCAGTTGGGTTCTTGTAGGACATGATCAACAAGGATACCTTTATCCTTCAACTTCTCTAAGTAGTTGCTAATGTCAAAATTGGTCACAGCATTTGGTCCTCTGTACTCTATTGCTGCCATATCATATGCTGCTGCTGCCTCCTCTTGTGTGTCTTTTAAGGATTAAACAAACAAGACATAATAAAGTAAGAATCTGATAAAAAGCTGAAGATCTCATTAAGAAAGGCAAAGCTTTACAGTACAGAATAAACTAAAGCCATCAGAATTAAACAATTAAGGCCAGAGTAG	TGC	TGCTGCTGCTGC	G	12.63	169	CAGTGGAGCAGTTGGGTTCT	60.3	TCCTTAAAAGACACACAAGAGGA	58	55	39.1
405	BrPe3256	Maracuja_NoIndex_L003_R1_001_contig_53934	3	692	703	12	4	9	GATGATGAAGAAGACAATGTGGTTGAAGCAATGGCATCAGTGCATAAGGGCAGAAGGAACAGACGTTGGAGGCATTGGAGTGAAGATTTTCCAACAGAAGTTCAGAACGAGGAGAACGAGGAGGTTATGGAATGTGATAAACCAAAGACTAGGAGGAGGAGGGCCAGGAAAGAGAGGGCTAAGAACAGTGTTGAAGAAGTTGAAAAGGATGATTTTGATGGAAATAAAAGCTTCAATGAGGAAACTAATGGACTATGCGATCAGAAAATGGAAGCGTCCTCATCTTCTTTTACAGAACACGGGCATGATGGT	AGG	AGGAGGAGGAGG	G	15.45	181	TGGAATGTGATAAACCAAAGACT	57.7	TCATGCCCGTGTTCTGTAAA	60.1	34.8	45
406	BrPe3257	Maracuja_NoIndex_L003_R1_001_contig_54305	3	447	458	12	4	9	TTTCATCCGTTTCAAGTAGAAAAACAAAGACTCACCGGTACAGCGAGTTCGCTGGCAAAGAAAGAATCAGAGAAAGTGCTTGAGTTGGAATTAAGATCATCGTCCACTTGTTCCTGAGACGACCCAGGGAGAGAGTCTTTCTCTAGTTCCTCTTCTTCTTCTATATGGTTATCTTGCTCTTGAACAAGGCTTTCCTTAAGTTCACCATTAGAGAAATCGAAAAAGCAATCAACAGAGAAGTCTTCACTCGAAACAACCCCATTAGATGCTGCGGTAAAACACCAGATATCCTCGCTGTTATTCTGTTGGGTC	TCT	TCTTCTTCTTCT	G	11.43	156	AGACGACCCAGGGAGAGAGT	60.3	GCAGCATCTAATGGGGTTGT	60	60	50
407	BrPe3258	Maracuja_NoIndex_L003_R1_001_contig_54943	3	554	568	15	5	12	GTTGCTACGTTACTTAGAATCTAGGTGTATGAATAATTTAAATCCAGACACATATTTATTAATCATAAATAATTGTTTAAAAATAAAAGTCTTACGTTGATTTTCAGCTACAGATTAGACTCGAGAGATGAAGTCAAACAATGTGGGTGATGGTGGTGGTGGTGGCATTCTTAGCAAAGAGATAATCCCCTTCCTAATCAATCATCTAAAATTTCTAACCCATCTTCCTGATTTCATCGGATAACAACTAAGACAGGAGCGATTCTTAAAGAAATCGGAAAATCCAAACATGTACGTGGGATTAATAGCGACACA	TGG	TGGTGGTGGTGGTGG	G	14.48	172	TCGAGAGATGAAGTCAAACAATG	59.4	CATGTTTGGATTTTCCGATTT	58.8	39.1	33.3
408	BrPe3259	Maracuja_NoIndex_L003_R1_001_contig_55191	3	802	813	12	4	9	AGACTGAGAGACTGCATCGAAGAGGTAACCAAGTTCACGCTGGAGTCTCACGTTAATGGAACTCTAGGATTCGATTTACGTCTCTCAAAGGACTTCTGCTCCAACCTCATCAAACCCGATCCGGACGACGCCGTTCTGCCCCTTCCTGAGACCACCACCACCTCCACAACCGGTACATTCCCTTTTAAGTTTTAACCAATTCAGTGGTATTTTATTTCTGTGTCGGTCCTTCATGTTTTATGAAATTACTCCGGCAGATTGTTTTGTCGGAGTTCCGGAGTATCCTTTGTACAAGCGTTTATCTTCTGCTAT	ACC	ACCACCACCACC	G	12.49	250	ACCAAGTTCACGCTGGAGTC	60.3	CGGAACTCCGACAAAACAAT	60	55	45
409	BrPe3260	Maracuja_NoIndex_L003_R1_001_contig_55330	3	892	903	12	4	9	CTGTCTCGTTTCGTCTCCTTTCGTACACAAAGACCGATGAGGGACCTTTCCAAAGTTGCTAAATTGAGGCTAAAGAAAACTACAGCGTCTTCATAACATGGTTCGTCTGCATCGCTTGCAGGGTTAGGAGCTTTTAAATAATTATAAATATATTATTATTATGCTTTAAATAGTTCAGATAATATTTTTTACAAACGACTCTATTATACATTTACCATAATAAATAGAATAAAAGAACTGAGACGTGTGAAAATTAATATAATAAAAGAATTAGAGAAATATATAAAGAAGTTGTACTATGAAACATCATGG	TAT	TATTATTATTAT	S	15.81	224	AAGACCGATGAGGGACCTTT	59.9	TTTTCACACGTCTCAGTTCTTTT	58.1	50	34.8
410	BrPe3261	Maracuja_NoIndex_L003_R1_001_contig_55361	3	909	923	15	5	12	TCCACATAAAGATTTCACATCATGAACAACAGAGAAATGATTGGTTCTGTTTTCTGTCTTCTGTTTCCTTTCTCACCTGCAGTCCAGAATCAGAGCTTCCGTATTAGGTCTATCACTTTTTTGTCTCGGTAAGACAACAAATAGTAGAGAAAGAAGAAGAAGAAGGCAAATCTCTGCAAGTGACAGGATATGTGCCACTCCTTGACTCCCTCCCTACTCGCTTTTATAAGCTCATAAAGAAACGGAGTCGCCAAACCTTTCCAATACGTGACCCGAGTAACCCAGTTGAAAGGGGAAGAAAAAAGCTGTCGAAGA	AAG	AAGAAGAAGAAGAAG	G	15.95	151	TGTCTTCTGTTTCCTTTCTCACC	59.8	TCAAGGAGTGGCACATATCC	58.5	43.5	50
411	BrPe3262	Maracuja_NoIndex_L003_R1_001_contig_55868	3	3575	3586	12	4	9	TGTGACTCTCTCAGGCAGGCCGGCTTATGAGATGGAGGAGAGTTTGCAGCCAGCAAGTGTTTCTTGTGAGTTTACTACTGTGGAAAGCGTGACTGATGTCATTGAAATGGAACCTGTTGGGGTGGCAGAGAGAAGGGTGAGGTTTGCTGTTGATGATGATGAGTCAGAAACACATTCCACTGCTGATGTGGATATGCAATTCCAGGAAGAGATGGAGCATCTGTTGGCAGCTCAACAGGCTGGTACAGCATTCATACTGGGGCATTCGCATGTTCAAACTAAACAAGGATCGTCTGTCCTGAAGAGGTTGGC	TGA	TGATGATGATGA	G	18.54	167	TGGAAAGCGTGACTGATGTC	59.8	TGTACCAGCCTGTTGAGCTG	60	50	55
412	BrPe3263	Maracuja_NoIndex_L003_R1_001_contig_56916	3	2756	2767	12	4	9	CCGCAGAGAGAAAGCGCAGACGGGCATGTCGAGTTTCAACAAGGAAATTGATGATGTGTCAAAAGAGCGCAGTTACGGCGGTGCAAAGAGTTTGAGTGATTTGGATGATGGAAACGAGGAGGGAATGAAGGAATATGGCCATACTGGTGTGAAGAAGAAGAATACCGGTGATGGAGGCAACTCCCGGATGGGATTGTCAAAGTATAGTAAGAAGAACGATGATTTAGAAAATGAAGTGAGATACGATAAAGCCAGGAAGGGAAGTACAGGTAATGGATTGGTGG	GAA	GAAGAAGAAGAA	G	14.16	155	GATGGAAACGAGGAGGGAAT	60.3	CCCTTCCTGGCTTTATCGTA	59.2	50	50
413	BrPe3264	Maracuja_NoIndex_L003_R1_001_contig_57117	3	736	747	12	4	9	AGGAAGAGGGGCTGAGCAGGGGCGCAAAGAATCTGAGGGAGATTGAAAGCAGAGCTGCATTAGGGAAGTATGATGTGAAGGTAACAAAAAGAGTACCGTTGAAGGAAATGGAAGATAGGAATGATTTAGAGTGGATTAGGCATGAGCTTGAGAAGAAGAAGAGTTTGATTGGGAATGAAGCAGAGTTGGATGGGAAGACTGAAGAGTCAATTCATAGTGAGAAAAGGTAACGGTTTAGTTTCTGAAATGATGTTCGAATATAGTGTGGCCAGGTGTTTAGAAATAGTATGACTATTGTTTCTATCTTCAATT	AGA	AGAAGAAGAAGA	G	16.46	176	CGCAAAGAATCTGAGGGAGA	60.5	TCTTCCCATCCAACTCTGCT	59.8	50	50
414	BrPe3265	Maracuja_NoIndex_L003_R1_001_contig_57472	3	1138	1152	15	5	12	GTCTGAATACATCAACATAAAACTCAAGTGCACACCATACAAGTCAACCTGTCAACTCTCACTATGAGTCATACATCACACATATCATGACCCATCACTTGGAACTCACAAGGCTAGGGAGCAGCTCATATCTTCTCGGATGAGTCCTCCTCATCATCATCATCACTGCTGTCCTCAACCGTATCTGTCGGGCATCTCAAAGGTCCTCCTGTCTCAAAGGTGGGAGGTCTAGACTGATGTGATGGTCCTGCCTTCTCATGAGCATAATGCTCTAACTGGTATATCTTAGGGAATCCAAAACAAAACCAGCTATCC	TCA	TCATCATCATCATCA	G	26.09	153	ACTCACAAGGCTAGGGAGCA	60	AGAAGGCAGGACCATCACAT	59.5	55	50
415	BrPe3266	Maracuja_NoIndex_L003_R1_001_contig_57582	3	920	931	12	4	9	GTCCAAAATCAATGTTCGGATACATGACCGGCATATATATAAAAAATGAAATATGAATGATTATTAGCCAACAAATTGACAAAAACACTGGCTTTCTTTTGTTGACGAAAGAGGTTAAACTTACACTCTTTCTTCTTTGAGGATGCCTTTGCAGCAGCAGCACGTTCTTCTGCAGCCTTCTTTTCCTCCTCGGTTTCCTCACCAAACAGGTCCACATCATCGTCGTCGTCGTCATCAACAGCAGCCTGAAACCAACATTATGTTACAAATCAGCCACAAGCAATTATCAAAATGAACATACAAACAGACGTC	GCA	GCAGCAGCAGCA	G	16.92	153	GCCAACAAATTGACAAAAACAC	59.4	TGATGTGGACCTGTTTGGTG	60.4	36.4	50
416	BrPe3267	Maracuja_NoIndex_L003_R1_001_contig_57672	3	1103	1114	12	4	9	GCTAAAGCGTCCGTAGGCAATTTTGTGAAATCCAAAGATTCCTGTCGGTTGCTTTAGATTCTTCCTACATCAACTTGAGAAATCCAGGTCTCAATTCTCTATTGCAAAATTCTTCATACTCTCTTCTATCCCCACTTTTCTTCCTGACTTCCACCACCACCAGCTTTGGTGTCAGCTCAAATATCTCTGCTTCGATCTCTAATGGACCCTTCAAGCCTTGACCAGACCCTTCCAAACTCACTCTACAATCCTTCTCCCTCACTGTGAAGCTCACAACTTTAGCAATCTCATCCAATTTGGATATAATATTCG	CCA	CCACCACCACCA	G	15.71	206	CCAAAGATTCCTGTCGGTTG	60.5	GTTTGGAAGGGTCTGGTCAA	59.9	50	50
417	BrPe3268	Maracuja_NoIndex_L003_R1_001_contig_58535	3	260	271	12	4	9	AAAGTTCTTTAAAGTGGAAACTCTCTGCTCCATAAGTATGGACCTTACCTTGGGCTGTCATTTTGCTGTTGAAGGAAGTTCATACACTTACTGTAAGGGAAAGAAGAACCCGCAATGAGCTGGGAGGCTGCAGCAAACTTTTGCTGCTGTGCAGCAGCAGCATTTGACCAGAGTAGTTCCTGACAGCGCTCAAATTCGTCGAGTTTACTCGGAGGACCATCAAGGGCAGCACCATCAGCCGACTCTCCGTGAAGAAACTTGCGAGTAGTAGTGTCATTTTTGCTGAGCTTGTTCGCAGAATATAAGCAAGGC	GCA	GCAGCAGCAGCA	G	7.44	153	GACCTTACCTTGGGCTGTCA	60.1	TTGAGCGCTGTCAGGAACTA	59.7	55	50
418	BrPe3269	Maracuja_NoIndex_L003_R1_001_contig_58700	3	250	261	12	4	9	TGATAAGTTTGGTTTGAATTTTAACACTCCCCATCAAACCAAACTTTTCATTCCAGTCTTATTTTGAGCATGTAGAATATCTCTGCTTTTAGTGGCTTTGTAAAGATATCTGCCAATTGATCTTCTGTACGGCAATAGAGTAATTCCACTTTCTTCTTCTTCACTTGTTCACGAATGAACTGATACTTTGTATCGATGTGTTTGCTGCGGCTATGAGACACTGGATTCTTTGCGAGTGAGATAGAAGACTTATTATCGACATATATTGTAATTGGCCCTTCTTGTGTAAAAGATAATTCTCCTAGAATATTT	TTC	TTCTTCTTCTTC	G	17.41	185	CACTCCCCATCAAACCAAAC	60.2	CGCAGCAAACACATCGATAC	60.3	50	50
419	BrPe3270	Maracuja_NoIndex_L003_R1_001_contig_59099	3	243	254	12	4	9	CAATACATCTATGTACTATGCAAAGCATGGTCCATCATCACTCGTCCTTTCGAGTTGTCTTTGTGCGATGCATCTATCCCTAAAATTCTCTGACTTGAACTATTTGATTCAAACCATGTCTTTCTTCATGTAACTTACCAATCAGAGTGATCTTCTTCTTCTGGCCATCCATAATGTAGTATCCCAATTTACCGATTCCCGCATATCCGAGTTTCGATATTAATAATTATTTACTCACAACTTCATTCTTGAACTCTCATGCCCAA	TCT	TCTTCTTCTTCT	S	274.56	179	GGTCCATCATCACTCGTCCT	59.9	GATATGCGGGAATCGGTAAA	59.8	55	45
420	BrPe3271	Maracuja_NoIndex_L003_R1_001_contig_59329	3	986	1006	21	7	18	TATCACAAAAAAGGAGCTGAGTGATTCTTTAGAGAATCTGGGGATATTCATCCCGGACAATGAGTTGGCCAGGATGATACAGAAGGTTGATGTCAACGGCGATGGCTGCGTGGACGTTGATGAGTTTGGTATCCTGTACCAGTCCATCATGGAGGAGGAGGAGGAGGAGGATGAGGAAGGGGACATGAAGGAGGCTTTTAATGTGTTTGATCGAAATGGTGATGGGTACATCACGGTTGACGAGCTCAAGTCTGTTTTGGCCTCACTTGGGCTCAAGCAAGGCAGGACTTCTGAGGATTGCAAGAGGATGATCACCAAGGT	GGA	GGAGGAGGAGGAGGAGGAGGA	G	13,00	236	GACAATGAGTTGGCCAGGAT	59.9	GAAGTCCTGCCTTGCTTGAG	60.1	50	55
421	BrPe3272	Maracuja_NoIndex_L003_R1_001_contig_59576	3	402	413	12	4	9	TTCAGAATAAAACATTATACTAGTTCGAATAGGAATTCAAAAAAATAAATTAGCACTGTAATTAAGAAAAATATTTTTGATCGATTTGAAAAAAAAAACATGGAGGGAAAGGATTTACGTACGGGCTAAGTATTTTTTAAACCTACCCCAATCATCATCATCCATCACTATCTTGTTGCGATGCTGTTTTCACCTTTTCGTGGCTTCTAACAAACTTTAGCTTCAGCCTTTCATTATCATTATAACAACGTGGATATTACCTTTTTTTTTCTTGTATAGGTTTATAATGAAATAAAACTAAAAATAAATGCC	ATC	ATCATCATCATC	S	15.72	110	CATGGAGGGAAAGGATTTACG	60.7	AGAAGCCACGAAAAGGTGAA	59.9	47.6	45
422	BrPe3273	Maracuja_NoIndex_L003_R1_001_contig_59619	3	2155	2166	12	4	9	ATTGAATAGTTACCGAATGATGAATGAAACAACTAGGTGGTTTTCACCCTTTTAGCAGTTTCTCCTGCATGCTGTCTGTTTCCTCTTGATCTATTTCGGTTAATGAATGGCTTTGTATTAATGATTTTATTTTCTTTGTTATGCAGACCATTGTTGTTGTTGCTGTTGTTCCATACGGGGTTATACAGCTTGGTTCAATGAATAAAGTAATGAATATTCTCCAACACATGGCGAAATCATTTCTAGTTATAGATCTTTGAACTATAATTTTTATAAATGTTTCTACAGGATTGAGAATAACTTCTTTTTTAT	TTG	TTGTTGTTGTTG	G	15.6	172	TCCTGCATGCTGTCTGTTTC	60	TCGCCATGTGTTGGAGAATA	60.1	50	45
423	BrPe3274	Maracuja_NoIndex_L003_R1_001_contig_59700	3	1410	1424	15	5	12	AATTTGTGAACTGACTGGAGATAAAGTGTACTGCATTAATGAAAGATATCGCACTTGAGAACTGCCTTTCTCTTTATCTGCAAGTCAAGCAAGAGCTAATGTGTGCCCATCATTTTATTACAGGTACGAGATGAACTTGAACAGCTACTGGATGATGATGATGATATGGCTGATCTTTATCTGTCAAGGAAGTTGGCTGGTGCTATGTCTCCGGTTAGTGGGTCAGGTGGTGCCAATTGGTTTCCTGCATCCCCGACAATTGGTTCAAAAATTTCTAGAGCAAGCAGAGCAAGTATTGCAACAGGTCGAGGAGAT	GAT	GATGATGATGATGAT	G	15.84	156	CGCACTTGAGAACTGCCTTT	60.6	TAGCACCAGCCAACTTCCTT	59.9	50	50
424	BrPe3275	Maracuja_NoIndex_L003_R1_001_contig_59823	3	485	499	15	5	12	ATACCATTCTAGATGGAAAAAAAAAAAGGATATTGAATTTTTTAAAACAATAAAAAATTTAACCATTAAAGAAGATATTGAATCTATATATATATGAAAGCAAGTAAAGCAATAAGAAACTAATAATTTCGACCTCTATTTAACAATGTTAAGAAGAAGAAGAAGTAGAAGGGAAAAACCCAAATAAGACAAAAGGATGGAAATGAACATAAATTACTGAGCTTTACTTTTCTAAAATTGGCATGATTTGGGATCGTCAAAGTTTATTATATTGGGTATGATTTTGCTGACTGAAATTACTTGTGGGGTATGAGA	AAG	AAGAAGAAGAAGAAG	S	17.84	158	GAAAGCAAGTAAAGCAATAAGAAAC	57.2	TCCCAAATCATGCCAATTTT	60.1	32	35
425	BrPe3276	Maracuja_NoIndex_L003_R1_001_contig_60402	3	179	190	9	3	6	CGTCTTCGCTTCAGAAATCTTCTCCACCATCGACGACGTGGCGGATGATAAGGAGTTCGACGACTCCATCTCAGTCGTCGTCTTCTCTCCAAAAATTAGCTCAAATTCTCCGCTACAATCATCGGACTCGGTAGCAGCCAAACGCTGGAGATCATCATCATCTCCTGATTTCTTCACAGCATTTTCTTTTACCCTAGTGAAATTAGGAGAAAGCCACTTGGC	ATC	GTCGTCGTC	G	6.54	184	TGGCGGATGATAAGGAGTTC	60	GCCAAGTGGCTTTCTCCTAA	59.5	50	50
426	BrPe3277	Maracuja_NoIndex_L003_R1_001_contig_60467	3	3547	3558	12	4	9	GTTTTGTTCTCACTTGTACTGAAGTTTCATTTATTTCCTTTGCATATAAGTCACCACCAACATCTCCAAAAACAAACCCTTATTTATTGCCAGTATATATCAGATGCTAACTTTTTCGTAGCTTGTGTTGCATATCTCACGCGTACAACACCTCCTCCTCCTACTTGCTTCTTTTATTAGGCCTTGTAGCTGGCCACATCCCATTCTCTTTCCCCGCCTTTCTTTTGCTCCATATTTCCAGCTTCCCGTTGGTGATCGAGATGGGGAGGAGCCATCGAGAAACCGCTTTGGTCTGTCTGCTCTTGCTTGCAT	CCT	CCTCCTCCTCCT	G	16.26	164	TCACCACCAACATCTCCAAA	59.9	GGGAAAGAGAATGGGATGTG	59.3	45	50
427	BrPe3278	Maracuja_NoIndex_L003_R1_001_contig_60587	3	2975	2986	12	4	9	ATGAGCTCTCCTGGAGGGTTAAGTGACTATTCATTGTTCAAGCTAGATGAAGCAGCACAGATTCTGGGAAACAATCAACAAGGACCCGAGATGATGCATGAACGGCTCATTGCAATGTCCAGCACTAACTCCACATGTACTGATTCTTCATCTTCTTCTTCTGTTTCTGCTACTGTTACTCGGGGAATGCTCCAATGCTCTTGGAAGAGTGGGAAACCCCATTTTATCTTCTCCCTGGATGAGCAGAAGGTGGTCTATGAGGCCAAGTTGGTGAATTATGAGTTATCAGATGATAAGGCTCTGTACCATATA	TCT	TCTTCTTCTTCT	G	16.27	189	AACAAGGACCCGAGATGATG	59.9	TGGCCTCATAGACCACCTTC	60.1	50	55
428	BrPe3279	Maracuja_NoIndex_L003_R1_001_contig_60772	3	794	805	12	4	9	GCTGGACATCAGTAACAACCAATTTAGTGGTCCGTTTCCTTCTGTTGTTCTTTGTCTTAAGTCGCTCAGGTTTCTTGATTTAAGATTCAATCGATTTGAAGGAAGCATCCCATCTCAGCTTTTCGATCTCAAACTTGATGCACTTTTCATCAACAACAACAAATTCCAATCATCCTTGCCTGAAAACTTTGGAAACTTGCCTGTTTCAGTGATAGTATTGGCCAATAATAACTTCACCGGTTGCTTTCCTTCGTCTCTAGCAAATATGAGAGGGACCCTTAATGAGATGATACTCATGAACATGGGACTCAA	CAA	CAACAACAACAA	G	24.65	165	GGTCCGTTTCCTTCTGTTGT	59	TCCAAAGTTTTCAGGCAAGG	60.2	50	45
429	BrPe3280	Maracuja_NoIndex_L003_R1_001_contig_61121	3	1466	1477	12	4	9	AAGGAAAAATCTGTGAAGGAAACAAAGGAATCTGAGGACCAGCCTCGTGGAGATGCTGGAAATGGGGCAGATGAAGCTGCTGAAAAAGAAAAGGCAGAAGATTCATCTTCTGCTGATGTGAAAGAGCGTTTGAAGAAGCTTGCTTCTGCAAAGAAGAAGAAGTCAAGTAAAGAAATGGATGCAGCTGCCCGGGCTGCTGCTAGCGAGGCAGCTGCAAGAAACGCAAAGCTTGCTGCTGCAAAGAAAAAAGAGAAAAATCACTACAATCAGCAGCCTGTTCGGTAAAGCTGGCAAAATCAAGAGTTTTTTTCC	AAG	AAGAAGAAGAAG	G	16.02	169	AAACAAAGGAATCTGAGGACCA	60	GCAGCTGCATCCATTTCTTT	60.4	40.9	45
430	BrPe3281	Maracuja_NoIndex_L003_R1_001_contig_61213	3	728	739	12	4	9	TTGTTTTTGTATTCAAAAGGGTGTATCTCGCAGCGGAAATCCGGTCCCAGAAGGGTACTTTCAGGAGAACTTCGAGAGCAATCAAGACCAGCCTGATGAAGGATCCGATTGGACTCTTCACGCGGCAGTGTAACGGCCGTAGGATAAGAACTGCTGCTGCTGTCAATGCTATTACTTGAAATTAAACTACAATCTGGGCTTTCGAAATTTTCATCCAAACAAGAAAGAAATTGACATGACGGAGGAGGGTATTCCTGGCCAAGGATATCATAGAAGGATTTCTCAGCCGCTTGGAGGGCTAAAGAGTCTTGC	CTG	CTGCTGCTGCTG	G	10.72	171	CGGTCCCAGAAGGGTACTTT	60.4	GAAAATTTCGAAAGCCCAGA	59.3	55	40
431	BrPe3282	Maracuja_NoIndex_L003_R1_001_contig_61311	3	3959	3970	12	4	9	AAGGGAACGATAGTGCTTACGATCATTTATCAACAAGAGGCCTTATGCTCGCTAGTGCACTGTCAATGGCATTACTGACCAAATTATTTTTCATTTTTAGCAACAAAAAACTCACCTTCCACCACATGTAACAATATCCCATTGCTCCAACTGCTGCTGCTGGAATTAGATAAGATGCCAAACTTCCTGTGAACACAAGAAATTGGCAAAATTACTGACATTAATCTTCCCTCAAGACATATAAATATTGCCATATGTAGATAGAATATTGAATGGGAAACTAAAACTACCATGTATGTTGACATTACAACT	CTG	CTGCTGCTGCTG	G	22.11	161	CGCTAGTGCACTGTCAATGG	60.5	TTTGCCAATTTCTTGTGTTCA	59.2	55	33.3
432	BrPe3283	Maracuja_NoIndex_L003_R1_001_contig_62119	3	2563	2574	12	4	9	TTGCTCTAGACCCGATCTGTGACATCTCTGCAACATGGGAAATGCATCACTTAAACATAGAAGGCGTATACTAAATAAACAGTTGCAGAGGTAGACAACAGCAAAGAAGCCAAAGCAAACACGACGTTGGCTGTAGTTAGTATAATCAGCCCACCACCACCAAAACAGACGTGCTAAATTGGTGGTTCTCGAATCAGTTTTGTAGGAGGAAAAAATAAATCCAAATTGAGGAATCCCCAAATTAAAACAGTAGACTTCTCATATTTTGCTGTAACAATTTGACAAAACAAAGACAAAAAAATACTCTCCGAT	CCA	CCACCACCACCA	S	14.14	214	TCTCTGCAACATGGGAAATG	59.6	GGGGATTCCTCAATTTGGAT	60	45	45
433	BrPe3284	Maracuja_NoIndex_L003_R1_001_contig_62457	3	2584	2595	12	4	9	TGGTTGACTCTGGTTTCTTAATATTGACGAAACTATTATATTCTCTGTTCATACTTCCCAATTAAATTGACCTGGGAGGAAGAACCGAGGCTGGTAGTACTAGAGTAGGCTGAAAGCATGATTGCAGATCCATTTTATGATGATCTTGTAAATAATAATAATGGTACAGGTGTTCAAAACCTCTTTCAAAATTCTCACACATAAGTGTCGAGCACCATTAAGGCGATGGGATAATTCAAATTTTAAACAATATTTTAATTCTAAGATATGTGCCCCGTTTTTGTAAAAGAACTTGGGTTAGAATCACTGAGT	AAT	AATAATAATAAT	G	14.59	220	TGACCTGGGAGGAAGAACC	60	TTTACAAAAACGGGGCACAT	60.2	57.9	40
434	BrPe3285	Maracuja_NoIndex_L003_R1_001_contig_62789	3	1680	1691	12	4	9	GTACACCAGCCATGTCGAAATAACTAGGCAGGACTTTGCCATCTCCAAGGAATTACTCCTGAAACATTCCTCCAAGGCCTTGAAGATTGATCCCTTTTCATGATTGCAGAGTACAAAAGCTACTCTTTTCTCCCAAGAACTTGCAGCTTTTTCTTCTTCTTCCTGCGTCAAAATGTGTCCAAGCTTTGTTAGGAGAGTCATAAATATGGAAATCCTTTTTAACTCTAAAACAACAAAAATTGCAAACCATTGATTCTGCCAAATCATTTTCCTGATTCTTTGTCTTCTCTGCCTTCATTAAAGCATTGTATG	TTC	TTCTTCTTCTTC	G	14.52	162	TAGGCAGGACTTTGCCATCT	59.8	AAGCTTGGACACATTTTGACG	60.2	50	42.9
435	BrPe3286	Maracuja_NoIndex_L003_R1_001_contig_62809	3	284	298	15	5	12	GCAAGAGGATCCTATCTGAAGGACTCTGAGAAGGCTGAGATGTACCGGTTGCATAAGCAGAATCCCGAGGTTTACACAGTCGAGAGGCTTGCGAAGGACTATAGGATTATGAGGCAAAGGGTGCACGCCATTCTTTGGCTGAAGGAGCTTGAGGAGGAGGAGGAGAAAAAGCTTGGTCATCCCTTGGACGATTCTGTTGAGCTCTTGCTCGACACCTTCCCTGAGTAAGAACTTAATTTAGATGCTGTGATCTCGTTCTGTCTGTTGAAAACAATTGCAGTAGTGTGATTATCTTGCTCTGTTGCAGATTTTTCA	GAG	GAGGAGGAGGAGGAG	G	14.05	156	GCAGAATCCCGAGGTTTACA	60.1	TCGAGCAAGAGCTCAACAGA	60	50	50
436	BrPe3287	Maracuja_NoIndex_L003_R1_001_contig_63222	3	1961	1972	12	4	9	GTGTGAAAGAGGACTAATTAAGAGGAGGTCAGGAGGATAAAATAAGAGCAAATCAAAAACCTGTAAATCTTCCTCAAGTCTACTGAGTTCAACTGCTTCCTGAATATCCAATTTTCCACGAAAGATGCCAACAGCAATCACTAAAGAGTGTGCTGCTGCTGCAATTGCATCAATTGCTGTCAGCTCACAGTCACTGGTTTTCTTAAGAAGATCTTCCATTGCTTTAACCAAGCCTTCCTCCTGCATGCCGCCAAAGATACTTGAGTACACAACAGGCTTGAAGCCAAATTCTGATTTAACCCAGTCAAGTAA	TGC	TGCTGCTGCTGC	G	16.65	152	CTGAGTTCAACTGCTTCCTGA	58.2	GGCTTGGTTAAAGCAATGGA	60.1	47.6	45
437	BrPe3288	Maracuja_NoIndex_L003_R1_001_contig_63389	3	3095	3106	12	4	9	TCTTGGCCTCTTGAGCCCAAAAATCTTTCATCTTTTTTTGTTCTTCCTCTATCTGACGCTAGTGTTCTCTAATGGCTTTCTGCGCCATCTTCAGAGCTTTTGTTGTATCTCCTCAAGTTTTTATTGATGACCTATAGCCGCTGCTGTTGTTGGTGGTGGTGGAGGTGATGGTCCTCTTCGTCGGAGGTTACAGGGATCTTTAGAGAAATTTCGTGTTGGCAATCTAGAATGCCTGAAGACTTTAGAATTAAAGTCTTCTGAACAACCATAAGATTCTTCAGACATATCTGGATCAACATCCTTTGTGATGAG	TGG	TGGTGGTGGTGG	G	21.27	154	TTCTGCGCCATCTTCAGAG	60.2	CATTCTAGATTGCCAACACGA	58.8	52.6	42.9
438	BrPe3289	Maracuja_NoIndex_L003_R1_001_contig_63400	3	151	162	12	4	9	AGCTACCCATGATGAGATGTCATCAGCTGAGCATCAGTCTAGAGAGAGGTCAGAGGAAGTTATACCTCAGATGCCGATTGAACCAGTACAAGGATCAGTACGAGAACCAACAGTTGAGTTTGTTCGTGAGCTAGTAGTGCCGCCAAATGTACCACCACCACCTCCGGAAGCCTATGAGATGTTCCTAGCAATCTGGACTACTATGCAAGGTGCAATGAGATTGGCACAAGCACCAGCAAACCTCAAAAAACAACCTCGTAGCATGACTACGCCAAGCTAA	ACC	ACCACCACCACC	G	105.53	184	ACCTCAGATGCCGATTGAAC	60.1	TTTGAGGTTTGCTGGTGCTT	60.8	50	45
439	BrPe3290	Maracuja_NoIndex_L003_R1_001_contig_64198	3	1359	1370	12	4	9	TTCCTTCAACAACTGCATGAACAGCGGGTGGTTGAAGTACATCACAGGAATTACAAATCTCTGTTGCTCCTCTCCCTGCCCCACCTTGATCGCCAAACACCCTTTGGGTACATCTCTGGCTTGCTTCTTGTTGTTCCCATGGTGTTGATTATGATGATGATGCATATGAGGCAACAAGTGTAGATGGAAATTCCTCAGACTTTTCTCTCCACTACCCATAACTCGTGCCAACAAACAAAGAGAAGGCAAGAACACGAAACAAGAGAAAAAAACCAGTTTTCGTC	ATG	ATGATGATGATG	G	15.19	209	AACAGCGGGTGGTTGAAGTA	60.5	GCACGAGTTATGGGTAGTGGA	60	50	52.4
440	BrPe3291	Maracuja_NoIndex_L003_R1_001_contig_64353	3	209	220	12	4	9	AAAAAACAAGGAGGTGAAAAGGCAAACACTTGGAAACACCACTGTCAACTTTGTTTGATTCCATGTTTGTGTCTCCATTAGCATTGCATGTCCTTCTTTCACTTGGAAGGGATTTTTGCAGGCTATAGCTAGTCATGTGCTAACCATTTCCATCATCATCATTAATTAGTAGTAATGACCATCCTTTCAAACCTGCCTTGTTTGTCATCAAATCACCAAAGAATGATTAACAACACATGGGCTCCACACTAAACCAGCAATTAGCATTGCCTCTCTGAAAATGTCATAACATTGTCTTGGATTTGTCTGTCT	CAT	CATCATCATCAT	S	18.42	170	CTTGGAAGGGATTTTTGCAG	59.7	GGCAATGCTAATTGCTGGTT	60.1	45	45
441	BrPe3292	Maracuja_NoIndex_L003_R1_001_contig_64775	3	3306	3320	15	5	12	TTATATACAGTTGAAATGGTCCTGTGAAGCCACAAACCGTACATAACTCTCCCTACCCAACTCCCAACCTCCCACAAACACCACAACCCAATTTGCCAATTTGGTAAGGGATTTCCACTGCACCTTCTATGTCCATTTTCTTGCTTCATACTTCTTCTTCTTCTTTTTTCTGTCATTTTGTGCGCCTAAAATTAGAAAGTTGTTAATATTGAGGGAGTGGATATCTTAATGTTTTTAAAAAGTACAGATTTTTTTAGAAAAGATTGTTTTTTTTTTTCAAAAATTGTGATTATCTAGAGCTTTTTTTTTAATAAT	CTT	CTTCTTCTTCTTCTT	G	16.51	113	GGATTTCCACTGCACCTTCT	59.1	TCCACTCCCTCAATATTAACAACTT	59.4	50	36
442	BrPe3293	Maracuja_NoIndex_L003_R1_001_contig_64808	3	1706	1720	15	5	12	ATGTCTCTGCAAAGGGGATATTTGAAAATATTGCTCAGCATAAAGTTACACACATGGGTGGCGCACCAACAGTTTTGAACACGATAATCAACGCGTCATTAGGTGAACGAAGGCCGCTTCCAGGAAAAGTGTCGGTGATGACCGGTGGTGCACCACCACCACCACATGTTCTTCACAAGATGGAGGAACTAGGATTTAATGTGACTCACTCTTATGGTTTGACAGAAACCTACGGTCCCGGCACGGTGTGCACTTGGAAACCTGAATGGGCTTCCCTGTCTCGGGATGAACAAGCGAAGATCAAGGCTCGTCAGG	CAC	CACCACCACCACCAC	G	16.52	188	CCAGGAAAAGTGTCGGTGAT	60	GCCTTGATCTTCGCTTGTTC	60	50	50
443	BrPe3294	Maracuja_NoIndex_L003_R1_001_contig_64885	3	2700	2711	12	4	9	TCTATGATTTCATCCCAGTTTCAAGTAAACTTAATAGTAACAGTAACGTTTCTTAATTAGAAACCAATTGAAGAAAAAACAGTCTTACTGGTGGAGACCTTAAAACACACAGTTCATCGTGTTCCCAGTCTGTAGGGCCACAGAAGGTTCGTAGTAGTAGTACTATCACCACTTTTGCAGGCTTACTATTTGACCTACCGACATTGTAAATATATTATAGAAATTATAGATAGTAATGTGTTTAAGCCTTATCTCTTGTCTTGAGATGGTTTGAACCCCAAGTCAAAGTCAAGCCACAAGCCAGCACTAGCA	GTA	GTAGTAGTAGTA	S	14.72	162	CGTGTTCCCAGTCTGTAGGG	60.6	GGGGTTCAAACCATCTCAAG	59.4	60	50
444	BrPe3295	Maracuja_NoIndex_L003_R1_001_contig_64902	3	782	793	12	4	9	GTATGCCTTTGACGGCCTTCTCTTATCTTCCTATATTCTGTGTGACAGGTAGTATATTATCCGATATTCCTTGTGTTCCCAATAAGAAATCCACATCCGATTCTGGTCATTGAATACACGATATTTTGGAGAATCACTAATGATGGCGAGGAAGAAGAAGAATGATGCTTGTCAAAGCCATAACTACTTTCTCATGAAAAATAAGAACCTTGGTCTGACTAACTGTACTTCTAACTAGCTTCTGTCTTTAAATTGAGTGCTGCAAATCCAGCAATAAAAAGCATATCCCAAGCTGGGCCCGGAAACAGACCG	GAA	GAAGAAGAAGAA	G	14.78	208	ATCCACATCCGATTCTGGTC	59.7	CCAGCTTGGGATATGCTTTT	59.2	50	45
445	BrPe3296	Maracuja_NoIndex_L003_R1_001_contig_65273	3	695	709	15	5	12	CCCATGAAAATTTCTCAAACCTGAGAAGGAAAAGAACAACTGAGAAAGAATTGAATTTACCGCTTTTACTCTTTCCTCGCTTGTGAAGAGTCATGCACTGTACTCTCTCACCTTCACCTCTTTTATTGCCTTTCTTCCGCATCACTTCACCTTCTTCTTCTTCTTGTTTCTCAAGGTCCTTCTCTTCAATGACACGCCTACTCAAATCCCTTTGGCTCGCAACAAAACCAATATGGAGACGTTTTAGTTACTTGAACGTAAACTTGTGACAACAATTCAGGCATAACGCCGTGATCTCAACGAGAAAGAAATTGA	CTT	CTTCTTCTTCTTCTT	G	15.32	167	TATTGCCTTTCTTCCGCATC	60.2	GGCGTTATGCCTGAATTGTT	60	45	45
446	BrPe3297	Maracuja_NoIndex_L003_R1_001_contig_66375	3	570	581	12	4	9	TTGTTTTTGGTGGTGATTCTGATCTTAACCTGTGGTGGGGTTTTGTACGTAAGTAGGTTAGGCGTAGAGTTGCCTGCAAATTGTCACTTGGCTGTGTACTTAAAGTTTGATTCTGACTTGTAGAGTTCGACGGAGAGTGAAAGGAGTTTGTGTTGTTGTTGTGGTCGTGATGGGGAAGGGTTCCAAGGTCAATTGTAAGTCTGCATCTCATAAGCTCTTCAAGGACAGGGCTAAGAAACGTGTTGATGATCTACAAGGGATGTTCTTGGATCTGCAGTTTGCACGGAAAGAGAGCCGCAACATCGATGTGGC	TGT	TGTTGTTGTTGT	G	14.82	215	ACCTGTGGTGGGGTTTTGTA	60.1	CACGTTTCTTAGCCCTGTCC	59.7	50	55
447	BrPe3298	Maracuja_NoIndex_L003_R1_001_contig_66387	3	706	717	12	4	9	TGAAAAGTACATGCATTGATTTTACCTTTTGTTCTTACCACTTTGTCAATATCATTTATAATATTTTCCATTGGATGAACTTTGATTTTTGGAACCTTTTGGGGAGTTGTATTTGATCATCCTTCTTTTCCTGGTATTTGATAATTGTTATTCTTCTTCTTCATCATCCATACCTGAGACATCCTTTCTTGGACAATGCAGGTTAGTCTTATCAACAATTACAAATGTGTAATTTGCTCTCCCTAAGCTAGTTATAATTATTGAGTCAAACAAATTAAGATGTAATACATTTCTTTGATTTTAACAATTCAA	TTC	TTCTTCTTCTTC	S	54.69	158	GGAACCTTTTGGGGAGTTGT	60.2	GCTTAGGGAGAGCAAATTACACA	59.8	50	43.5
448	BrPe3299	Maracuja_NoIndex_L003_R1_001_contig_66982	3	477	488	12	4	9	GTTTGTGATGGGGATGTCCAGGCATATCTTTTGTTGGACGACATGTAGTTCGTGTATTGGAGAACAGTTACCAAGAGATGAATTATAACATTTTGTGAGATTAGTATCTTTATTTCTTATTAAGTTAGTGAAGAATCAACTTATGGTTACATGATGATGATGTGCTTGCAGGGAAGTAGTCCATGAAGAATCTGGTCATGTGCTGAAAGTTCCATTTAGACGGGTTCATTTGTCTGGTGATGAACCGAGTTTCGATAATTATGATACCAGTGGTCCTCAAAACATCAGTCCTCGAACAGGTATACATCTCAA	ATG	ATGATGATGATG	S	16.96	217	GGCATATCTTTTGTTGGACGA	60	CCAGACAAATGAACCCGTCT	60	42.9	50
449	BrPe3300	Maracuja_NoIndex_L003_R1_001_contig_67121	3	186	197	12	4	9	GAAGCAGTATTTGCCTCACTACACTGCGCAGGAGCAGTGGATGGACCATTTTGGTGACAAGTGGGACCTGTTTCACAAGAGGAAGATGGAATTTGATCCCAGGCGCATTTTATCAACCGGGCAACGCATATTCAAGCCGTCCTTCGTTTCTGATGATGATGAGGTGGCAGCATCTTGATAAATGGCAATGATAGGATGCATAACATACTAACCTCGCTAGGAATAATCTTGTGCATATAAGGGACGACCAAAAATAGTAAGCAATCGATGAACCAATAATGCCACCAATGAGTGGAAATGGAAATACCCAAA	TGA	TGATGATGATGA	G	13.52	250	GGATGGACCATTTTGGTGAC	60	TTGGTGGCATTATTGGTTCA	59.8	50	40
450	BrPe3301	Maracuja_NoIndex_L003_R1_001_contig_67356	3	227	238	12	4	9	GGAGCCCTTGAGGCATAAAAGTGCAGCGTCATAGGCTCTAGCGGCAGCTTCAGGTGTAGAATAAGAACCTAACCAAATTCTTGTTTTCTGGTTTGGTGCTCTTATCTCTGACACCCAAGAACCCCAGCTTCTCATCCTCACTCCCTTGTACTTCTTCTTCTTGCATGATGTAGTAGATGAGGCTGAAGATGTGGATGATGCCATTGCCTTGGATGTCTCTGATAACTGGATCTTAGGCTCAGTCTTCACCATTTGTGTAGATAACACTAGCTAACAAAGATACAATATATATATATATATAGAGCAATCAAA	CTT	CTTCTTCTTCTT	G	15.75	178	AGTGCAGCGTCATAGGCTCT	60.2	CATCCACATCTTCAGCCTCA	59.8	55	50
451	BrPe3302	Maracuja_NoIndex_L003_R1_001_contig_67402	3	1760	1771	12	4	9	AAGGAAGTGTCCGCAACACGTGCCAAAGTAGAAATCTTCTTGATTGGCTTCATTTTCTCGATCAATTTCGTCTTCACTAAATTGGTTATTGATCTCTTCTTCGATCAGTTTGATTAGCAAATCGCACAATGACCATGCCTCTTCTAGTTGTTCTTCTTCTTCATCTACGTCTTGATCTAAGGCAGAGTCTGAATCTTCTAATGGGCAATTAGTTCCCATTTCTAGCCGCACTGGAAAAAATGTTCGTTTGCTCCTATGGGAAACAAATTCCAGAACTGAGTTTATTGCTTTTATGATTATAATTCGCATTTA	TTC	TTCTTCTTCTTC	G	14.77	249	GCAACACGTGCCAAAGTAGA	59.9	TCCCATAGGAGCAAACGAAC	60.1	50	50
452	BrPe3303	Maracuja_NoIndex_L003_R1_001_contig_67991	3	1129	1143	15	5	12	GCTACATTCCACACCACATGCTCACAGCCCCACCTACAACCGGACAGCACAAGGCCAACTCATGGAGACGTGCAATTCTGATTGGGTTGTTTGGGTCATGCATCACCCATTTATGATTCAACCATCCGTCAAAGTATTGATTATTCCGTGTATTATTATTATTATGGAATAATAAGCAAGTAACTTACGTGTTAGATTTTATTTCCCAATTATTATTCTAAAATGGGCAGCAGATCCAATTACCTCTCCTAATTGTCATTTGCTTCCATAAGCCTAAGACGTCATCCGTTACGCTACGCATGTGGGTGCTCGATT	TAT	TATTATTATTATTAT	S	14.43	188	CTCACAGCCCCACCTACAAC	60.6	TGGGAAATAAAATCTAACACGTAA	57	60	29.2
453	BrPe3304	Maracuja_NoIndex_L003_R1_001_contig_68009	3	1750	1761	12	4	9	TAAACAAAGTCTGATTTCACTCATTAGTGATGCTTAAATCGAATCGGTGTGCTGTAGTGTTCTTCAGGTTATTGGTACTGTACGTATGTGAGCTGAAGAGCTATCAAGACATACCTGTTTCCTAGCATCTCATGCAGTTTGATGATAGTGTCTTCTTCTTCTCTGGTGAAATTTCCTCGTTTAAGATCAGGCCGCAAGTAATTTATCCATCTCAGTCTGCAACTCTTT	TCT	TCTTCTTCTTCT	G	15.96	164	TAAATCGAATCGGTGTGCTG	59.7	CTTGCGGCCTGATCTTAAAC	59.8	45	50
454	BrPe3305	Maracuja_NoIndex_L003_R1_001_contig_68226	3	261	272	12	4	9	TCCTCCAAATTGACTCATCACAATCGACCTTCTTCGCTTGTTCTTCAACTTCATCTTCTCCACTCGAATAGTCTTGTTCCTTTTGTGGAACTGGAGCTATCAGTCTCCTGTCATCCGCATTCGAGTTTCTTGGCTTGCTTTGGCTTTTATCTCCTCCTCCTCTTGACAACCCAACAAGCCATTTCTGTGCATCATCCCACTTGGAAGGAGTTGGCTTCCCTAAGGCTGTACGATGGCCAGAACGACTAGCAGCATTACTTTTGTGAAACTCAAAGCTAATGGCGTTGCTACTCGAAATCTCCTGAACTGGAC	CTC	CTCCTCCTCCTC	G	15.11	162	CGACCTTCTTCGCTTGTTCT	59.6	AGAAATGGCTTGTTGGGTTG	60	50	45
455	BrPe3306	Maracuja_NoIndex_L003_R1_001_contig_68689	3	252	266	15	5	12	AACTTAGACAGTTAAGGCCTGATGAAAAACCAAGAAAGTTCTATAAAGAATGATAGGGCCATAAGATGAGAAGGTGAGCAAGCCAATTAAGGGAATCAATAACATGTAAAAGAGCTGAACCCGATGGAATGAATGCATTCCATGAATGTCGATGATGATGATGATATCGAAGGAAGTGAGAGCCTATGATGGCAGCTTGGACTGAATAAGAGTAAGCATCGAAAGCCAGGTAGATGATAAAGGATCCGAGTGGTATCCGAGTGATGTGTTACCTGTGTTAAAGGTGGACTAACCATTACAACAAAAGAATGAAAA	GAT	GATGATGATGATGAT	S	24.67	219	GGCCTGATGAAAAACCAAGA	60.1	TCTACCTGGCTTTCGATGCT	60	45	50
456	BrPe3307	Maracuja_NoIndex_L003_R1_001_contig_68882	3	448	462	15	5	12	TGAATAGCCACATGAGGATGCAAAGATGACCGATGTGGCCAAGTATGGAATTCCAAATGATATTTGCTTGCCCGGTAAATGGTGTAATTCTTATTGGTGAACAGAGGGGAACTGAGCTCGAAGCGTTGGAATCTAAAAGGAGATTGAACTAAGAAGAAGAAGAAGCATAGTCCCTATTTTTGCTCCTGGTCACCCCAAAGTGCTATCGATCGAACAAGAGAACAGTGGATAAAAATGAGTCTCCCGTGGAGCATACGAAAGAAGAATGCCGCTAATGATGGCCTCGAAAGTGTTGTGTGGCCATGATTGTAAAAG	AAG	AAGAAGAAGAAGAAG	S	27.44	237	TGCCCGGTAAATGGTGTAAT	60.1	CATGGCCACACAACACTTTC	60	45	50
457	BrPe3308	Maracuja_NoIndex_L003_R1_001_contig_69662	3	1108	1119	12	4	9	AGTAAGGGACAGTTGCTGGTGTTGCAGATTTCTGGACAAACACAAGAATATTGGACCCACGGATTGTTGATCTACATCTAGAGTTTCTGCTAGAGTTCCCACAATGAGATCCACCAGGAGATTTCGCTCTGATGATCTGAAAATCTTTAGTATTATTATTATATTAGATTACATCAATAATGCACATTAAAATGCTTTTGCTTTCAACTAGACTGCATTTCAGAGGACAAAAAACAGGTATATGAATTACAATTATGATTACCATCCGCGCCTGGAGGAGGTAAAGCAAAAATCACTCAGTGCTTTTCACTA	TAT	TATTATTATTAT	S	16.39	189	AAGGGACAGTTGCTGGTGTT	59.6	TTTTAATGTGCATTATTGATGTAATCT	57.5	50	22.2
458	BrPe3309	Maracuja_NoIndex_L003_R1_001_contig_69682	3	939	950	12	4	9	TAACCTATCCGTTCCCTCTTCTTGTTTCCCTCGGTCGCCGCGTAAAACAGAGATTCCAGTCCGGGTACGGTAAGCCGTTTCCTCTCAGATCCGAGCGAGAGAAAGCGAGGCTAGAAGGAAAGAGAGGGGAAAAGAAACCATGAGCGGGAAAGGAGGAGGAGGCGGAGTGGGGGCGGTGAGTTACAATAATGGGAAAGCTAATAGTGGCATATCGGGGATACCGGCGGGGTCGAGGAAGATTGTGCAGAGCTTGAAGGAGATTGTTAACTGTCCCGAGGCCGAGATCTACGCTATGCTTAAAGAGTGCAACAT	AGG	AGGAGGAGGAGG	G	13.71	164	CGAGAGAAAGCGAGGCTAGA	60	CTCCTTCAAGCTCTGCACAA	59.3	55	50
459	BrPe3310	Maracuja_NoIndex_L003_R1_001_contig_70044	3	703	726	24	8	21	GGTAGCTCAAACGGTATCAAAACAAGCACCAAGGGGAAATAAAAGACCCATGCACACACTGTATATGCCCTTTACATTTGCGCACAGCACAGACCCCACCTCGCTATGTTTTTTTGAAGCCCCTTGGTAACATAACCTTCTCTTTCTAGTTCCTCCTCCTCCTCCTCCTCCTCCACGATCCAATCCAGTCCTGCCCGATGACGACAACAAAAGTAACTTTCCTTTTTTCTCTTCCTAGTTTGACTTTTTATGCCTCTATAAAAATCTACTGCAGATCCAAAAGTTTCAAAACAGAAAAGGCTGACGAGTGAGCGACTGACAGCT	TCC	TCCTCCTCCTCCTCCTCCTCCTCC	G	11.61	195	GCCCCTTGGTAACATAACCTT	59.3	GCTCACTCGTCAGCCTTTTC	60.1	47.6	55
460	BrPe3311	Maracuja_NoIndex_L003_R1_001_contig_71314	3	2030	2041	12	4	9	ATGATATAATGAGAAGAGGTTTTAATCTCTTCTTCAAACTCCTTGAAGAAGAACATGGCTTTGCAAGAAGAGGAGACCCAGCAGTTTCAACAGAGCTCATCGGCATTGGTTTTTGATGGGCTTTACTGCGAAGAAGACAGTTTTGAGGTAGATGATGATGATAAGAGTGAAATCTGTGTTCAGCATGCGAGAAAAGAGTCTTCTTTGTCTTCTGTTTTGCTCGAACAAGACTTGTTTTGGGAAGATGACGAGTTGAAGTCTCTAATCTCCAAAGAGAAAGATACCCATTTCAGTTTTGATAATGTAGTCTCT	GAT	GATGATGATGAT	S	16.49	181	AGGAGACCCAGCAGTTTCAA	59.8	TCGTCATCTTCCCAAAACAA	59.1	50	40
461	BrPe3312	Maracuja_NoIndex_L003_R1_001_contig_71351	3	2460	2474	15	5	12	AAAAAAAATCAGAAGAATCTGAGAGAGAGAGGAAAGACCAGATGAAGAAGAAGAAGAAGAATTCCTGCGCCAGAAATGATCCCACCAGTCCGAGTCAATGGCGTTAGGGTCTACGGGAACGGTGCTTATGGTTTTGCTCCTGTTCTTGTGCTTCTTCTTCTTCTTGAGTTTCTTTGAAGCTAGTTTACTTTTCTTGGGCTTCTTTGGAGAAGCCATTATGTATCCAAAATCGAAATCTTCAGATGGGAGCTCTTGATTGGGTAGTAAATCCCAGGGGAAGAAAAGCAAAATGCGGTAACTTGCCTGATCGGTAAA	CTT	CTTCTTCTTCTTCTT	G	25.23	161	AACGGTGCTTATGGTTTTGC	60	TCCCCTGGGATTTACTACCC	60	45	55
462	BrPe3313	Maracuja_NoIndex_L003_R1_001_contig_71694	3	928	942	15	5	12	GGTGTTTTACTGGTTGTTTGACCAACCGGTTGTCATCAGTTATGCTCCTTATTTTCGGAGTTATTGGCTCTGTTGTCTTGCCTATGAGTGCTATCAATCAAACTATCACGTTTCTTCTCGAAGTTCACATTTTCTCAATTAATGGACAAACTGCTGCTGCTGCTGAGGAGAAAGCTGAGGGAAAACAATTTGTGCTTGCGGGGGTTCATATTTATAGATGTGTAGGAGCATCGCAATGCTTGTGGGAGATGAATCAAAGTGGTTCAAATGAGCTGGCATGCATGGTCTACATTTTTTTTTCTGAATTGTGAAATC	CTG	CTGCTGCTGCTGCTG	S	15.37	172	TGGCTCTGTTGTCTTGCCTA	59.6	TTGCGATGCTCCTACACATC	59.8	50	50
463	BrPe3314	Maracuja_NoIndex_L003_R1_001_contig_72044	3	190	201	12	4	9	AGGTAAATGGCCCAAAATAGCCAAACCTTGAAGCTACCGATGCCCCGATGTATCATCTCAGCAGGCCTGTACATAAGTGTGCCAGTGGCTCCCCCAATCACCTGAGATAACAGGCGGCCAGCCCCCCTGGCCTATCCACCTGAGATCCCCTCATCATCATCAGCCAACAGAATCGTAACGTATAGAAAATGCAGGTATCCCTCTCGGATCCTGAAAAATGATACAATACTCTCATAAATCCATATACA	TCA	TCATCATCATCA	G	116.13	206	GCCCAAAATAGCCAAACCTT	60.3	TTCAGGATCCGAGAGGGATA	59.6	45	50
464	BrPe3315	Maracuja_NoIndex_L003_R1_001_contig_72204	3	1016	1027	12	4	9	TAATCATACTTATAAAATCCAACCACCTCACTTATGTAATCCACTAATTCACATTTCCCTGCACAGAAGTCCCCAAGATAGGGGGATTGATATGCAAGAGAAAGCACAATCAATGCAAAGTTGTAAATCCGCAAGAACTTAAAGATCTCATTCTTCTTCTTCAGTATCTTAAGCCTCATCCGGAAAAAAAGCAAGGCAAAACCAAGATATCCAAAGTGAAGTATGTCAAATTCAAGTGTCCCCGTGATTAAGACCAAAGCAAGAACAAGATCCAGTAGGTGGCAATAACTGTACAGCCTCAGATAGTCAAGA	TTC	TTCTTCTTCTTC	G	16.09	170	AAAATCCAACCACCTCACTTATG	59.3	CCGGATGAGGCTTAAGATACT	57.5	39.1	47.6
465	BrPe3316	Maracuja_NoIndex_L003_R1_001_contig_72265	3	174	185	12	4	9	CGTAAGAACAGCTTGAATCAGGGTTTACCATCCATCACAAACCAGCCGCCATCTTTAGAGGTTTGGCAGTAGCCATGTGCTTGAAAGCTGTGGTGACGCCAGAACTCAGAGAGTCTATAATCCGAAGTTGGAGTTTTGGGACTTGGAAAGAACAACAACAACGACAACCAATCTGACATGCAAAAGTTTTTAAAGAACCAAGTTGAAAGATATGAAGAAACCGATTAATCAACTCTGG	AAC	AACAACAACAAC	G	10.97	170	TGAATCAGGGTTTACCATCCA	60.2	TTGCATGTCAGATTGGTTGTC	59.6	42.9	42.9
466	BrPe3317	Maracuja_NoIndex_L003_R1_001_contig_72425	3	702	713	12	4	9	TTGATCACAACCTGTCAGGGATTATTTTATCAACATCAAAGGGGGCTGCTGAAGTGTCAAAGGCATCTGACAAACAGAAAGTCTGACATCAAAACATTACTTTGTTCTTCTGAAGGTGAAGGAGCAAGAACAACAGGTCTCGTGTAGTGGTGATGATGATGACCTCGATTTCTGAGTGATGGGGCACTGCTAGGAGTTGGGCCATAGGCTGAAATAGAAAGAGATGATGCTAGTATTCTCAATGATGTACTGGAAAAATCATCAGACGTGATTATAATTCATAAGTCACTACCTTGATGAGTTGGAGGAGCA	TGA	TGATGATGATGA	G	16.2	188	GCAAGAACAACAGGTCTCGTG	60.9	GCTCCTCCAACTCATCAAGG	59.8	52.4	55
467	BrPe3318	Maracuja_NoIndex_L003_R1_001_contig_73180	3	1169	1180	12	4	9	TCTCCTCACTCCTCAGGACTTGGCTCTGAATGGATTGTCCCTCGACCTAACTCTGGGGTCTTCCGTTACTGCTGGTTCCCTTGAAGCACAATCTCATGTGCATGAATGCTGTTGCCCTGAAAGATCAAGCGATAATGTTGATTTCCCTGGTGATGATGATGAAGTTGCCACTATTTGCTCGACGGAGTTTCGTCTGGTGTGATTTTGTGTGTTGTTATATGCACAATCTGTTCTACCTTAATACCATCATGTACTTCTAATCAACTAATTCTCCTCCATGTTCTCTTCTCTTCTTTTAGGCTACATCGGATA	TGA	TGATGATGATGA	G	23.79	160	TCTGGGGTCTTCCGTTACTG	60.1	CACACAAAATCACACCAGACG	60.1	55	47.6
468	BrPe3319	Maracuja_NoIndex_L003_R1_001_contig_73685	3	1665	1676	12	4	9	AGTAGTGGCTGAAAAGAAAAATGTCTCAAACAAATAGGAATGGAGCCATTATATACCTCTTCTGTATCCTCGTTCCCATATATTTTGTATCTAAAAGCCTGGCTCAAGTTATTCGCTAGGGCTGCTACATCGTAGTCTCTGTCATGAAGGTCATCATCATCACTATCCTTGGTTCTATCTTGCAATGCTGTTGGACGGCTGGAAAAAAGGAATACAAAAGCTTAGCATCCCTGACAGTAACAAAGGATAATAAACCTAACCCAAGTCCTAAAAGATTAACTTAACAGAATAAACCTGCGAACTTCCCCTCAC	TCA	TCATCATCATCA	G	16.84	197	TTCGCTAGGGCTGCTACATC	60.5	GGGGAAGTTCGCAGGTTTA	60.3	55	50
469	BrPe3320	Maracuja_NoIndex_L003_R1_001_contig_73698	3	1358	1375	18	6	15	ACTTCAAAAGATTCAAGAACCCATCTAACAGTTCCTAGTCCCTCCTCTGGTGAAGTCCAATCTTTTAGTCCATTGAAATTCGCATACGAGGTGGAGGAGGCATTTTGCACTGCTGAGAATAGTCCTCAATTATACTCTGCATCATCAAGAGGTGGTGGTGGTGGTGGTAAGAGAAGTCCCTTCACTCCAACTAAAAGTGATGGCTCGAGAAGCTTTCTTAGTGGGTATTCGGACTACCCCAATTACATGTCGAACACGGAGTCTTCGAGGGCTAAACTTAGATCTATGAGTGCTCCAAAACAAAGGCCCCAGTATGAG	GGT	GTGGTGGTGGTGGTGGT	G	16.78	173	CCTCCTCTGGTGAAGTCCAA	60.2	GCTTCTCGAGCCATCACTTT	59.6	55	50
470	BrPe3321	Maracuja_NoIndex_L003_R1_001_contig_74061	3	152	163	12	4	9	TTTAAATCCCTCCATGGAAGCTCATTAATCCGTTTCAGCTTTAAATTTGCACCAAATCCATGTAAAGTTTATGACTGCACACAACTGCTAATTCTGAAAAAGCTCGGGCAGATGTGCATTCGTCAACTTAGTTCTCTTACTGATCTCATGCTTCTTCTTCTTTGTCGTCCGCCTGGGGCTAATGCCCTGCACCTGGGCTGCAGCCCTACGCTTGGCAGTGTTGGTAGCAGGCTTCATGCCATTCTTCAGCAGATATTTCTCTATGTCCACAAAATCACGCGGTAATTCAATTTCCCGAAACAGTAATTTCAG	CTT	CTTCTTCTTCTT	G	139.33	245	CCCTCCATGGAAGCTCATTA	60	CTGCTGAAGAATGGCATGAA	59.9	50	45
471	BrPe3322	Maracuja_NoIndex_L003_R1_001_contig_74119	3	673	684	12	4	9	CAGATATCACCTTGGATATTGATTCTTTGGACTTGCATTTCGTTCTTGGGTTGAAAAGTCTTTACCTGCTATGGGAGAAACAGAAAACACCCTTCCACCTTCAAAGAAGAGGGCTGCTGGAAGGGAGATCTCAAGAGATAACCCTGGTCTTGATGATGATGAAGACTCAGCAGAGCAGGAGACTGGAACTTTCAAGAGGGCTAGTGATGAGGTGTTGGCAAACAGAAGAATAGTGAAAGTTCGTCGTAATCAAACCACATCAACTCCTTCATCAAATCCATTTGCTGGAATTCGTCTTGTCTCTCCTGCTGA	TGA	TGATGATGATGA	G	14.81	210	CACCCTTCCACCTTCAAAGA	60.1	AGACGAATTCCAGCAAATGG	60.1	50	45
472	BrPe3323	Maracuja_NoIndex_L003_R1_001_contig_111777	3	361	372	12	4	9	AAGATTGAGTGAAGATAAAGTCAAACAGTGTGTAGATCCAAAGCTGAAGGGGGATTACCCACCTAAGGGAGTTGCCAAGGTATATTATCTCTGCCCATATGTTGTGTATTATTCAGCATTTCAGGTTTCCATTGATATTGGGTTATTTTCGTTGTTGTTGTTAGCAGCGGTGGCAGCATTATGTGTGCAGTATGAAGCGGAGTTCCGGCCAAATATGAGCATTGTTGTCAAGGCTCTGCAACCACTTTTAAAGTCTTCAACAGCTCCTGCTCCGGAGACGACATAAAGCAAAGAGATTGATTCCTCGTGTTG	GTT	GTTGTTGTTGTT	G	15.56	196	AAGGGGGATTACCCACCTAA	59.5	GTTGCAGAGCCTTGACAACA	60	50	50
473	BrPe3324	Maracuja_NoIndex_L003_R1_001_contig_117169	3	1949	1960	12	4	9	AACATATCCTAGCAATTAATGTTTGGAAAAGAATCTCAAAAACAATTCATGGACTGAATCAGGTATAGAGGTTTACTCTGGTTCAACAGTAAAGTTGTACATACCGTAAATCCCGCGAACCTCCACCTCTCGCCATTCTTGGACAAGGGCACAACAACAACACATGAAGTGTGAGAGGAAATCATCTACAAAGCCGCCCTGCCAATATATAATACGCTAAGAATAAAAGAATTCATGAAAACCATCAAGATTAGAAGTACATTTCCGATTTAAACCACTTGTTCAATGTTTTTTATGTTATGTACAGGTAAT	ACA	ACAACAACAACA	G	18.09	181	ATACCGTAAATCCCGCGAAC	61.1	CAAGTGGTTTAAATCGGAAATG	58.5	50	36.4
474	BrPe3325	Maracuja_NoIndex_L003_R1_001_contig_129553	3	2988	3002	15	5	12	TCAGCACGCACAGAGCTTGAATTCCATTCCAGTAAAAAGCAGTCAATAAATTGTCTCAGAACATCACCACCTTTGTCATTGAAGATATCTATTACTGACTCCATATCCAAATAAGACCTCTCTGAGCCAGATTCAGTTCCATCTTCACCTTTCTTCTTCTTCTTCGAATCCACAGATTGTGCTCCAGATTTGTTAGAATTACCTCCAGATTGATCAGCAGTTTCCACTTTCTGAGACTGAGTCATATCCTTTCCAGAATAGAATGCCAGATTTAGAAGTTTGAGAGTCTGAACAACAGACTCTTCACCGAAATAA	TTC	TTCTTCTTCTTCTTC	G	14.34	188	CTGAGCCAGATTCAGTTCCA	59	CGGTGAAGAGTCTGTTGTTCAG	59.9	50	50
475	BrPe3326	Maracuja_NoIndex_L003_R1_001_contig_132368	3	3485	3496	12	4	9	TTGTGTCTCTAGTCGTTGGCATAGCAACGGAAGGTTGGCCTAGGGGTGCCCACGATGGACTTGGAATTGTTGCGAGCATTCTGCTTGTTGTGTTTGTCACTGCCACTAGTGATTATAAGCAATCTTTGCAGTTCAAAGATTTGGACAGGGAGAAGAAGAAGATAACAGTTCAGGTTAGTAGAAATGGCTTGAGGCAGAAGATCTCGATATATGATCTCCTCGCCGGAGACATTGTCCATCTTAGTATTGGAGACCAGGTCCCTGCAGATGGACTTTTTCTTTCAGGGTTTTCTTTGCTAATCAATGAATCAA	AGA	AGAAGAAGAAGA	G	14.18	201	GAATTGTTGCGAGCATTCTG	59.4	CAGGGACCTGGTCTCCAATA	59.9	45	55
476	BrPe3327	Maracuja_NoIndex_L003_R1_001_contig_138769	3	205	216	12	4	9	TACTTCAAGCACAGCCTTCTGGCTAGAATACATCTCCATTACTTTCGCAGCAGACTCCAAAATACGATTCCGAGAAACACGGACTTTCTGACGTTGTAGCCTTCCAACCCTTACCTCTCTTTCATTAGCTAATCCATGACCATCAGCACCCTGCTGCTGCTGAAGACGATACAATGCCCGAGACAAACCAAA	CTG	CTGCTGCTGCTG	G	10.47	150	TCTCCATTACTTTCGCAGCA	59.6	CTCGGGCATTGTATCGTCTT	60.1	45	50
477	BrPe3328	Maracuja_NoIndex_L003_R1_001_contig_185703	3	325	336	12	4	9	GGAGTGGTGAGAGAGGATATTCCACTCGCTGGAAAGGTTAATATGAATGGCGGGTATTTTGGCGATTTATCAAGTGTAGCAGTGAATGGTACTGGCTTAGGAATCGGATTTCAGCAGAATAAGGGTGGTGGATTGAATAATGTTAGCATCAATAATAATAATTCTAATCAGATTTCTTTACAGTCCTCGAATTTGCCTTTGAATGTCAATGGGATTAGATCAAGCCAAGGACAGGTACAGCAGCAGCAAATATATCCTAAGCAGCCTAATGTGGGATATGTGCCCCAGATACCTTTGCAAAGCAGTCCTGGG	AAT	AATAATAATAAT	G	9.13	185	TATTCCACTCGCTGGAAAGG	60.2	TCAAAGGCAAATTCGAGGAC	60.2	50	45
478	BrPe3329	Maracuja_NoIndex_L003_R1_001_contig_195514	3	154	167	21	7	18	GATGAGCAGTTGCGGTGCCTATGCGGTCTCGGATTTGATGCATGGTTAAGGCACCCGCCTCTAGAACGTAGGTCAATATTCCAGCGGAGATGACTTCCGCATCCATCTGTAGCGGGCAAGCAATATAGATATGTATGTGTGTATATAAATAGAGAGAGAGAGAGTTTGAAGAGGGACATGATGAATGAAAGAAAGAAGAGAAGGATTAGAAGGTTGTAGGCAGCAAAGTACCTGAAGATCAGCAAGGAGAAGAGCTAGGGACAAGGCCTTGGAGAGAGGGGAACGACCATCAGGGGACAGAGGCAGGTCCTGAA	AG	AGAGAGAGAGAGAG	G	7.68	158	CTCGGATTTGATGCATGGTT	60.9	TTCATCATGTCCCTCTTCAAA	58.1	45	38.1
479	BrPe4001	Maracuja_NoIndex_L003_R1_001_contig_465	4	3399	3410	12	3	8	CAGACTATCCACTTTAAGAGCTTCCACAATTACACTGCAAGAACGACTTCAGGGTCAAAACAACATTCAACTAATAGTTCTTTTTCCTCTTCCATCTCAAGAGGTTCAATCTACCAAAAATAGAAACAGGGCTCTACTTTCACTGCGGAAAAATAAATAAATGTAGTCATTTTCACATTGACTGAACTTTCTAGCCCAGCTACGTAGAAAGATCAAAGATGAGTCACTACTCAATAGAGACCTAAGTCAAAATGTCAACAATTCAACCATATCAAACTTCCTAGACAAACAAAAGCAGCGAAGTTCAAAAAA	AAAT	AAATAAATAAAT	S	15.55	185	AACAGGGCTCTACTTTCACTGC	60	TTTGAACTTCGCTGCTTTTG	59.2	50	40
480	BrPe4002	Maracuja_NoIndex_L003_R1_001_contig_467	4	1362	1373	12	3	8	CTGCAATCGATACCATCCCACAGATAGGTTTGGGGAACACACGGATCGCCTTGCCAGTTCCTGTTTATTCCATACACTGACTTGATATTTGCGACAGCATCAACTAAAACATTCATACAGATACATACAAGCAGCTCGTGGTCAGGAATGATTAATTAATTAGTCTAGTATATATAACAGTACCAAGACATGCAGATTTCAAATCAAGTATTACCATCCTTTTCATCTGTTTCAGACTCTGAAAGCTCAACTACGTAATAGGCCTCAATTGCATTGATGAGAGGTGGAAGGGTTGAGCCTCCAGTTTTATAG	ATTA	ATTAATTAATTA	S	24.73	163	TACAAGCAGCTCGTGGTCAG	60.2	TCCACCTCTCATCAATGCAA	60.2	55	45
481	BrPe4003	Maracuja_NoIndex_L003_R1_001_contig_3062	4	805	816	12	3	8	TCATAAACTTACTTAAAGTTTATTAAATGATTCAAATGTGATTGGTTATATATATATATGCACTTTTGGAATTGCATGACCAAAAACAGAAAGACTGGTCGTTCCCATAACTAAAACAACACCAACAACTTCACCACCTTTGACCAGAGACTAGCTAGCTAGTAACGACTCCATCTCAGTTTCTTATATTCTTTGATATTTAAAGGTTGAGTAGTACAAGCCCACATGCATTACCATCCAAATTAAAGTCCATATCCCAATTTTAAGATTCCCAGGAAGAACACTAAGCACCAAAGTCACAAGATGTTGAAG	CTAG	CTAGCTAGCTAG	S	18.33	175	TGGAATTGCATGACCAAAAA	59.9	TTGGATGGTAATGCATGTGG	60.2	35	45
482	BrPe4004	Maracuja_NoIndex_L003_R1_001_contig_3283	4	214	225	12	3	8	GCATCCAACTCTTGAGATCCTATAGCGATTTTGTACAGTCTCATTTTTGAAGCGATTGTAAGGTTTACAGTTTGTAATATTATTGTTTGGAAAGGGTGAAGTGAATCATATTTATATGAGCAAATGCAGGTTAAACACTTTGGAGTACATGATGGATGGATGTCTACTTTTGTTTGTATTGTTCTAAGCATGGTTTTATCATATTTTTCAATAAAAATATTAACTGTTCTTCTCTAGCTATCAAACCTTTTATGGCAGCGTAACTGAAAAACACTCAATTGAGTAGATTTTATATATATATTTCTCATTTGT	GATG	GATGGATGGATG	S	19.06	179	TTGTTTGGAAAGGGTGAAGTG	60	ACGCTGCCATAAAAGGTTTG	60.1	43	45
483	BrPe4005	Maracuja_NoIndex_L003_R1_001_contig_4148	4	3630	3645	16	4	12	GATATGATGCCCACAGTCTAAGTTCTTCCTCTAGTTCTGGTATTTCTTTGAGTTCTTCCTCACTATTACAATTTACACGTCCAAGAAAGTTTGTCCACTCATCTGCAAATCATGGCAGTAACTCTTAAACAAATCTTCCACTAAAAGATGATAAATAAATAAATAATATTGAACTATGGATTTTTATTGCGTAGCGATTTGCAGAAGAACAAAAAAATACCTGGGTAGATTTTTTGCAAGTAAAATAGGATAGAAACACCATCTTCATTTGGAACTTCCAGATCCCGAAGGGAAAACAACACTTCTTCTGTATAAT	ATAA	ATAAATAAATAAATAA	S	18.65	197	TGCCCACAGTCTAAGTTCTTCC	60.7	CTGCAAATCGCTACGCAATA	60	50	45
484	BrPe4006	Maracuja_NoIndex_L003_R1_001_contig_4670	4	1659	1670	12	3	8	TCATATCGTGGATATTGAAAAGCTAAGTGCTGCAATCTGCACTACAGAGCTACACGCAGTAAATGTCCCTGCAGAGCTGTGCAATAATGGAAATAAATGCTGCGATGACGACGAGCCAATTGCCAAGGGAGGGACCAACCCTCCATGCCCAACTAACTAACTCCCTATACATCTCTCCCATGTTAATTAGCTTCCAGTTCTAGCAAAGCGTGGAAGGATTGTTGTATCCAAAAACTGTCGAAGCGAGGCTACGTACTGGCTATCTTTCTAATTTGTTTCTTTTCCTTTTCTTTTTCTTTTTTTTAGCAGATG	AACT	AACTAACTAACT	G	16.51	172	TGGAAATAAATGCTGCGATG	59.7	CCAGTACGTAGCCTCGCTTC	60	40	60
485	BrPe4007	Maracuja_NoIndex_L003_R1_001_contig_8639	4	2687	2698	12	3	8	GGAACAGACCAGTACTGCTCTTGGTCTTTCCTTGATGTAACCTATGGAAAAAAAAAGTTTTATATGAATGGCAGGAATACGAGCATAAGATTCAACAAGATTCATGCCCCAAGCTCTCTATCACTTACTTCTTGCAAGAAGTCTGCAACATTCTTTCTTTCTGGACATGTAAACCCCATCGATGAGAAGAACTCAAGAGCAGTTTCACGTGGTCCTTGGTATACAATCTGGCCCTCACATAGAAGAATTATATCATCAAATAGCTCATAAGTCTCAGGCGCAGGCTGCAGCAAAGAGATCACAGTAGTGCCA	TTCT	TTCTTTCTTTCT	G	17.44	151	AATGGCAGGAATACGAGCAT	59.6	AAGGACCACGTGAAACTGCT	59.8	45	50
486	BrPe4008	Maracuja_NoIndex_L003_R1_001_contig_9810	4	228	239	16	4	12	ATCCATCAGTTTTATTAGTTAAACCTTTCGAGTGCGTACTAAGTAAATCTCCAACGACAACAAACCGCACAGGAGATTTTGTACGGATTAAACCAGTTTAGGTTATTTTAATAGTCCACTTTATAATTTGAAGATCGTAAAATTTTCCACTCAATCAATCAAATCAGTTAAAACTTTTGATCTAAGCATTGAAATAGTTAGGACTCATTGGATGTTGAATCGAATCCTTAAAAACTGTTGAGATTGTATTTACTTTTGATGTTAAAACATCAAAAATCTCGAGCAAAATAACATTGATTTTGACATGGTATT	TCAA	TCAATCAATCAA	S	17.74	163	CAAACCGCACAGGAGATTTT	60.1	TCGATTCAACATCCAATGAGTC	59.9	45	50
487	BrPe4009	Maracuja_NoIndex_L003_R1_001_contig_12842	4	195	206	12	3	8	GTACCGAAGGTACGCAAACACTCACACAACGTAAAAACACTCTCAAGAACATCTCCAATTACTCCGGGTTTGGGAATTATGCTTACCGTCCAAACCTTCAAATGCCACGTATGCATGTGACACCCAAATTCAAAATCGAAAAGGCGACTCCATGCATGCATGATATGCTCATGGACTTAACCCAACATCTTAACTCAAAAGGTCAACACTAAAGAAAATCGATCCGAGAACCTGAACCGGGTCTAACTCGGATACAGGTCCCATATCTCTCCCCTCCTAATAAAGAATTTCATCCCGAAATTCTCTCTAAAT	CATG	CATGCATGCATG	G	33.43	231	CGAAGGTACGCAAACACTCA	59.9	TCAGGTTCTCGGATCGATTT	59.6	50	45
488	BrPe4010	Maracuja_NoIndex_L003_R1_001_contig_21238	4	2716	2727	12	3	8	TGACAGAATCCTCTTCTTCTTTATGAGACATGTTACTCACTTTGGATTCAGAAGGGGTATCCTGATCCGAGCTTGAATAAAATGTCTCGCAAACATCACTCATCCCATTTGTCTCCAGGATAGCAAGAACATCTGCTGTTGCCTTCTCTGCTTTCTTTCTTTGAAGAGAAACAATCCTTAGCTGTTCCTCAAGTTCTTCAACCTAATTTTCAGATGAAGTCAACATTATGTGTCTAACTCAGGAGGACCAAACGAGAGAGAGAGTGAGCAATTATCCCTGGGAAGATATCCAGGTAAAGTATACCTTTCTTG	CTTT	CTTTCTTTCTTT	G	16.51	196	GGGTATCCTGATCCGAGCTT	60.4	TGGTCCTCCTGAGTTAGACACAT	60	50	45
489	BrPe4011	Maracuja_NoIndex_L003_R1_001_contig_26273	4	3689	3700	12	3	8	TCTCGCTTTCCCTTTCATTTTTTAATCTGATGGGTCCTATCGATCTTTTCCCCTCTTTGTCTTTTACTTCAAAACCCTATCAAGGGTTTAGGATTGATAGCAATTTCCAATGATGAACAATGTTAAACGTGGTACATGGGACATTCACTCTTGATTGATTGAAATCATTCATAAGCTCCATTGCCTTTGGATGGATTAAAGTTGCTTTGTAGTGTACTGTGGTTTATCCTGACCTGTATCTTTTCTTTTCTCTGTAGATAGACACATGTAATGGATTCTACTGTGAAAACTTCAAACCGAACAAGGACTACA	TTGA	TTGATTGATTGA	G	15.91	152	TCGATCTTTTCCCCTCTTTG	59.2	TCCAAAGGCAATGGAGCTTA	60.7	45	45
490	BrPe4012	Maracuja_NoIndex_L003_R1_001_contig_26679	4	486	497	12	3	8	CAACACCGCTGCTTTCACTATTGAAACACATTGCTTTATCAAGTTTATCCACTTCGCCCCAAAGCCGATCTTCTTCTTAACCTTAAAAAGCATTCCCAATCCACGAAATCATATGCCTTTTGGAAATCGATCTTGAATAACCACCTATTTTTTCTTTCTTTCCTCATGTGATGCACCACTTCGGATGTAATCATAACTGAATCAAGCAACTTTCTTCCTTTCACAAAACCGGATTGATAGGGTGAAATAATTGAAGAAAAGACCCCTTTCAATCTATTGGCTAGCAACTTTGAGATGATTTTATAAACACTA	TTTC	TTTCTTTCTTTC	G	19.04	150	ATTCCCAATCCACGAAATCA	60.1	CCTATCAATCCGGTTTTGTGA	59.8	40	43
491	BrPe4013	Maracuja_NoIndex_L003_R1_001_contig_26847	4	4177	4192	16	4	12	AGAGCAGCCAGGAGATATATTTTATTAAAACTACCAAGTCTCGAGTATGACGGTGGGAACTACTAGACTGCTGGAAATTTTAAAAGAAGGTGGTGGCGATGAAAGCTTTTGGATTTTTGTGTAGGAATCATAAGCTTTAAAAATGGCGAATGATTGATTGATTGATCAGTAATCAAAATCTCAGTCTCTCCTTATAAAGTCCACTTTAGTATATTATGCATTCCATTATTTTGCTACATATGTCCCGTCTCTTTCCTTTTTCTAATGTAACTTTCACATCGCTCATTAAAAGAATACTTTCTTTCTGTCTGAATGT	TGAT	TGATTGATTGATTGAT	S	17.36	220	CGAGTATGACGGTGGGAACT	60	AAAAAGGAAAGAGACGGGACA	60.1	55	43
492	BrPe4014	Maracuja_NoIndex_L003_R1_001_contig_29608	4	3914	3925	12	3	8	TAATCTAGCAAATTCAGAAAAAGAAATATATAATTCCTTCAACCTGGAGGCTATCCGTCTGTACATGCTTCGTTGAATGAGAGTTATGACTAACATCCCGTTGAACTAATAGATGTTTTTGCTTTGGCATCCCATTTTACTGTTGTCACTGTTAGTTAGTTAAAGGAGAGTGAGGTTTCATTATAGGTTGTTTTTGTATTCTGCAGAAAGTATTTTGGATTAAAAGGAAAAGGAAAGAACGAGGCTGATATACTGGACTTGTCAAAATTAGATGGGAAGAAACTTGGAAATTTTCTCTTCTTGAATACAAAC	GTTA	GTTAGTTAGTTA	S	16.74	167	AACCTGGAGGCTATCCGTCT	60.1	TCTGCAGAATACAAAAACAACCT	58	55	35
493	BrPe4015	Maracuja_NoIndex_L003_R1_001_contig_33257	4	1226	1237	12	3	8	TTCGATGGTTCCAACCCACTCCAACGGCGAAAAGGCAAACCAGATTTAGCCTTTTGCCCAGTGCCAACCATGTGTGCCATTTTCATATTATGGGCATGTGAAACTTCAAATATCCATCAGTGTGCGAAACTGCGAAGGAACCATTGCTACATTTATTTATTTTTTTAAAAATTCGCATAAACATGTGGCACACAGCTAATTACAAAGTTGTTCTTTACTTTCCAGCGTAG	ATTT	ATTTATTTATTT	S	15.72	151	ATTTAGCCTTTTGCCCAGTG	59.2	TGTGTGCCACATGTTTATGC	59	45	45
494	BrPe4016	Maracuja_NoIndex_L003_R1_001_contig_33301	4	1247	1258	12	3	8	AATAGCCACCATCGATAGCATTGCCGGTCTGTACAAGAGTGATGATCTTGCTCCACCGTGCGCTAGTTTCCGTTCGCATACCTTGCAATGCCGCGGCATTATGCCAACCTTTTCTGTCTGGAAGCTGCTGGATTTAGGAAACTTGACCTGTCTTTCTTTCTTGTTGGAATGGCAATCTGAGAGTGTGCTAGGGATATCAAGCACCAGGTGCCTTCCTTCCAGTCTCTTGTCAATCTTCCTCTGGACTAGATGGATGTACGAGTAACGACCTTGTAAGCACGCGTAATCATTAGGTGTCAGACCCGTATTGTC	TCTT	TCTTTCTTTCTT	G	15.66	180	GCCAACCTTTTCTGTCTGGA	60.2	GCGTGCTTACAAGGTCGTTA	59	50	50
495	BrPe4017	Maracuja_NoIndex_L003_R1_001_contig_40350	4	702	713	12	3	8	CCCTTCTGCAATTCAAATATTTGGTGCAGGGAAACAGTTCCAGGCACGGATGGTTTCCCAGTTTAGGGTCATGGAATTCAAGCTCTGACTGCTGTGATTGGGAAAGAGTATTTTGCAAAGTACCACAACAGGTGACTAGCCTTGACCTCAGCTCGCTCGCTCCCTCACTCCCCTCGGAGGATGTCTCATCTGATGTTTTAGCTCCACTCTTTCACTTGCGCACTCTTGTGTTCTTGAGCGTTTCTGGGAACCATATAAGTGGTGGAATTCCAAGAGCAGTTTCCAATCTGACACAACTTTTAACCCTTGACT	GCTC	GCTCGCTCGCTC	G	18.34	176	CCCAGTTTAGGGTCATGGAA	59.8	AACACAAGAGTGCGCAAGTG	60.1	50	50
496	BrPe4018	Maracuja_NoIndex_L003_R1_001_contig_49519	4	966	977	12	3	8	CAACCTTTACCTGCTGACATGGCAAACCTCTGGCTAATACATCCTTCTCCATCCTAGGTTATCAACAACCTCATTAAAGTTTATGGACATCTTTGTGCTGTTTAGAAAGAATGCCAAAGTTGAAGGATGAGTCTCTGGCATGATAAATCCATCAATCAATCATCATGAGGTAAAGAAATCATATCTCATAATGCCAACAATCTGTCAGCTCTTATCTTGAACTCTGACTCTGTTTTTCTCTAAATTTCTCTATCTGACTTTAACCAACACAGGATCGCAAGCATGCCTTGCTCGACTATTCTCAAGTAATAC	ATCA	ATCAATCAATCA	S	20	204	TTACCTGCTGACATGGCAAA	60.3	AGCTGACAGATTGTTGGCATT	59.8	45	43
497	BrPe4019	Maracuja_NoIndex_L003_R1_001_contig_52931	4	904	915	12	3	8	AACACCACTACCTTAACCATCATTCCGAAGTGCTGCTCACCTATAGGACTTGCTGATTATCGGCCAATTGCATGTTGCATAGTCTTTTATAAGACTGTGTCAAAAATATTGATAGCCAGGACATTGAGGGTGTTGTGTAGAGTTATCAGCATCAATCAATCAGCCTTTGTAGCAGGGAGAAGCATCACTGACAACATACTCATGGCTCATGAGCTTGTGAGTAACTATGGAAAAAGATCAGGGATACCGAATTATGCCAGCAAAGTTTACCTTCACAAGGCATACGACTCAATTTGCTGGGATTTTGTTGAG	ATCA	ATCAATCAATCA	G	28.82	242	GCCAATTGCATGTTGCATAG	60.1	AATCCCAGCAAATTGAGTCG	60.1	45	45
498	BrPe4020	Maracuja_NoIndex_L003_R1_001_contig_52966	4	3440	3451	12	3	8	ACCTGAAACCGTTGCGGCAAAGTTTGAGGCTATGAATTGATTGGCAACCATTGGCAAGGTATTTTAGCACTACATCTGTCAACTTATGCAAGTAGCAGAGATCAAGAGCGCGTAAGTTTGGACATAGTTTGCCCACAAATTTAAGTGATAAGTCAGTCAGTCTCCTGAAACCATAAAAGTATCCTTGTTACTAAAATGTATAGAAATGCGAAAGTAGCGCTCAGCTCATTCTTATTCTTGAAACATATGAATGCAGACTTACACACAATTAGAAAAAACAAGCTCTCTCATGTTCATTCCACATGCTTTGAC	AGTC	AGTCAGTCAGTC	S	15.82	179	GCAACCATTGGCAAGGTATT	59.8	GAGCGCTACTTTCGCATTTC	60.1	45	50
499	BrPe4021	Maracuja_NoIndex_L003_R1_001_contig_53009	4	1420	1431	12	3	8	TAATTCATTATAATTTTTTAGCCTGGGACCACTCACCAATCATCCTCTTGTCTTATTGCCTGGTGAAGGTACGACAATACCATTGACCTCCAATAAAGTTGTTACCTTGTGTTTGCACAATATTGCGACAAATGCTAATTTGCACATAGTTTAATTAATTAAACTTATCTTATAAATATATTTTGGTTTTGTATCAGGTGACGTCGGGATCAGAGCCTAAGCAAGTTCAGACAATGTACGTAGATAAACAAATCGAAGAGTGGGAACCACCAGAGCCACCCTTTGAGACTCGTCTGAGATCCGGGCCAATGG	TTAA	TTAATTAATTAA	S	16.41	249	GGACCACTCACCAATCATCC	60.2	TCTGGTGGTTCCCACTCTTC	60.1	55	55
500	BrPe4022	Maracuja_NoIndex_L003_R1_001_contig_53586	4	2424	2435	12	3	8	AAAGTAAAGCCATGTCCTTCAAGCTTCTTATGTTTGCCTTCTTCTTCATTTCAACGAGCTCAGGGACATCATACATGTGCTTTTTAGAGTAAACACAAATAAGATTTCTGCGTAAAGGGGAATGTTAGTTATGACTTTCTCAATTACAAAAGATAGATAGATGCTGAAAGAATAAACATCTCGAATACATCTAAAAGCATCATGACTACCTTCCCATACTAAATGGCTTGCAGAGAGGATCTGTAATAACTCTATCCCCTGCCACATAGATCTGCACTAGTATTTATGGTTTTGATGTCACCAAAAGATACC	AGAT	AGATAGATAGAT	S	18.54	189	AACGAGCTCAGGGACATCAT	59.7	GATCCTCTCTGCAAGCCATT	59.4	50	50
501	BrPe4023	Maracuja_NoIndex_L003_R1_001_contig_69689	4	1835	1846	12	3	8	ATGCTCATAATCTTTGGCAAAATCTTCAGGAGCTGGTTTTCCATATATTCCCATCTGGGAGCTGTTTAGCCAATAAGGAGGAGTTTGCAATCGACGAGGCCAATCCTCCGGCCATCTAGTGCCCCTCTCATTACTGTCAACAGGCACCCGATGCATGCATGCCTGCAGAGGCACATACCTGAAAATGCCATTACCTGGATGGTTACTATCTATAATAGCTATCAAGAGTTCAGTATTCATCATATTTAAAGTCATTTCCAAATTCTATGGCCACGGAGATTTTGTTTGTTTAAAACCCACCAAGCTGCGTTT	ATGC	ATGCATGCATGC	G	15.85	175	GGCAAAATCTTCAGGAGCTG	60	TGGCATTTTCAGGTATGTGC	59.5	50	45
502	BrPe4024	Maracuja_NoIndex_L003_R1_001_contig_528	4	210	221	12	3	8	GGTAATAACAGCTTCCCGTAGTATTACATCTACTGTGTACTACATCTTCGATAAGTATAAAATTTGTGTCAAGGTTTTTTTTTTATGTTTTTCTATTAATGGGAGCAAAATTATTTGGCAGAGCTCGTTAACCAGCAGAAATTAGCCGTGCAATCAATCAATAGAGAGTTGTGTGACGCTGATGAGGCGAATTTGCTTGATGAAGAAGGTAATATATGAGAGCTTGAAAGTTTATCATAATGGGTGGATGATTATGGTTGGTGAGGGGTCAGGCTCCTCGCTTTTGGTCTGGCTATTTGTTTGATCAAAAAA	CAAT	CAATCAATCAAT	G	18.56	161	AAATTATTTGGCAGAGCTCGTT	59.3	CCCCTCACCAACCATAATCA	60.6	36	50
503	BrPe4025	Maracuja_NoIndex_L003_R1_001_contig_973	4	951	966	12	3	8	TTGAAACCAAGGCATAAAGTTAGGTCCTTTCAGAAAACGCCTAAACAGCAACAAAGGTCATTATTAGCTCAACAGAATTAGAGTGGCTATGAGTGAAGAACCATAGGCAATTTATAGAAGCTGAAGAAACTAAAAACAAAACAAGAGAAAAAATAAATAAATGAATACCAATACAAGTTTATTGTTCATTACTTGTATAAGTCCAGCCAATTTGATCTCATCCGCTTTGATAAAAACTTTCCCACTCCTCTTGCTGATAGGCTTGCCAGGAATTCATCAGTATTAAATGAAAGGAGAGGAGGAGGGTCTACA	TTAA	TTAATTAATTA	S	20.92	107	GCATCGGTATTCGGTCAAAC	60.3	CAAATGAATGCATGTGTGAGAG	59.2	50	41
504	BrPe4026	Maracuja_NoIndex_L003_R1_001_contig_1140	4	654	665	12	3	8	ACTTACAGATGTAACACTCCACCCGCCACCAAAAATATAATCCAGTGGCTCATAACCCCTGAAGTCAAATAACATCACTGGGGCATATTTCCCTTGTTCACTCAATTCGTTGGTAAGCGGTTGACCTTTTCCAGGGATCATTGTCACAGTTCCCTCCCTCCCACAAAATTTGCACTACGCAAAGAAAGTATATGGCAAAGACATCAGTCCTGGATGATATAACTACAGATTGAAGTTCTGGAGCAGAAGTTAAATTACAACCAGATGACTCCTTGGCCCTAAGAATGAAGACATTCAGACGCACACCTCCCA	TCCC	TCCCTCCCTCCC	G	17.32	182	AATTCGTTGGTAAGCGGTTG	60	TTCTTAGGGCCAAGGAGTCA	59.8	45	50
505	BrPe4027	Maracuja_NoIndex_L003_R1_001_contig_1742	4	1475	1486	12	3	8	CCCAAAAGGGCGCGAGTATATAGACAAGAAAGACACAAAACTCAGAAAGACGTACAGACACATACAAATGACCATTATTGATGGAAGAACACAAGAAAACAAAACAGCCTTGTGTTGTAAGATGGAAATACAGCTGTGCAAGGGGCCTATAGACAGACAGACTGTAGAGAAAGAGGTTGGTTATCATCAATCGGAGGACTTTTGCTATTTCTTCATTAAAAACCAACTGTAAGTCTGTAATCGGTAAGGAACAGAAAAGCACTTTGATTGGATCATGGTTGTTGCAAAATTAAGTATCTCTTGTGGTTCAAT	AGAC	AGACAGACAGAC	S	18.76	163	GGAAATACAGCTGTGCAAGG	58.4	TGCAACAACCATGATCCAAT	59.8	50	40
506	BrPe4028	Maracuja_NoIndex_L003_R1_001_contig_2213	4	2780	2791	12	3	8	GAATGACGAGAAGTTAGCTTGTCAGGATGTTTGTCAGGAAGGGTGGACGTATATTTATATGGAGAAACATGACAGACAAAAGGAAGGTGGAAAGTATACTGTTCCAGGAAGGCAACACAAAACATGATCCTTTGAAGAATTAATGGCTGCTTAATTAATTAAAAAGACATTCTCTGTGACATAGGAGAGGTATGGACTGAGATGCCTGAGCCTTATACGGCAAGACTATTGGGATTGTGACCATGCTATTGTTTCAGATTGCTCTCCACTGAAAGAAAATCAAAACGGCGACTCCGACTCGACTCGGGTACT	TTAA	TTAATTAATTAA	S	14.98	219	GTTTGTCAGGAAGGGTGGAC	59.4	AGCATGGTCACAATCCCAAT	60.2	55	45
507	BrPe4029	Maracuja_NoIndex_L003_R1_001_contig_2763	4	745	756	12	3	8	GGTGTTGGAGCTTCATTCCAACAGAACTAGTATGACTTCATCTGATGGAGATTATGGAGCAAAGCCAGCTATGGTGAACACAAGAACATTAAAGGGCCCAAGGTAGATTAGATATTAAACATTCACATATTTGGAGCTTCATTTATTAACTTATTTATTTATGTTTTAATGGAGTCGAAAATGATACGATAAGACCCTTTTATATGCAGAGATGATGTTCGAATGATCACGACATCTTTGCCAGTATCTCCTTGTTCTAGCCCGCTACGGCAGTATGGTCCTGCACATCGGAGTTGTTATCTTTCTCCTCCT	TTAT	TTATTTATTTAT	S	14.88	205	AACATTAAAGGGCCCAAGGT	59.7	CGATGTGCAGGACCATACTG	60.1	45	55
508	BrPe4030	Maracuja_NoIndex_L003_R1_001_contig_3169	4	3476	3487	12	3	8	CAAGCAACTTTTCCCCTCTCTCAAGTGTCTGCACAAAACGAAGTTCTTCCCTTTCCAACTCATCAAGTATGCGAAGGCGTCTAGCTTTTACATCTGGATCAATATCAGAGCTTAGTTCTATTACAGTTTCCGCAATGGATGGTAAAAATGTTCCTTCCTTCCCATCTCCTTTTATACCAAGCAACCTGCCAGTACGAACTGCCCGTCTGATGAGACGACGAACAACATATCCTCTACCAATATTTGATGGGACTACTCCATCTGATATTAGATACACAATTGCACGCATATGATCTCCTACAATCTGAAAAG	TTCC	TTCCTTCCTTCC	G	16.15	183	CCCCTCTCTCAAGTGTCTGC	60	GTACTGGCAGGTTGCTTGGT	60.2	60	55
509	BrPe4031	Maracuja_NoIndex_L003_R1_001_contig_3424	4	3269	3280	12	3	8	CCTCAGGACCTCCACTGCAGCACAACGTAGCTTGATTAAAAAGGAAGGATACTCAACAGAAGATGTCATGTCTCTTTTTACGTCTTTTACTGGAGTTGTTTCTGAGGCTTTGCTCTTCCTCCACAATGTAAAAAATATCTCTATTTTTCTGAAGGAAGGAAGTGGCCATGAGATGCAACTATTACATAGTGTGGTAAGAAACCACATTACTGAGCCAGAAAAGGAATCCACTTCTGTGAGTGATTTGTTTGGTCTCATCACTGGAAGACAATGTAGTGGATTAGATAAAGATCAGTTGCTCAAAAGACTGAA	GAAG	GAAGGAAGGAAG	G	16.32	214	GCAGCACAACGTAGCTTGAT	59.1	TGGATTCCTTTTCTGGCTCA	60.7	50	45
510	BrPe4032	Maracuja_NoIndex_L003_R1_001_contig_3582	4	161	172	12	3	8	CAGCCGAGGATGCGATCGGTAAGTCAGAAGCCATGAAACTGAAAGCGGAAAAAGCCATGCAAGATTCCAAGCAATCAGCCGAGTCATGGAAGAAAGGGGCCCGTGATAAGACAATGATGGAGTAATAATCATTTTCTCCCCAAGTTATTGCTATCTATCTATGTATTGATGGTGATTTGTTTCTTTCTAATTTGCAAATATCTTGGGATATTACCATGCCAGTGTTTTGTCCTTTCTCGTGAGAAGTGTGATTCTTATTCTCGAGTACTTAAGTATATGTCATGAAACTGAACCTGAAATGAAGGGAAATGA	CTAT	CTATCTATCTAT	S	16.79	221	GCGATCGGTAAGTCAGAAGC	60	GGACAAAACACTGGCATGGT	60.8	55	50
511	BrPe4033	Maracuja_NoIndex_L003_R1_001_contig_5018	4	544	555	12	3	8	TAAGCCAGAATTGGATGGCCAAGGTATTAGAGAATGAACTGTAAAATCGACAATAATTCACTAAACCATAAGAAACATTACCAATAGCCCTAGCAAGATTTAGACTGCCGTTAACACGCCCTGCATGTATGAATCCACCAGCTTTTAAAATTCTTTCTTTCTCAGCCTCAAGATCAGGTTTATGATCCCGAGAAAGATTGTATGCCTGCATCAAACAAAACATTGTCACAAGACCATCCATTCAAAACAAAAGACACAAAAAATCAAGATACTCAACCCTTGAGGAATTTGATCAGTCACCAACAAATACCT	TTCT	TTCTTTCTTTCT	G	20.28	203	AGAATTGGATGGCCAAGGTA	59.4	GCAGGCATACAATCTTTCTCG	59.9	45	48
512	BrPe4034	Maracuja_NoIndex_L003_R1_001_contig_6830	4	1699	1710	12	3	8	TGTGCCAATACATATAATCTGTCTGTTTCTAAGAGTATTTGCTGCAACTCACTGTAAATAAGATGCAAATAATGGTTCACCAAGCAAAATATATTGTTATGGCACATAAAGAAATACTTTAAGTACAAAGAACAATTTCATTTCTTTAGCCCTGCCTGCCTGTGCAACCTTTACTGCATAACTTTTGACGTACAAGGGAAAATGCTCCACTGGAAAAGATAAATTCCACAATCCCCTCTGCCTCAAGTAATAGGCAAATAAATGTTTGACATACCTCAAACACATGGTCCAATGGGCAGACAAAAGGTTGTC	CCTG	CCTGCCTGCCTG	S	18.69	246	GCAAATAATGGTTCACCAAGC	59.5	CAACCTTTTGTCTGCCCATT	60	43	45
513	BrPe4035	Maracuja_NoIndex_L003_R1_001_contig_7223	4	3677	3688	12	3	8	CTTTATACAATCCAGTGTGTCAAAGGCGAAAATAACAACATAAAAAGTGCGTGAAATCCAAAAACCACAGCACTGAGCTACAAAGCTTTCAAAGCACAGAAGCAAAATTCTCCCCAAGCTGTCAAACACACAATTAAAAGACAGGGAAATCAAGCAAGCAAGAAGCATACCTTGACAACAAACAATATGGCAAAAGCGAGAATCGCTTGAATCTCCTAAACACGCACAAAAAAAAAAAAACTTAATTCCCCGGAAACAAAAATACAAATTGAGTAAAGTAAAAGAGAGGCTGCGCACCCGATGGAAGAGATG	CAAG	CAAGCAAGCAAG	S	17.49	186	CAGTGTGTCAAAGGCGAAAA	59.9	CGCTTTTGCCATATTGTTTG	59.2	45	40
514	BrPe4036	Maracuja_NoIndex_L003_R1_001_contig_7319	4	4331	4342	12	3	8	ATTGCATTCAATTATGGACTAGACTGTCAATATTCTTGTTGAAGCATTTTGTAGAATATTATCAAGCCGCAAAATTGACTTTCACGACAATGAAATATCAGAGATTCATCATTATCCAAAAGTGGAAGTACAATTCCCGCAATCCATTTCCAAACAAACAAATGATACGTCAGTCTATTTCAATGCAGCATCATTAAACAATGATAATGAAGCAAACATTCCAAAAGGGTAAAAAAATGGGTTGGGTAGGAAAGGGGACCAAGAGCAGATGATAATCAACAGTTGTGTTTTCCATTGATAACTGGGGTATAT	CAAA	CAAACAAACAAA	S	18.53	162	CGCAAAATTGACTTTCACGA	59.8	CCCTTTTGGAATGTTTGCTT	59.1	40	40
515	BrPe4037	Maracuja_NoIndex_L003_R1_001_contig_10377	4	2208	2219	12	3	8	ATTCCCTTGAAAAAATAAGGGACATCACTGCAGTGACAGAGAGAAAAAACTGCAAGTTTTCATGTAAAGAGCCAGTAAACATTATTATGAATTGAACAAGTCAAAGAACAAGGTGCAGAACATCATACGCACAGACCTGATCAGCAACATCATACATACATATGTATTTGCTGTTTCCAGCAGCTAATATGTAGCTCCCGTCTGCAGAATAACATAAGGTCGTGAAGCATTTTCCTGCAGTTGAATTGGCTGCAGACCTGCGATCAGTCATAAGACGTCCTCCAGCGATATCCCTGCGACCCTCAATGGTGC	CATA	CATACATACATA	G	16.6	176	TGCAGAACATCATACGCACA	59.9	ATCGCTGGAGGACGTCTTAT	58.8	45	50
516	BrPe4038	Maracuja_NoIndex_L003_R1_001_contig_11101	4	552	567	16	4	12	GCGCAGGAATAAGAGGGGCATTAGGCCAGCACACCTAGGAGACTATGTGTAGTCAGGAATATCCGCCTTGTATTCCGGTCACAATAGCCTTTATCAAGTATTTAAATAGTGAATGAGAAAAGAACAGGGTAGACTACTATTCAACAATTCTCTTTCTTTCTTTCTTCTGCCTCGCCTTGATTTCTGTTCTTTCCCTTTGAGTCATATCACGTAACACTCTCTCCCTATCAACGGAACAACAATGGCTTCCTTTGTCTTTGACTTAAATTTGACGTTCTCTCCCTCTACTTTGTCTTCTTCCTTTTCTTATCGATCC	TCTT	TCTTTCTTTCTTTCTT	S	17.85	244	GCAGGAATAAGAGGGGCATT	60.4	GCCATTGTTGTTCCGTTGAT	60.8	50	45
517	BrPe4039	Maracuja_NoIndex_L003_R1_001_contig_12042	4	512	523	12	3	8	ATGGGTCTTTTACAGAATATGGAAAAAAAATCATATACATGTATGAAGAAGCTTAGAGACATGCATGAATATAAGCACATCTAATTAGGACTGAACGCAAGTTACCTAAAACTATAGGATGCTAATGATAGGGGAAAAACAGGAGTTTGAAATGAATGAATGGAAAAAAGTCAGATTAAAATAGAGGATTTATAGGGGGAGTATGGGAATCTAGAGAGGAATAGAGGGTTGGTCTGTAGATAGTGCCGGAGAGCAGCATGCAATTAAATGCAGTGGCACTTGTCATTAGCACAGTCATTTTGGTTCTTCCTT	AATG	AATGAATGAATG	S	19.86	155	GGGGAAAAACAGGAGTTTGA	59	TGACAAGTGCCACTGCATTTA	60.3	45	43
518	BrPe4040	Maracuja_NoIndex_L003_R1_001_contig_12931	4	616	627	12	3	8	GAAAATGACTTGAATTCAAAACGAATGGGACTCCGCACGTGGCTTGTTGGGTGGCTTTGGTCTGATTGTAAAAGGGGTTTTACGTGCAACAGTCGGCAATATTATTTCAGACTTGTAGTCACTTTGTCTTATTTCCTTGTCCTAATCCTTATTAATTAATTACCGGAAATAGTATGGATATGGTAATTTCTGTGGTTGCAAATTCCCTTTCAGTTTCCATATGATTATTACATCAATTTATGATGTACATATACAATGTTGTTCATGGTCTTGATTCATATTTTCACAATTGCCTTTTCCAAACTCGTATCC	ATTA	ATTAATTAATTA	S	18.6	160	GGTGGCTTTGGTCTGATTGT	60	AAGGGAATTTGCAACCACAG	60	50	45
519	BrPe4041	Maracuja_NoIndex_L003_R1_001_contig_14395	4	838	849	12	3	8	TAAACTATTTTGGCACATATGTCTTTCGGCCCATTAAAATTTTTCTTATTCTTCCTCGTGTTGTCGTAGCCTGGATGCAGTAGCTAGCGCCACACTTCGCGCCTCATAGCGATTGTGACTTTGCCACAGGTTGCCAATGCCATGCGACTAGTTGGTTGGTTGCTAGGACTGCCTGAGCAACCTCGATGCAACTACAAATACGTCGGGGTGGTTGCTGCTCTGACGAGCATGTAATGATCACAGCTGACGGTGACCACTGATGAAATCCATAGCAATTTAAGAATACTCCTTCCTTTGATATGAAAATATCTA	GTTG	GTTGGTTGGTTG	S	16.66	168	CATATGTCTTTCGGCCCATT	59.8	AGGTTGCTCAGGCAGTCCTA	60	45	55
520	BrPe4042	Maracuja_NoIndex_L003_R1_001_contig_14543	4	741	752	12	3	8	CTGCAAGAGGTGGATGTTCCATCAACTGAGAGGGTGGAGTCACATCCTCCTGATTCTGATCACCAACACTACTGGCCGGAAATCCAACCACGGGGAGTGGAACCCAGCGATGTGAATCCAACACTAACTGAAGTAAAATAGGCAATTTGCAAGAAAGAAAGACATCAGATGCTAGTATATGACATAACAATTCGACACTATAGGAAAAGTTATTGCACCACTATGAGAAACAAATTCAAACCGTCACTAGCCAAAAACCTGAAAATTTTCCACAGCTATGCTCATGTTCTTTGAGAATAGGTTAAGAACAGC	AAGA	AAGAAAGAAAGA	S	16.56	150	CAGCGATGTGAATCCAACAC	60.1	TTGGCTAGTGACGGTTTGAA	59.3	50	45
521	BrPe4043	Maracuja_NoIndex_L003_R1_001_contig_14659	4	3020	3031	12	3	8	CAACCCATATCCAAGGCTGATAAGCAACACTCCTCTCCACGAACCTTCCCCAAGTATCCCATCTCCTATTATCATGATTCTCATAGTCGTCAGCATAAGAAAGGTCGCCAATAAACAACACAGCCTTCCCTATTCGTGGGTTGTTTTCATAGTGAGTGAGTGTTTTATTGGAATCATAAGTCTGACCAAGATCACCTGCAAAAACACAGAGCACAACGTGATGAGCTTATTAAAGATGAACCATATTTCAAGAACATGCAAAGGGTCACTTGCATTACCCATGACACCAAATGTATACGGGACATCAGGCCC	AGTG	AGTGAGTGAGTG	G	17.16	154	CCCCAAGTATCCCATCTCCT	60.1	TTGCAGGTGATCTTGGTCAG	59.8	55	50
522	BrPe4044	Maracuja_NoIndex_L003_R1_001_contig_15486	4	5918	5929	12	3	8	AGTATGTGAAACCACCACATAATATAGCACAATGCCATAACATGCTTCTAAAAGGAACACCTTTTTTGCCTTAGTTTTATTACTACCCTCTTTATTTCATTACAGTACTAAATAACATATGCCTGTAACTGAACAACTTCTCTTCTTTCCAAATAAATAAATGATCGTTTATAGAGCACATAGATTATTGAAAATCTTCTAAGCAAAAGAAAATGGAACAAATGGCAAGGATGAACGTCAGAATGCAATGAAAAATATGTATGACAAGCTGAACAGAAATTCAACAAAAGAGAAAAGAGTTTAATCAGAGAA	AAAT	AAATAAATAAAT	S	18.85	214	AGCACAATGCCATAACATGC	59.9	GACGTTCATCCTTGCCATTT	59.9	45	45
523	BrPe4045	Maracuja_NoIndex_L003_R1_001_contig_16779	4	1195	1206	12	3	8	AACTCGGCTTGGAAAAGTGGAGAAGGAAGTTTGTGCAACTTACAGTAGCTCGAGTGATACCGGGAAGGCAATAATCAGCATGCGGTGTGAGAACTCGGCCTTTCTTAACTAAGAACTGTGAAAATGCAAATGCAGTGTTAGAAGTCGGCACTTTCTTTCTTTTCTCTTGCAGGATGTCTGGAATCAATAAGGCTAATTATGGACACCAACAAAAGCACCACCAGCATTCTTTATTTCATTCTTTTCACAACCTTTGGCTATCCATAAGATGGAATCTGAAACAAGACAATGTTAGAAAGCAGAAGCTTACAA	CTTT	CTTTCTTTCTTT	S	18.6	160	ATAATCAGCATGCGGTGTGA	60.1	AGAATGCTGGTGGTGCTTTT	59.7	45	45
524	BrPe4046	Maracuja_NoIndex_L003_R1_001_contig_17558	4	1629	1640	12	3	8	CAGAGTCAAAACCTTGCCTCCTGCTACGCACCCTTACCGACTAACCATAAATTTGTGGTGCCTTCTTTGGCTAGTTTAATGGGTTGTAGCAGAATTTAGCTTAGTGATAAGAGTTTGCTTAACTCAACAGAGATAAGTTCAAAACAGTTGTTTATTTATTTAATTTTCTTCCTTGAGGAAGGAGGAGAATGGCGCTTTTGTTATCGACAGCAGCGACCAAGTTAAACTGGAAGCTTTTCAACAATGTTGGTGGTGATGTACAAGAAGTGTCGTCAGCTCTGTCTAATCTTTTTACTGGTAAATATGTAGTCT	TTTA	TTTATTTATTTA	S	15.32	188	GCACCCTTACCGACTAACCA	60	CGCTGCTGTCGATAACAAAA	60	55	45
525	BrPe4047	Maracuja_NoIndex_L003_R1_001_contig_18119	4	474	485	12	3	8	CTTAGACCACTCGGCCATCCTGACACTGTTTTGAAGGTTTGATTATCTTTTATCAATGCAAAGGTCTAATTACTGAAATCTGCTTATCAATCAATGAAGTTGCTATTTAGAACCTTATATTTTGTGGCTGTCTCTGTATTGCTGAGTGTGTTGTTTGTTTGTCTTTGATGGTTTCAGATTGTGTGTTATACGCGTGAGGTGTGTTGATATTCAGCTGTGAGGATTCAGGTTAGTAGATTGTGTTCTCGGAGGTTTGATAGTTTACAGTTCCGCCTTGAAGTGGCCATGCACCATGAGAGACCCACTGGTGTG	TTGT	TTGTTTGTTTGT	G	15.81	181	TGGCTGTCTCTGTATTGCTGA	59.6	GTGGGTCTCTCATGGTGCAT	61	48	55
526	BrPe4048	Maracuja_NoIndex_L003_R1_001_contig_19032	4	1095	1106	12	3	8	AGAAGAAATACTATCCTCTATATTTTGTGTTCATATCATCATATATTTTGCTTTTATCCTCTGCTTACGGACTGTTTTTAGTCACTCTAAGTTTGGTTGTCACACTCATGAATTTGTATGCACCGTTGTTCTGATTCTAGATTGTATCTGCTGTCTGTCTGTTTTCCATATTTTTATTGTATTTCTTTTTCTTTTGTTATTTAGTTTTTTACCTCATTGAAAGTTCTCAGGCTATTGTTAACTTCCTTATGCTAACATATGGAAATTCTTGATTGTGATGCATGGTGTAGACAGCTGTTCCTCTTGTTCTTG	CTGT	CTGTCTGTCTGT	G	18.22	178	TGCACCGTTGTTCTGATTCT	59.3	AGCTGTCTACACCATGCATCA	59.3	45	48
527	BrPe4049	Maracuja_NoIndex_L003_R1_001_contig_20941	4	3562	3573	12	3	8	TAGTATATATTGATTATGGATGACATAAATAAGTAAATGCATATTGCCTTACCATCTACAAACGTAGTCCAACAATTCAGTAAATAGAAATTTAATGTGGAAAATTAATAAAATTTCATCAAAAACTCTAGACACCACATGTGGAAATCAAAATAAATAAATCATAGCACTGATGCATTCAACTAGTGATTTATTTTTGACTTTGCCACAACCCAGAGGAAAAATGAAGAATATTTCCATTTATAGAAGGAAAACTTAGTATTTCAACAAAACTTTATCAATAACATCCAAATAAATTACGATTCAAGACTG	AAAT	AAATAAATAAAT	S	22.22	175	TTGCCTTACCATCTACAAACG	57.9	CTCTGGGTTGTGGCAAAGTC	60.7	43	55
528	BrPe4050	Maracuja_NoIndex_L003_R1_001_contig_21563	4	1552	1563	12	3	8	ATGGGTGCCTCATACTTCATCCTGGATCTCAGAGATAATCTCGGTGGACTAGTACAGGTATTTTATATTCTTGTGCAGCTTTTCAGTTTAATCTTACACATTCATTAATCTAGTCAGTTCTTTTTTGTAATATCCTTTGATTTGAGATCTTTTATTTATTTACTCAGTTAAAATGGCATATTTTGTTTATCCTTTCAATGTGATAGGATCAGCAATAATGGGTAAAAGAATGTGGAGTAATCATTCTTACTTGAACATGTAGTTTCTGTGAACTTGTATTCCCTTTGAGGAGAAACTGAAAAATACTTCCGG	TTTA	TTTATTTATTTA	S	17.08	220	GGGTGCCTCATACTTCATCC	59.4	CCCATTATTGCTGATCCTATCAC	59.7	55	43
529	BrPe4051	Maracuja_NoIndex_L003_R1_001_contig_82	4	523	534	12	3	8	CAAAGATCAAGCTAGCTCCTGGAAACCCTAGCTGAACAAGACCAAGAGAAGTAACATGAACATCAAACTCAAACCATACATGCACATGAACATGGCAACCAAAGACAAGGATGGCATGCATGAACACCACCTACCTCTTCTCCCTTCTTCTCTTTCTTTCTTCTTCTTCTTTTGCCCTAGCCAGCCCTCTCACGATGGCAACTCACCTCAGCCCTCACTCTCTTTTCTTTTCTCAATTACACCACCTTTTCCATAGAGTCATTACACCACCTTTTTTATTAGGGGTTGAATAGGTCTTTTGTGGG	TCTT	TCTTTCTTTCTT	S	37.4	207	TCCTGGAAACCCTAGCTGAA	59.8	AGAGAGTGAGGGCTGAGGTG	59.6	50	60
530	BrPe4052	Maracuja_NoIndex_L003_R1_001_contig_85	4	7687	7698	12	3	8	GAGAAAACGAAATCCGGAAAAAGTCCAATACCTATTACTGGTAAAAGTAGACATATCGAAACAAAAAATTCCCGGGGCCCAGAATCAAAAAAATACGAGTTTGCAGCATCAAACAGCTTGTATCCATAGAACATTTGGCGTAACATGGATAATAAATAAATAGGAGTCAATATCATTCCAACTGCCATTACAAAAGTAATTAGAATTTTTGGCATTAAAAGATATTTTTGGCCGGTAATTATTCCAAGAAAGACTATTAATTCCGCAACAAAACCACTCATGCCCGGTAATGCAAGGGAGGCTAATGATAAG	AATA	AATAAATAAATA	G	5,355.62	180	TTTGCAGCATCAAACAGCTT	59.6	GAGTGGTTTTGTTGCGGAAT	60	40	45
531	BrPe4053	Maracuja_NoIndex_L003_R1_001_contig_106	4	2829	2840	12	3	8	GTACAATAGACAGTGGAGACAATAAAGCATTTACCGTAGGTTGACAGGGCCAGTCACTGTTAGATCTTTCGATGATCAAGCTACACAGCCAAACGTTGTCCTTTCAAATTCATTGCCAGCGAAAACCTTTCTGGTTACTGTTAAAAAAACCAAACAAACAAAGACGATCCAGCCATGGGGAGGTTGCGGGCACCTGAAGGAGAGGGAGGAAGAGAAGGCTGGGGACAAAACAATTCGTAAGCCAAAAAAACAAACAAGCATTTTCTGGAGTTTAATGCCCAAGGTGAGGTAATATCATTCTCCTAGACGCTT	CAAA	CAAACAAACAAA	G	99.39	156	TCAAGCTACACAGCCAAACG	60	GTTTTGTCCCCAGCCTTCTC	61	50	55
532	BrPe4054	Maracuja_NoIndex_L003_R1_001_contig_242	4	1311	1322	12	3	8	AAAATATTCTTACTTACCATTCAATTATTAATAGGTACTTTTGTGTATAAAGATTTCTATTTCAAAGAACCAGCTAAGCTAGCTGTCCTCTTGTCGGGAGCCAGCATTCTTTTTTTATGTATGAATAAAAGAAGTCGTTTTGCTTTTCTACTTTCTTTCTTTATTTATTTCATTATCAGTATAATAATTGGATTAGTCTCTTTGCCAGGTAAAGTTACTGCGTTGGACTTGTGGGGTTTATCTATTTTTGTCTTAGTACATATAATCTTTCTATGGGGGTTGCAACTTTTTATATTACCCCAGGAAAAACAA	CTTT	CTTTCTTTCTTT	S	309.29	159	AAGCTAGCTGTCCTCTTGTCG	58.9	CCACAAGTCCAACGCAGTAA	59.8	52.4	50
533	BrPe4055	Maracuja_NoIndex_L003_R1_001_contig_284	4	1517	1532	16	4	12	ATTAGAACTCAATTAAGGCTCGATGAGTAACTCTTACGATCTATTAATGAAATTTTGAAATTATTGTTTTCATAGAATATAACACTTCATAATTAGGGTAGACTCGCTCTTTCTTTTCTTTTCTTTTTTTTTTTTTTGATTAAATATATCTCTTTCTTTCTTTCTTCTTTTGTTACTAAAAAATTAATTTTGTTCAGGAAACATGTTGGAGTGACTATAGCTGTTTTTTTTTCCTAATGAATTCGTGTAGATTGTGTTGGAATTGTCAATGTTTATATAGCTCTGGTGCTCGTTTCTTATAATTCTTAACATTGAC	TCTT	TCTTTCTTTCTTTCTT	S	19.41	206	GAACTCAATTAAGGCTCGATGA	58.5	TCCAACATGTTTCCTGAACAA	59	40.9	38.1
534	BrPe4056	Maracuja_NoIndex_L003_R1_001_contig_423	4	765	776	12	3	8	AGCTTTGGAAAGTAAGACTAATAATAATCTTTTGATGAGGTTAAAAAGCCAGTAAAAGTTCTTACTAATTATCGATGCGAATACTTAGAAACCCAGTATGGCCCCAGCCTGTTGTGCTCCTGTGAACCTGAGCGCCATTTTGTTTCATGGCAAACAAACAAAACCAAAGGTTCACGTGGTGATCGCAGTAGTGGTTGCCCAACAATATTGTCCCAACTTTACATTTTGCGTAATCCATTCTTTTGTCACCATTCACAGCCTCAAAATTGCACCATCCTGTGCAGTGACAGACAGCTGCTCCTGACAGCTACA	CAAA	CAAACAAACAAA	G	13.28	167	TTGTGCTCCTGTGAACCTGA	60.4	AGGATGGTGCAATTTTGAGG	59.9	50	45
535	BrPe4057	Maracuja_NoIndex_L003_R1_001_contig_465	4	1592	1603	12	3	8	AAAGACAACACCAATATTCCTGGCATCAGCGTCATTAGGATAATAAACATAAAGCTTCCCGCTAAGAACACAAGTCTTCGCATGCTCAACAAGAACATCCCACATCTTATTTGACATGCCACTTCCCAGAATCTACAGAAAAATGGATAAAAATAAATAAATGAAAACAATAATGCATGAAAGAAAATACTAATTTAACATCAAACTTTAATCATACATTTCTCAATCTCTGCGAGTCCCTAACTACAAGACGTAGGAAGTCTTCAACTGTATATATTCCAGCTTTGTTAAGCCTCTTGTGAAATGATCCAT	AAAT	AAATAAATAAAT	G	15.55	165	TTCGCATGCTCAACAAGAAC	60	AGGGACTCGCAGAGATTGAG	59.6	45	55
536	BrPe4058	Maracuja_NoIndex_L003_R1_001_contig_552	4	1584	1595	12	3	8	CCTCATCCTCGGCCAGAGGTACCTCTGCGATCCATAGCCCTAGACTTTGTGAAAGACTATCGGTGTAAAGACTCTCAGCTAGTCGGGAAAACCCCTCTATCTTTTCAAGTCCCATTCCATTGGTCGGCTCTCTCAAAAAGGGGTTCGGAATTCTTTCTTTCTCTTCCGGCCCTTTTAAGTCCAACTGCTCAGATAGCAAAATCGTAAGGTTCATAGTCTGAATCTCTTACCTTATTCTCTCTTGGTAAGAGAAAAAGTCCTATCCTTCAGGGCAGTCCTTGCGGAAGTTGGTGGACTCTATTTGGGATTCTA	TTCT	TTCTTTCTTTCT	S	298.11	195	TCGGGAAAACCCCTCTATCT	59.9	GACTGCCCTGAAGGATAGGA	59.2	50	55
537	BrPe4059	Maracuja_NoIndex_L003_R1_001_contig_768	4	206	217	12	3	8	AAAAACGGTGGGAAAGTAAGGCATATTAAAACATTTAATGCATAAAACCACATTTCGTACCTTGAGAGCTGATAACCAGTTACTCAAACATTGTAATGCACGACATAATCATAATAACATATCACATGCACACATGGGCAAACAGTTTCAAACCAACCAACCTCAGGCCTCCCCAGAACCTCAGCAGGTCATTAGACCTCCCTGGCATCACGGCTTAGTCATTTTGGTTGGTTATGCATGTCATACAATCAAACCTCAGACTTCCCCAGAACCTCAGCAGGTCATTAGACCTCCCTGGCATCACGGCTTGGT	AACC	AACCAACCAACC	G	12,178.39	222	CGGTGGGAAAGTAAGGCATA	60	ccaaAATGACTAAGCCGTGA	58.8	50	45
538	BrPe4060	Maracuja_NoIndex_L003_R1_001_contig_806	4	658	669	12	3	8	CAATAAGTGCATAGTGCATGGCTCTGATATCCCCGTTGGCTTCTCTTTTGCCACAAGGACATCGACTGTTGCCGGCCTTTTTCTTGTTTGATTACAGCTCTAACATCTCCCTATTACACATCGAAACATTTTCCTTTCTTACAAAAAAAGAAGAAAGAAAGATGGAGGGGTTGGTCAAGCTGTCCTTGTTGGGTGCTGATTCTTCTTCTTCATACTGGAAAACCTTTGCGTCAGCAAAGACCAAAATCAAGTCGGTGTGATCGATCGTTGCCTTAACATTTCAGTTGTCTCAGTGATTAATTAATTAACAAA	AAGA	AAGAAAGAAAGA	G	17.93	165	ATATCCCCGTTGGCTTCTCT	59.9	CAACAAGGACAGCTTGACCA	59.9	50	50
539	BrPe4061	Maracuja_NoIndex_L003_R1_001_contig_892	4	22256	22267	12	3	8	ATGTGAATTGCAACGAATTAATAGAACCTTTAGAGCGTACTCCTTCCTTTAGAAGAATGGATTCAGAGTTCAAGAAGATGTCTTAAACAATTTGCTTTTCCTTGCTCTTACTAGGAGTTCTTGCACTAAGTGACTTTTGAATGAAACTTTTGAGTGAGTGAGATGGAGATTAAGCGAGGGAAGGAACCCCGGGGTAAATAAAGTTTCGTATAACAGAACCATTAGCGATTCTCGCTCTTGTCTTATCTGCTGCTGTCTCTGACTGACGAAGAAGGAGTCCCACTACACGAAAAGAAAGAAGGTAGGAGCCCA	TGAG	TGAGTGAGTGAG	S	257.95	150	CAATTTGCTTTTCCTTGCTCTT	59.9	GAGCGAGAATCGCTAATGGT	59.4	36.4	50
540	BrPe4062	Maracuja_NoIndex_L003_R1_001_contig_946	4	3757	3768	12	3	8	TTGAAACCAAGGCATAAAGTTAGGTCCTTTCAGAAAACGCCTAAACAGCAACAAAGGTCATTATTAGCTCAACAGAATTAGAGTGGCTATGAGTGAAGAACCATAGGCAATTTATAGAAGCTGAAGAAACTAAAAACAAAACAAGAGAAAAAATAAATAAATGAATACCAATACAAGTTTATTGTTCATTACTTGTATAAGTCCAGCCAATTTGATCTCATCCGCTTTGATAAAAACTTTCCCACTCCTCTTGCTGATAGGCTTGCCAGGAATTCATCAGTATTAAATGAAAGGAGAGGAGGAGGGTCTACA	AAAT	AAATAAATAAAT	S	16.21	219	CGCCTAAACAGCAACAAAGG	60.8	CAGCAAGAGGAGTGGGAAAG	60	50	55
541	BrPe4063	Maracuja_NoIndex_L003_R1_001_contig_1257	4	256	267	12	3	8	TGGATGGAAGAAAAGGAAGTTGAGCATCTGATGAATTATCTGCATCACTACAAACATATAACGTCAGATAATATCCGCCTGATGAGTGGTAAAGAAACTCTATGAAAATGTGCAGAAAAAATTGAATGACGGGCATGGTCAGAAACAAACAAATAAATAAATGCAGGCAAATGAAATCAAATCAATGAAAAAAGATTCAGTCACAAAATGATGGCCACTTACAGTACATCCAACAAGTAGAACAAACTAGAACAATCTAGAACAATCCAAAAGGTGCCCAATTCTCCAAAAATATTACTCTTTATGGCAATT	AAAT	AAATAAATAAAT	S	16.86	151	AATATCCGCCTGATGAGTGG	59.9	AAGTGGCCATCATTTTGTGA	59.9	50	40
542	BrPe4064	Maracuja_NoIndex_L003_R1_001_contig_1627	4	5318	5329	12	3	8	GTTTACCGAGGTGCTTTGAGTACTTGTCACTTTCGCAATCATGTATGGTGGGTTCTATTTTTTTCTCAACCTTATATTTTATCTTTTTTCTCAAAGCAATATTCCCTCAATCACAGGGTACGAGAAAAAAGGTCCACAAGTTCTATTTATTTAATTAATTAAATAATTATTATTTCAGGTAAAAGTATCTAAACCTTGTCATACATGATTATGTGTCAGCATTATCCTATTGTAATTGCGTAGGACAATGACATTTTTGTGGTGTGTTAACCAACCATTGGGCCACATGGCAGTTTATATCGTTTGTGATGA	TTAA	TTAATTAATTAA	S	17.26	161	CCCTCAATCACAGGGTACGA	60.9	CACCACAAAAATGTCATTGTCC	60.1	55	40.9
543	BrPe4065	Maracuja_NoIndex_L003_R1_001_contig_2007	4	2824	2835	12	3	8	CATCATTTACCTGTTGTGAGTCGCTTCTTTTGTCCCCCAGATATGCCTCGTACCATTTCATCACCCACCATAGTATCAGCACACACTTCAAGTCCCAGAATCTGGATGTTTCAGAAGAAAGATAGATTAATCATTATGCACATATATATATATGTATGTATGGATGTGTGTCCTAAGTGGGTTCTCAGTTAGCTACCTTAAGAGTATAATCTGTCATTACATTAGTCTCTTGCCCTTCCAGTGCTGCTGCCTGCGGATTCCAAGTATCAGAACACGCTTCACTGATGAAAACAATTCAGGAATTATGGTCGC	TATG	TATGTATGTATG	G	15.96	200	TGCCTCGTACCATTTCATCA	60.1	caCTGGAAGGGCAAGAGACT	59.5	45	55
544	BrPe4066	Maracuja_NoIndex_L003_R1_001_contig_2285	4	608	619	12	3	8	TTGCGTGACGTGAGATGGACAAAGTGAGAGTTGAAACTTAAAAGTGATGGCTCCATTTAGTTGGAGTTAACTTCATTCATGCATAGTGAATAATCACTGACAGCAGATGCATGTTGACACTGTCCCCTCCATCTTCCCTGCAAAAACATGTCCTTCCTTCCTCGGCCTTGACAAGAAAATACTGAACTTGATAGATAGAACCATCAGAATCAATGACCCCATTATTATTATTATTATTGTTGTTATTTCTTTCTCTCACCACAACAAAGTGGCTTCACTCCTTTCCTTACTTATACCACTTGTCCGCAACGT	TCCT	TCCTTCCTTCCT	S	18.62	217	CGTGACGTGAGATGGACAAA	60.7	GGGGTCATTGATTCTGATGG	60.1	50	50
545	BrPe4067	Maracuja_NoIndex_L003_R1_001_contig_2509	4	6817	6828	12	3	8	CTGGATGATAAAAGAACGTTCTTTCAAATTCACGTGAAAAAGAACATTTGTTTGGTTTGATAGAGCCTGGGGGCAGGGACCGTGTTCGACCCCCACAAAAGGAACTGGTGGGCTCTGCATCTATTCCAGAGGCTAAAAGGGAGAAGCAAGAGAAAGAAAGAATGCCCAACTATGGACTGCAACTTACTTATTATTTTATTGCCCTCAAAAAAAAGTTCCAGAGGCATCTTCCATTCATATCGATTTGGGTTTTTCCGCACCATATTTTGATCTGCCTCTTCTTCGATCCGGAATTCCCAGCAAATCCTTTAC	AGAA	AGAAAGAAAGAA	G	257.61	198	AAAAGGAACTGGTGGGCTCT	60.1	ATTCCGGATCGAAGAAGAGG	60.5	50	50
546	BrPe4068	Maracuja_NoIndex_L003_R1_001_contig_2721	4	385	396	12	3	8	CTCTATTTCTTCCACGGCTATTTTCATTTTTGTTGGTGACAGTATCAGTCCCTCCTTTTCGCATATCCTGAGCATCCTGCTTAAATGCTCTGCGTGTTCACAAGGATATCGTCTATGTATACGGCTATGAAATCCTCACAATCTTTAAAGCATCCATCCATCTTTCTCTGGAATATAGCCGGCGCATTTTTCAATCCAAATGGCATTACCAGCCATTCATACAATCCTCCTGGTGTAATGAAGGCTGTCCATGGTATACTCTCTTCGGCCATAGCTACCTGGTGAAATCCACTTTTCAGATCAAATTTTGAG	CATC	CATCCATCCATC	G	284.1	228	CCTTTTCGCATATCCTGAGC	59.8	CAGGTAGCTATGGCCGAAGA	60.4	50	55
547	BrPe4069	Maracuja_NoIndex_L003_R1_001_contig_2977	4	746	757	12	3	8	AAAGGCGTATGTATGTTTATATATTCGCGTTGCGTTACCCCTTCTCTGCATGCACCACTGAGCTTCAAAAGAGCTCCAAGAGAAAAAAAAAACCAACAAGAAAAACAAGACAAAGCAAGGCCTAAAATTAAGATTTGCTCACAGAGAAATGGAAGGAAGGAAATGTAAAAGGCAGGAGAGGGAAAGAGAAAAAGGGAAGAGAGAGGGAGAAGAAAAAAAGGTAAAGATAGAACGCTATATGTGGACTACTCGAAGCCTTTCAAATGCCGAAGTACCAAAAAGGGGCTGGTTGACTCTCATCCCTCCTCTCTC	GGAA	GGAAGGAAGGAA	G	17.87	158	GTTGCGTTACCCCTTCTCTG	59.7	CTTTCCCTCTCCTGCCTTTT	59.8	55	50
548	BrPe4070	Maracuja_NoIndex_L003_R1_001_contig_3019	4	271	282	12	3	8	ACAACCAACCAATTCGAACTTAGGGGCGATTGGTTGGGGCACACAACACCCTAAGAGAAAGAGAATTTGGAACACCACACGACTGACTAATCGCATGAGGGCATACGATCGGTCCTACTTGTAACTCAACGTCTAAGCTAATAACCAATGACCAACCAACCATAACCACAGCTCACCAAAGATTCACGACACAAGCCAACACAACCAACTCTTCAACAAAAGGCTCCAACCAAACTCAAGAACACCATGCAACAACACGGAACTATCCTAGCATCTCAACATCCTACTCAAGCCTACAAGGCAACACTTGTT	ACCA	ACCAACCAACCA	S	84.54	166	TTTGGAACACCACACGACTG	60.6	GGTTGGAGCCTTTTGTTGAA	60.1	50	45
549	BrPe4071	Maracuja_NoIndex_L003_R1_001_contig_3173	4	4282	4293	12	3	8	TACTGTTGGATCTTAATGACAAAGACTTCCTTTCTCAAGGCTAGAAATAGATGTCTGAAGATCTACGAAGGGTTCGGGTTGTCAGTCCAGAGCGGGACCTTTTTTCTTTTTAGTTATGAGTCCTATCCTTATTTGAATTTTACACAGCAACATCATCATCATACTATTCGGGAGACATGGTCCAAGCCCGGTGAAATGATCACCCATGACTTCTTTGTACCGGGTCCCATTACTTTCTTTCTTTTTCCAAAGGACGAGTAAGAGTGATATAAATCCGTTTCCCAACCAAACGTCGATACCGGCCCACATCAG	CTTT	CTTTCTTTCTTT	G	1,010.55	100	GGTGAAATGATCACCCATGA	59.1	TTGGTTGGGAAACGGATTTA	60.2	45	40
550	BrPe4072	Maracuja_NoIndex_L003_R1_001_contig_3173	4	4364	4375	12	3	8	CAGTCCAGAGCGGGACCTTTTTTCTTTTTAGTTATGAGTCCTATCCTTATTTGAATTTTACACAGCAACATCATCATCATACTATTCGGGAGACATGGTCCAAGCCCGGTGAAATGATCACCCATGACTTCTTTGTACCGGGTCCCATTACTTTCTTTCTTTTTCCAAAGGACGAGTAAGAGTGATATAAATCCGTTTCCCAACCAAACGTCGATACCGGCCCACATCAGGAAAGGGATCGCCATGATCAGCATCAAGCTTAATGGTGAATCCATAGGAGTATCAACAGGGCGAGCACCGAGAAAGCCAGTC	CTTT	CTTTCTTTCTTT	G	1,010.54	191	GGTGAAATGATCACCCATGA	59.1	GTGCTCGCCCTGTTGATACT	60.3	45	55
551	BrPe4073	Maracuja_NoIndex_L003_R1_001_contig_3382	4	319	330	12	3	8	GAGCTATTTGAGCAGTAATTCAGGGTACCGCGAGGACGGCACGAGTATAGAATCCTATGACATCCGAGCCAAGGATGAGACTGGCAATACCAAAAATGAGAGTTGAGCCACGAGTTGAGAATCAGGTTCAGACAGAGATGTCGATGCATGAGACAGACAGACTCCTAGTGCAGATATCTAAGTTACTGAAGGA	AGAC	AGACAGACAGAC	S	63.34	158	GAGGACGGCACGAGTATAGA	57.9	TCAGTAACTTAGATATCTGCACTAGGA	57.2	55	37
552	BrPe4074	Maracuja_NoIndex_L003_R1_001_contig_3699	4	1912	1923	12	3	8	CACTAAACAGAGAGAAGGAAGCCTAAAACAAGTGAAAAATAGCTGCTTAAGCGAACCGTTACCTTGAAAATATAGGGCTGGCTTTTTAAGAGTTTCAAGGATTTTTACGCTCGCGAGTACGCTAATAGAAGGGGAAAGGATAATAAATAGTTTCTTTCTTTCAAGCCCAGCTTCATCCAGTTCCGTGGCCGCCGCCGTG	TTTC	TTTCTTTCTTTC	S	17,00	180	CAGAGAGAAGGAAGCCTAAAACA	59.2	CACGGAACTGGATGAAGCTG	61.8	43.5	55
553	BrPe4075	Maracuja_NoIndex_L003_R1_001_contig_3747	4	541	560	20	5	16	TCTACTTCAAAACAGAAAAAGAATGACATGGTTTGAAATTTTTAAAAACATGTGATACCATAAATTTATTTAATTAATTATTTAAATGAGGAAATTAATTTCCTAAGCATTCATGCCTACTAATTCCACTATTGTGGATCACTAGTATAAAGATAGATAGATAGATAGATTGAGCAACAAAGGGGACCCTTTGGACTATCTTTTAAAAAATGCTATCAAACAAATTAGAAAAAAAAACAAAAAAGTGGAGTGAGAAAAAGAAAGAGGAAAAAAGTGAAAAAGATGGGATGGTATGGTCCATTCATGTATAGTAAGTTTTG	AGAT	AGATAGATAGATAGATAGAT	S	15.22	194	GCATTCATGCCTACTAATTCCA	59.1	TGGACCATACCATCCCATCT	60	40.9	50
554	BrPe4076	Maracuja_NoIndex_L003_R1_001_contig_4349	4	324	335	12	3	8	ATGGTAAATAAGTTTTTCTTTTTATTCTAATACATTAAGTATTCCAACCTATTGATTTTTTAAAAAATTCGAATTTCTTTTACAAATTTTCACTAATAATATAAAAAATATCAAATTAATTTGTTTATTAATAAATTTTGATTTAGTTAATAATTAATTAATCTATCTAGATATAAACGATACAGTATTTTTGTAGTAATTATTCTTTATGCTTGAACGCAACACATGCTGTTAATTAATATTTAATAAATCTTGACGGTTCTTTAATGAGAGAACAAATTTATCTGAAACCCGTTTCCTGGGTTTTTTTAT	TAAT	TAATTAATTAAT	S	12.81	159	TTCGAATTTCTTTTACAAATTTTCAC	59.1	TGTGTTGCGTTCAAGCATAA	58.9	23.1	40
555	BrPe4077	Maracuja_NoIndex_L003_R1_001_contig_4699	4	480	491	12	3	8	GTTCTTATAATTTAGATGAACAATACACGCTTGTAGTTCTTAATGTTTTCGTGCGAATGCATCTTCAGTTGGCAAATTTCTGCTTTTGCTACAGTTCATTCTTGTGGTGTCTGATGGGATTGGTTATGTTGACTGGACAAGTTTGTGGTGAGGAAGGAAGGACTCAAATTTGAAAAATGGAAACTTCAAGAGTTGGTCTGATCTCGGCTGCAGGCGTATCTAATTCTTAGAAGGCTAAACTTTATCCAGTATGTAGTTAATGTTCAATGCATAGCATTCCCGCATCTTCATGTGAGGTGCAGGGGTGAGGCC	AGGA	AGGAAGGAAGGA	S	13.77	184	GGTGTCTGATGGGATTGGTT	59.6	GAAGATGCGGGAATGCTATG	60.6	50	50
556	BrPe4078	Maracuja_NoIndex_L003_R1_001_contig_5100	4	1252	1263	12	3	8	GGTTCAAATGAGCATTTTAGTTCTGGTGAACCGAAGCCAAACTGCTTAAGGACGATATTAATTAGGGCTAATCACAAGACGACATCTTTCGATGTCTTTCTGTCTGAAACAATTATCTTTCGAGTTATTAAATTTTCTGTATTTGTAGCTGTACGTACGTACAATATTCCGCAAAATACAACCAGCGGAATCTTCCTACAGTAGTGGTGGTGGTAGTGAAGATATAACAGTTGTATTATCAGCAGCAGCTAGCAGCTGTGACAGCGCCCGTGTTTCATGACAGTAATCGTGTGTTGGGTTGGGTGGGCACTG	GTAC	GTACGTACGTAC	G	17.5	168	AACCGAAGCCAAACTGCTTA	59.9	GGAAGATTCCGCTGGTTGTA	60.1	45	50
557	BrPe4079	Maracuja_NoIndex_L003_R1_001_contig_5867	4	245	256	12	3	8	GTCCGGACGAACCCCTACAGATCAAAAACCTATTTTTCCAGCAACTTTCGGCCCTCATTTGGGGACCCTACGGGTCTCCAAAAACTACCAAATTTCATCCGCACCTAGCCTGACATACAGGCTACCAATCCCAACCAGAAACACACCAATCCAACCAACCAATCATGAGTTATGAATTTTCAAAGATGGGCATTTGAAACAAAAGTGCAAAAACAGGGCAGTAGCCCTAAATACCAAAAATC	CCAA	CCAACCAACCAA	S	1,093.43	158	CGGGTCTCCAAAAACTACCA	60	AGGGCTACTGCCCTGTTTTT	60.1	50	50
558	BrPe4080	Maracuja_NoIndex_L003_R1_001_contig_7441	4	292	303	12	3	8	TTTGTACTGCCTGGGTGGATAGCATAAGCAGAACTATGAGCTTCCATCAAGATGCTCTACCTCAACTGAGGATCACTGGGTACACAAACCCTTTCTTGAAACACGAGGATACCATCACCTCGTATCCGGTACTCTGCTATGGTGCTATCATTGCTTGCTTGCACTTTCTCTATAATCTTGCTCAGTACTAGGTCTTCTACTTGCTTAACTCGAATCTCATCCAACAACACTGGCCTTGCCACAATGCGGGCTAGCAATGTTCCACGATCATCGACATCCAATGACA	TTGC	TTGCTTGCTTGC	G	131.93	234	TTTGTACTGCCTGGGTGGAT	60.4	GCCAGTGTTGTTGGATGAGA	59.7	50	50
559	BrPe4081	Maracuja_NoIndex_L003_R1_001_contig_7633	4	3035	3046	12	3	8	AGCATCAATAGTCATGACAACCATAGATTTAAAAAACCATTAAAAACACCACATTTCGTCCACATCATATAGTTGAGATGCTTATATATTATTTTTATGCATTATCTAGGATTCTTTTTCTTTTTTTGGAACTTGTATTCTCCGGATGTTAAGAAAGAAAGAGCAAAAGAACATACTGATCCATACCACAGGGCATGGTACACAGTGCCACAAGATCCTGCAGTAATAGAAAGATACAAACAGCAAATTAAAGATCAGAACGTCACGAAATCAGGCAAAAATCACAAAAAGAAGAAAGATGAATAATGATCA	AAGA	AAGAAAGAAAGA	S	15.87	156	GGAACTTGTATTCTCCGGATGT	59.4	GATTTTTGCCTGATTTCGTGA	60.1	45.5	38.1
560	BrPe4082	Maracuja_NoIndex_L003_R1_001_contig_7829	4	4062	4073	12	3	8	AAAGAGGGTTAAACGTACATCAACCCCAACAACTGCTGCTCCTACATTGTATTTCATAAGAAAGAAAAAAAAGAAAACAACATTTGGATCATTTCTATCGCTTCCATCACCCTCTTTTTTCTATCTATGACTGCAAAAGTCCAACAGCTTCTTCCTTCCTTCAACAATCTCATCAAAGAAATCATCGAGTTGTCCAACAATATTCTCAGCCCCAGATCTCAAGACCTCAAAACACCCTCTTAAGTTCTCCACTCTTTCCCTTATCCCCACCTCTGTTTCCCAGTCCACCAGCATCCCTTGCCCGCACTTCCT	CTTC	CTTCCTTCCTTC	G	16.54	177	TATCGCTTCCATCACCCTCT	59.7	AGGTGGGGATAAGGGAAAGA	59.8	50	50
561	BrPe4083	Maracuja_NoIndex_L003_R1_001_contig_8365	4	5240	5251	12	3	8	TTTGCACTGTATGAGCCATTTATCTGTTTTCCTTTCAAGTGATTTGAATTCTATTTGCAATGGTACTGTTTTTCTTTTCTCATTTTTATTTCCCATCATACAACAAAGAGTAGCACAAACTTTCTATCAGATGTATCACATTTGATATGTCATGCATGCATGTATGGACTATATGATAATTGGTTTGTTTGAGAACAAACATAATCATGTGACTTTTGATTTTGAAGCTATCAATAGATACAGGAAATTGTCCGCTCTTCGCTATGTTTGCTTTTGTTCTGATGTAGTAAGCTTTTGTTTCATACGTCCATG	CATG	CATGCATGCATG	S	18.56	173	CCCATCATACAACAAAGAGTAGCA	60.4	TAGCGAAGAGCGGACAATTT	60	41.7	45
562	BrPe4084	Maracuja_NoIndex_L003_R1_001_contig_8506	4	875	886	12	3	8	TTCATAATTTGATTATTTTTTTTATAGTGCCCAACAGGTAGAGTTTCATTCAAGCTTTATGACTGGAACCCAGCAGAATTTCCCAGAAGGCTTCGGCACCAGGTATTTTAAAGACTTAACATTAGAGTTTAATGTCTGGAGGAGAAAGACTTTATTTATTTAATGATCTGGAGTGTCTGGAATTGTTTTGACATGATGTAAGGGTGATTGCAGATATTCCAATGGTTGGCAAGCATGCCTGTTGAGTTGGAGGGATATATTCGCCCTGGGTGTACAATCTTGACTGCTTTCATTTCCATGCCATCATTTGTG	TTTA	TTTATTTATTTA	S	19.12	232	CAGCAGAATTTCCCAGAAGG	59.8	GGCATGGAAATGAAAGCAGT	60	50	45
563	BrPe4085	Maracuja_NoIndex_L003_R1_001_contig_8763	4	687	698	12	3	8	ACATGAGTTGGTGCATCCCTTGTGAGGAAATGGATCCATCCTTGGAACCTTAGACTCTCCAAGACATCTTCAGGCATGTCTTGTTCCACAAGCCTTCTTCCAAAAATGATTTCTTTGTTGCTAAAGGCGGCCATTGAGAGGGACAAAAAGGTTTGTTTGTTTAAGAGAGCAAGAGAGTAATGAGAGTTTTAGAAGGTGAGGTGAGTGTTTTGTGATGAGGTCTTGGAGTCCTTTTATAGCCAAAAGTAAGTGGGAAATCCGAGATTTTGAATTTCAAACTTCAAATTTCAATCTCAAAGATTGAGCATATTA	GTTT	GTTTGTTTGTTT	S	28.77	159	GGATCCATCCTTGGAACCTT	60.1	AAAACTCTCATTACTCTCTTGCTCTC	58.1	50	38.5
564	BrPe4086	Maracuja_NoIndex_L003_R1_001_contig_9280	4	1079	1090	12	3	8	ATTTTCTATTTTCTGAGAATTTCCGATTTTAAATAATAAATCCACCGACATGTGTCGCCTTGCAAATGGTGCCACATGTTATAACCAGTAGACGCCTATGTTTCCTTCCTATTTATACCGGGCCTGAACCTGACCCATTAACCGGAATACAGAAAGAAAGAACTCAGTTTGAGTGAACTTGACTGGGTTAACAACCCAGGTTATGACAATACCGACGTTGTCGGATCGCCAAAAATTTGAACGGCCAAGTTGGCGGTTTACGACGAGACACCGAACCAAACCTATATTGAATTAAAGCTCGTTCAACAAGCA	AGAA	AGAAAGAAAGAA	G	14.7	171	ATTTATACCGGGCCTGAACC	60	GTTTGGTTCGGTGTCTCGTC	60.6	50	55
565	BrPe4087	Maracuja_NoIndex_L003_R1_001_contig_9285	4	4576	4587	12	3	8	ATTAATCTCGCTCAGCAACTTATTCATCAACAATGTCAATTTTCATATAACAACAGTTTCAAGCACTCACTCAAGAAAAAAAAAGCTCTTCAAGAGTTTTCAATAACTAAAGAAACGCGGACCCAATAAGTTCTGTATAGATTTTTATAATTATTTATTTATCATCTATGTAACAACAGTAATGCAGCTAGTTTGAGTTGGCAAATCAGTTTATTGAATCCATAAACCAATGAAATAAAACCATATGATACCTCAAAAAACATAATAAAACTTTCAAACTATAAAATCAACAAAAGGAGACCAATCAAATCA	TTAT	TTATTTATTTAT	S	17.69	196	AAACGCGGACCCAATAAGTT	60.7	TTGATTGGTCTCCTTTTGTTGA	59.6	45	36.4
566	BrPe4088	Maracuja_NoIndex_L003_R1_001_contig_9361	4	4270	4281	12	3	8	CAGCCGTGCTGTAGATCACTTTCTTGCTGAAAATCAGATCTCCACTGTAAATTACCATGGGGAGGTGCCAGCTGAACAGAGGTGAGACATGGAAAATGCTTATTGTCTTCCTAGACAATTTTTTGTTAAGTAACTGAGGTCAATGAGGATTCACTCACTCACCTACTCCTAGTAGTTTCTTATATTTATGGAATTCATTCGTGTTCCTGGGGTTATAGTGCCGACAAGCATTGTTCAGCTTGGATATATGCAGTATACTGAAATGCGTGAATTTTTAACTGACTGGCAACCCATGTTGCTTTTTTAATCCCA	TCAC	TCACTCACTCAC	S	18.88	229	CCAGCTGAACAGAGGTGAGA	59.1	ACATGGGTTGCCAGTCAGTT	60.4	55	50
567	BrPe4089	Maracuja_NoIndex_L003_R1_001_contig_9641	4	1167	1178	12	3	8	AACCCTTCTGTCCTGAAATAAATAGTTAGTTTCCGAAAGATCGTAAAAAAACAATAGTTTTCGATCGAAATCCGAAGAGAAATTAACGAAATACCTGAGATCCAACTGTAGTTGGGAAAGGGAAAACACCCCCACAGAAGCATGTTGTTGGTGAGTGAGTGATTGAAGCTGCAAGATGACCTGATGGAGCTGTATCTCATATATGGTTCTAAAACTAAGCTCAACAGTAACATATAGCCTTTCCCGTTAACATAGTACTACGCATCTTTGATGCAGCAAAAGTACTACCCCCATCTCTCTTGTTATACAGCA	GTGA	TGAGTGAGTGA	S	14.9	166	CCCCACAGAAGCATGTTGTT	61	GATGGGGGTAGTACTTTTGCTG	59.9	50	50
568	BrPe4090	Maracuja_NoIndex_L003_R1_001_contig_9793	4	4998	5009	12	3	8	TATTACAGTTAGAGATAAATGTTCTTTTGACTGAGAATGGTAAGTGTAGAAAAATGCCCTGGAATAGTAACTCTTTCTTTCAGAATTGCTTAATTCACAACTTCCATCTTGGTGTAGATCTACCTGCCACTGGTGTTCATAACAACATTGGCAAGCAAGCAACAATACCAACTGGGTCGAGTGCTGACTTTTATGCTAATCCCTCCGTAATGTATTTTACTGTTACTTTAACCACTTTCCATTCCAGCTGTAAGCCAGTAAACAGTGGTGACTGGATCAAGAAGTTGCTTAAGAAAAAAACTGATGTCGATT	GCAA	GCAAGCAAGCAA	G	18.51	168	CTACCTGCCACTGGTGTTCA	59.7	CAACTTCTTGATCCAGTCACCA	60.1	55	45.5
569	BrPe4091	Maracuja_NoIndex_L003_R1_001_contig_9815	4	959	970	12	3	8	GTTGCTGTCTCTATTAGCCTCACCATTTCTCTGGCAACTGAGCTGAGTTCATCTATTCCTTGCAACTCCATATCCTGAAGCTCCGAAGGCATAACAGCCTTAGAATTGATTGCTTCAGCCTCCCTAAATGAGTCTCGCAGAATAAGTTGCAATGAATGAATGGCATCCATTTCTGCATTTTCCCATGGCAAACTCCGGCTCTTCACCACTTCTAAAAAAGCTATGAATGAAGATCGCGGAT	AATG	AATGAATGAATG	G	16.72	157	CCGAAGGCATAACAGCCTTA	60.2	CCGCGATCTTCATTCATAGC	60.7	50	50
570	BrPe4092	Maracuja_NoIndex_L003_R1_001_contig_10041	4	1593	1608	16	4	12	CCAAATCCTTCCCTCCAGAGAAACCACCATTACGGAAACATCATCATGATATTTACGTCTATCGCCATGCGGAATATCGAGCAACTCGTGAAAATCCATTCCTGCAACCAATAAGAAGGATTAAAGAATTGGTGCAAGGGCTTTAAAATGAGAAAGAAAGAAAGAACAGTGGTTCCAGGAACCAGGATGCAGGCACCTAAAATACAAGACATCATAAGGATTCATCAGTTTTTGACAATTGGGTTTTCTGATTAAAAGAGTAGCTATCACCCCTCCACCGTGCACAAATCAATGAGCTGACTCAGGCCTTTGTGAC	AGAA	AGAAAGAAAGAAAGAA	S	17.43	184	GAATTGGTGCAAGGGCTTTA	60.1	AGGCCTGAGTCAGCTCATTG	60.6	45	55
571	BrPe4093	Maracuja_NoIndex_L003_R1_001_contig_10819	4	1329	1340	12	3	8	CAGTATCAGAAAGATAGAAGCAGTAGAACTACATCAGGCATTGATTAGGGTAAGCATGTAAAAGTAAGATAGTTCCTATGACGTACAATTTATTTCCACATATCCTTGTAAGACTGCAGGTTTGATACAAGAATATACGCCATCAAAAATAAGAAAGAAAGATAGGCAACATGATGACAGTAATTGGCAAAAAACCACACATACCGCAGCAACTGTTGTTTTGAGAGCTAGACCATGAACACGAGGCAAGATTGCTTCTTTTACAAGCTGCAAGGAACAAAAAAAATAAAAAAATTCCAAGATTTATTCTCA	AAGA	AAGAAAGAAAGA	S	18.47	223	CAGGCATTGATTAGGGTAAGC	58.7	AAGCAATCTTGCCTCGTGTT	59.9	47.6	45
572	BrPe4094	Maracuja_NoIndex_L003_R1_001_contig_10942	4	1854	1865	12	3	8	TAATAACACTGGGAGCAGTCGAGCAGCAGATTTTGATAGAGTGTACGGGCATTCAAAGGGAAACTTTTTTCAGCAGGACAGTACTCAATATCCGGATCTTTGGGCTAAGACTGGGAAAAATGGAATTAGCAAAGGTGGTGAAAATGTGGGAACAAACAAACAGAAGTTGGTGGATTACTTTGCTCAAGCTGATAGAAACCGATTCAATAGGAACCAACTGGAAAAAATCCACACAGCTTCAGGACGAGGGGCATTTCTTCTTGGTGAAGGAAAATCATTAGGTGGACTACAACATACTGGTTTCAGTTCTAG	AACA	AACAAACAAACA	G	16.98	223	AGTGTACGGGCATTCAAAGG	60	AAGAAGAAATGCCCCTCGTC	60.6	50	50
573	BrPe4095	Maracuja_NoIndex_L003_R1_001_contig_11493	4	3931	3942	12	3	8	AGCTTCCTCCAGGATTTCTCATATCACAGATCCAGAAATACGCATGGCTTTCAGAAAGACTATCATCACTTATTCTCAGATTTCCCAGGGCAGCCTTCACACTAAAAGAGCTTGGAAAGACCTGGTAACCAGGAAACAAATAAGGTAAACATGGATGGATGGGATTCATATGCAAGAAAAAGAGAAAAAACAAAGAAGATTTTGATGGAGTCAAAAAGACCTTGATATCCGTAAGCAACTTGTCTTGTGATAAAGTGGCAAGTTTAGCTTCCCTTTCATTCATCAAAAATATCTGAGCACGGGCCATTTTCA	ATGG	ATGGATGGATGG	S	17.65	218	AGGGCAGCCTTCACACTAAA	59.9	GCCCGTGCTCAGATATTTTT	59.2	50	45
574	BrPe4096	Maracuja_NoIndex_L003_R1_001_contig_11578	4	4248	4259	12	3	8	AGCACCTATCTTCTCATGACCCATCAAGTGTGCAGGTAACTCGACTAAGAGTGTGAAAGTGTGTTAATGTTGATCTTGAAGTTCTTCCCTGATAATTTATGATTTCCATTCGCATAGCATGGGATGCCAACTTCTTTCGATAATGATGCTGTTGGTTGGTTGCCTGATGTTGGAGGTCAAAGCCAACCACAAACTTTTGATGCCTCTGCTTCTTTAAATGCTCTGAGGTTTGTTTTAAGTTGGGTTGGAGAACAATTGCGTACTTAAACCTAATATTTTAGTTTAAGAGAGTAATATTATGCAAGCCCAGA	GTTG	GTTGGTTGGTTG	G	17.46	175	CCCATCAAGTGTGCAGGTAA	59.6	GTTTGTGGTTGGCTTTGACC	60.4	50	50
575	BrPe4097	Maracuja_NoIndex_L003_R1_001_contig_11884	4	1264	1275	12	3	8	TCAATTATATATTCAAGGATGGCGACATGTGAGTTAGGCATTTTTCACGATTTTAAATGGGCCGGAGTTTTTAATTTGTAGGTCAAAAAACTAGAAATGCACACTGATGCAAGATGTGATTCGATTAGGATTTATTAGTTCTTATGCAAATAGGTAGGTAGGATGGTTAGGTCAAGAACCCATTTCACATGCATAACTAAACTAAAATTCCGATGCCAAATAGGAAGCACTAAACTTCGCCAGAGATTAATGGCCCAATGACAATCTCGTAAAACATGATGTAATTCATCCTCTTCTGCGTCTCCACAACTA	TAGG	TAGGTAGGTAGG	S	15.56	176	GGATGGCGACATGTGAGTTA	59.5	GCATGTGAAATGGGTTCTTG	59	50	45
576	BrPe4098	Maracuja_NoIndex_L003_R1_001_contig_12468	4	2175	2186	12	3	8	ACAATAACATCATTCGTCCACCCAGAGGATCTTCCAACTTCATTGGAGACTAAAAATCACTTTAAAGAGAAAAAAGAGGACAAATTGCGGTTTTTTTTAATATAAATTTTATTGAAAATTAAGAACAACAAAGAGAAATGCACCAATCAGATCAATCAATCAGAAAAGATGAAATAAAAAGCTGACAGAGAATAGCAGTTGTTCTCTTTCCTTTTGGGAGTTAAGTGTGAGCATAGCTACTTGATTTCTTTCTATTGCTTTGTCCGGTGATGGGTAAGTGAGCATAGCTACCAAACCCCACAACACAACCAC	ATCA	ATCAATCAATCA	S	16.23	108	CAACAAAGAGAAATGCACCAA	58.8	TGCTCACACTTAACTCCCAAAA	59.8	38.1	40.9
577	BrPe4099	Maracuja_NoIndex_L003_R1_001_contig_12570	4	1883	1894	12	3	8	TAACCCTGTTGGTGATTTTGACTAAGCTTTTCTAGCATTTGTTACTTTATGTAGGATTCCTGGATTCTCGGGAAACAGCTTGACCTCATTTCAAATAGGAGCACTTTGTGGACTGATTATGGACTCCGATCTCTTGCAAAAACAAGGTGGTTGTTTGTTTGTGTATTTAGGCATATGTGGTTTCTTAAGAGATACCCTTTTATTAATAATGGCATTCTGAATCCTTTATGCAATAGTTCCTTGTACATGAAACGTAACACGGAGCATGATCCACCTTATTGGAGAGGCCCGATTTGGATGAACATGAATTAC	TTGT	TTGTTTGTTTGT	G	16.9	231	ATTCTCGGGAAACAGCTTGA	59.8	AATCGGGCCTCTCCAATAAG	60.4	45	50
578	BrPe4100	Maracuja_NoIndex_L003_R1_001_contig_12573	4	4564	4575	12	3	8	ACTTTATCCTTCACAAAGTACAAGAAAGTAAAAGAACATGCTCTTATTCATACTGTTGTTATCTTGAAAATATTTGACCTCTTTTAATTCTCAGGGGCACTCTACAGAGGTACACTCTGTTTGCTGGGATGTAAATGGAGATTTCTTGGCGTCAGTCAGTCAAGAGTCTGTGAGAGTGTGGTCATTGGCCTCGGGAGAATGCATTCATGAACTTAGTACCAGCGGGAACAAATTTCATTCTTGTGTTTTCCATCCAAGCTATTCCACCCTCTTGGTCATTGGAGGCTACCAGGTATTGCTCGTGTCTTATAG	GTCA	GTCAGTCAGTCA	G	19.11	150	GTTTGCTGGGATGTAAATGGA	59.8	GGTGGAATAGCTTGGATGGA	59.9	42.9	50
579	BrPe4101	Maracuja_NoIndex_L003_R1_001_contig_12620	4	3567	3578	12	3	8	CGATAAACTGAACCCTCTGAAAATACTGCTTCTTGACTTCCTCGTAATCTCTTGCAGCATCAGCTCGAGAAAGGAGCTCAATAACCTGATCCAAGAAGAAAGCTTCAGCTCTTTCCTTTCTATTAGCAGCTTCTTCTTTTTCCCTCCTAAAGCTAGCTAGCTCTTTGCTGATCTCTGAAGGTTCTACAGGGATCCCCACTGCCCTGGCTATTTCTTCAAGCATGTCATTTGCAAACCCCTGATCAAGTTTCTGATCCCGAAGGCCCTGGTTTAACTTGTCCACAATTTCAAGCTGAGAATGTGAAGTTTCAA	AGCT	AGCTAGCTAGCT	G	16.22	207	GCATCAGCTCGAGAAAGGAG	60.2	CCTTCGGGATCAGAAACTTG	59.7	55	50
580	BrPe4102	Maracuja_NoIndex_L003_R1_001_contig_13044	4	1611	1622	12	3	8	GGCTAATATTTTTCGGCACGTTTTCTCACATTTCATACATAAACATGATTTTCTGTGTTTTCAACCCATGGGTTTAATGGCATGCAGGACTTTACATAAATTCTGACATTCCTTGAAGGTTAAATAACATGCAACTCATACTCCCTATGCACAGACAGACAGGACAACAGCAACAACATGCTGATAATTTCTTGAAATCACAAATTTTATACTAACAGATGAAACAGATAGTGAAGCATGCGAGTTTTCTAAATATACACCATAAAACCATTAAGTATACCTTCTTTTGCCTTGATAAATTTGTCATAAGTT	ACAG	ACAGACAGACAG	S	17.43	177	ATTTTTCGGCACGTTTTCTC	59.2	TCAGCATGTTGTTGCTGTTG	59.5	40	45
581	BrPe4103	Maracuja_NoIndex_L003_R1_001_contig_13391	4	749	760	12	3	8	GTCAGTCTCTTGGAGTCTGAGGAGACTATAAACGAAATCATTCTTATCAAAATCATCATTTTCAATCCTGTGCTCTTCGATCACCTGATCAAGTAAATCACTTAATTCTCGGGAAGTTGCTTTCAGCTTTGGAACCAATCCTGTGATGTAATCCATCCATCCCCAGCCACTATACATATCCCCAAAACTGAAAGCCGCAAATTGTTCCATCAGCTTCCTTGTCAACTCCCCGAACTTTCTCTTGCCAGCTTCTTCTTCAGCCTTTCGACCAAGAACACATCTAGAAGTTACGGTGTTTGAAGTAGCAGTCAA	ATCC	ATCCATCCATCC	G	12.14	173	CCTGTGCTCTTCGATCACCT	60.4	GAAAGTTCGGGGAGTTGACA	60.1	55	50
582	BrPe4104	Maracuja_NoIndex_L003_R1_001_contig_14068	4	7024	7035	12	3	8	AAAGTAACTTTTCTCTACAAAATTTCCCAGTTATATTTTCATGATATCTCGAATCTTTGTTTCCTTATTCCTGTAAAAAAAGCAAGCAAGGCGGTGATTTTTTTTGTTAGAAAAGAAAGCCCACCTACTTTGCATTTCCTGAAGTTTCTCAACAAACAAACAGAAAATCAAACCAATAACATCATCCACACCTTCACTCTGAAGAAAGAAGTTAAAGCGTGGATATTATAAAAATTAAAAATCACAAAAAGGAGGAGAAAAACCAGCTCCTTTTCATTTCAGGATTTCTCAACCAACAGACACGAGACAAGA	AACA	AACAAACAAACA	G	16.78	104	GCCCACCTACTTTGCATTTC	59.9	CCACGCTTTAACTTCTTTCTTCA	59.9	50	39.1
583	BrPe4105	Maracuja_NoIndex_L003_R1_001_contig_14664	4	2446	2457	12	3	8	CCTACCATTGGTTTGTCCCTTTTCTCCTTGAATGAATCGTCTTCATTTTATGCTTCCCATTATACTATGTGATTGTATAGCGTGATCTCTGTTTGGATATGAAATCATATAATCGAACAGTTCTTTGCGAACCTTTCACCGATTATTATGTTGTTTGTTTGTACTGTGGGAATGCGCTTTTGTTTGCAAGTGTTGATGTAGAGGTACATACATTCATTCGTTATCCTTTACTCTTAAGCTTGTGGTGATTACCCCTGTTAGCTTTCCTTCATCGGGTCTTATGTGATTTTTTGTATTTAGTGCTCACAATAC	TTGT	TTGTTTGTTTGT	G	15.14	160	TTCTTTGCGAACCTTTCACC	60.2	AAGACCCGATGAAGGAAAGC	60.6	45	50
584	BrPe4106	Maracuja_NoIndex_L003_R1_001_contig_14716	4	156	167	12	3	8	AAGCCGAGTCTCGTCTGAGCATCACTATTGACGAAAACGTAGGCGACCTAAGAATTTGGGCTTGCTTTCTTATTTCTTTGGTGCTTTAGGGTTTTTCTGACAGATAATTAGATTGAATTGGGATATTAATTTTTGTTGCATTTATGGAATTGAATGAATGAAGGTAAAGCTTTCAAAGGAAAGGGAGTCGCTAGCATTTACTGCAAAAAAACTTGGGCGTGATTTGGCGAAGGTCAGATTTTTTTCTTGCTACCGCTCAAATTCTGTCAATCGAACATCACCTGTGAATAGTTTTATATGGTTACGTTTCTG	TGAA	TGAATGAATGAA	S	17.51	151	GACCTAAGAATTTGGGCTTGC	60.1	GCTAGCGACTCCCTTTCCTT	60	47.6	55
585	BrPe4107	Maracuja_NoIndex_L003_R1_001_contig_15182	4	960	971	12	3	8	TAATTCCTACACCTTCTAGAGCACGTCCTTTAAGAAAAAATGGCATCTCATTCCGCCCCATTGAAGCATTTATAACGGTAAAGTGCGATGATGCGATTAAGCTAGCTCATGGAAGAAGAATTCATGGCGCCAGGGCGCCTGTCAAAATTCGATTGATTGATTAACCATGTTCACTGTGAATATTCGAAAATGGTTTGCGCATTGGTATTTTCATTACCATCTGACAGAATATACGTAAAACTAGACAGACAGTACCAGTTTGATTAATTTGGTGGTTATTAAACATCAACGTTAAACATGTGTAAAACCAGA	GATT	GATTGATTGATT	S	15.57	154	AGGGCGCCTGTCAAAATTC	62.4	TGTTTAATAACCACCAAATTAATCAAA	59.1	52.6	22.2
586	BrPe4108	Maracuja_NoIndex_L003_R1_001_contig_15778	4	2110	2121	12	3	8	GACTGCAGCTCGGTTGCTATGGTCTCGAAGTAATCTACATTGAGCTCCATGAAGTCATGACAATCCTGTAATGCACCATGCTCCTCTTGTGTCATTTTCGAAACATGGTTCTTGTGTGTCAGGTGATATCTGATGACCTTAGACAATCTCCTTGCTTGCTTGAGACATTCTTTCACCGACAACTTGCTGTAATCGTAAGGGTTGGAAGGTGATGATGATGCATTGAATGTTGACAGCATAAAACGGCACAGTTTGGGGTAAAGGGTCGATTTGCATGCAAGAGAAGGTGACTGTGGCTGTGTTGTTGGGGCC	CTTG	CTTGCTTGCTTG	G	17.78	204	TGTAATGCACCATGCTCCTC	59.7	ATCGACCCTTTACCCCAAAC	60.1	59.7	60.1
587	BrPe4109	Maracuja_NoIndex_L003_R1_001_contig_15821	4	2446	2457	12	3	8	TAGTTTGCATGTTAGTGATTTACGTGATAACATCACACCTTTGCAATGCCTCAAAAATGGACCAATTATGCTTTGTTTCCGATGAATTTTGTGACTGACAATTTGCCCTAACTTGTGGCTTGCTAATAGTGTTGTCTGTATAATTGCTAGAAGAAAGAAAGACATTGTCAAATTGGTTTCATTAGTATTTCTTCTTGAGTAGAGAGGGTTCTTCCATTTGAAAAGTTAAAATGTCAAATAATTTACAATGGATCCATGACCGTAGCCGTCGTGGTTGAAATCTGATGCTTGTTTGACTGACAAGAATGCTTC	AAGA	AAGAAAGAAAGA	G	16.37	236	ATGCCTCAAAAATGGACCAA	60.3	ATTTCAACCACGACGGCTAC	60	40	50
588	BrPe4110	Maracuja_NoIndex_L003_R1_001_contig_15969	4	1304	1315	12	3	8	ACTGAATTCTGCACATCAACCAACTGCCCATTGATGTCAGCAGGACCAAAGTATCTTTCGTGAATCTTTTTATGCAATATGGATACAAAATGATTTATCTTCATTACAAGGAAACGACTGTTCAAAATGTTGTGTTTCTCCTTGTGGCTGTTCTTTCTTTCTCGGTTTCCATATTACTCATGTTCCTGTACACTTCTATGCAGATATGAGTACAGATGGGCTGATGGAGTCATCATCAAGAAGCCAATTGAGGTGTCTGCTCCAAAATATGTTGACTACCTGATGGACTGGATTGAGACTCAGTTAGATGA	TTCT	TTCTTTCTTTCT	S	16.47	197	TGATGTCAGCAGGACCAAAG	59.8	TCCATCAGCCCATCTGTACTC	60.1	50	52.4
589	BrPe4111	Maracuja_NoIndex_L003_R1_001_contig_16166	4	9170	9181	12	3	8	AACGCGATCAAGGATCAAAATACATCCTGCAATTTAGTGCTTTATCCTAAGCACTCAGTACTGATTAGTACATGAGCATTTTTCTGCATATTTTTGTAAAGCCAAATGAATTAGGAGATCTCAGAGGATTAATACGAAAGAATGAAAAAGAGAAAGAAAGAATATCTTCATCAAGTATGATCAGAATACACAATGGCACCAACAAGAAAAGGACTGTACAGATTTACGCAGTTACAAGGTTGCACAATACTCCATGCTTTTTTATATATCACCATTGACTATGTTTCTATGATAAACAAAACAAACCTCACT	AGAA	AGAAAGAAAGAA	S	15.8	206	ACGCGATCAAGGATCAAAAT	59.5	TCTTGTTGGTGCCATTGTGT	60	40	45
590	BrPe4112	Maracuja_NoIndex_L003_R1_001_contig_16723	4	3762	3773	12	3	8	TGCATTTGGCATGATGTCACAATCATTAAATCTTAATAGAATGGTTATTGCATTAAGAAATACAGCTAGAAGTTAATTAATGAAAATACTCGACAGTGAAGACAAAAAGTAGAAATTTGTAAACAACTGACGACAAACATTAAACATAAGAAACAAACAAACCTGACATTCTTTCCACAATCTGCATGAGCATCATAAACATAGACAGGTAGCACTCGTGGTGAATAAACTACAATGGGTGGTGAAAGGAGGACCTATAAGAACAGGCATGCAAGAAATAGGGTAAAAAGGTCATTTTATACTATAAATAAA	AAAC	AAACAAACAAAC	S	17.33	171	TGAAAATACTCGACAGTGAAGACA	59	CTCCTTTCACCACCCATTGT	59.8	37.5	50
591	BrPe4113	Maracuja_NoIndex_L003_R1_001_contig_17161	4	492	503	12	3	8	ACAGAAAACGGATATGGAAACGGGGTCTATACTTTTTCTCTCTAGTGGAAGGAAGGTGGGAATTAAAGGGAATATATAAGAAGCAAAAGGAATATAAGGAGAGACAAACCTTAATTCTTTTGATATGTTGTTATATGGAACGGAATGGTGTGGATGGATGGACTTTTGAGTGCTGCTCTATATACTCTTAAAATCTCTTGTGTGGTGGTGGGGGTGGTGAAAGAAAATGCCAAAAGAAAGCAGAACTTTAGCCTTGACACTATCAAATGAATCTCCCAATCTCTTTCCACTTGGACGGGTTTCTGGTAAACG	TGGA	TGGATGGATGGA	S	14.01	107	GCAAAAGGAATATAAGGAGAGACAA	59.3	AAGAGTATATAGAGCAGCACTCAAAA	57.3	36	34.6
592	BrPe4114	Maracuja_NoIndex_L003_R1_001_contig_17344	4	2770	2781	12	3	8	ACATGTTATCTGTCTCCCCGTTGTTGAGATTTTTGAGACCTCTTCATCCCTAGAAGACATAGCCAATATTTAGTCCCCTGTAAAAAGTAAACAAAAATATTAAGTAGAAGGAGCAAGTTTCTTACATAGTTGCATGGAAACATGGAACCTCTAGCTAGCTAGTCTTGCACGACCAGTTGAGGCCTTCTCGTTCTTCATGATTTTGTTGAATAATTTTAGAGTTTTAACACGGTCCTCTTCCACCATCTCTCTCAGCACATCGTCCTCGATCTTTTCGGCTTGCCACCGAGAAGGGTCCTCGGCAAACGCCTG	CTAG	CTAGCTAGCTAG	G	15.05	178	CCCCGTTGTTGAGATTTTTG	60.3	GAACGAGAAGGCCTCAACTG	60	45	55
593	BrPe4115	Maracuja_NoIndex_L003_R1_001_contig_17784	4	371	382	12	3	8	AAGGGAAAAACAAGGTTACATGTCTCTTCACTCTATCCTGCCCAGAGGCACCAAGGTTAGCCGATATATATATCAGTATACGTAAATAGTGGCTACATATTGCTTACAAATATGTGATTTGAAAATGATTATTAAGTTGTTTTGGCTGGTATTGATTGATTGCAGAATGATAAGAACTCGATCATGCTAATGTCAGCAATGAAAATACGCGAGCTGAGGGGTTATAAGGAGTGGTTGGAGAAGAGAACAGAGAAGCTGCAAGGGAGATTGAAGGCAATGGGGAGGGAGAACCAGGGAAGTACAAAGATTACG	ATTG	ATTGATTGATTG	S	19.44	153	TGATTATTAAGTTGTTTTGGCTGGT	60.2	ATTGCCTTCAATCTCCCTTG	59.1	32	45
594	BrPe4116	Maracuja_NoIndex_L003_R1_001_contig_17859	4	5127	5138	12	3	8	AGCATTGCAAAGGATAATTCCACTCCTCAACCCAAGTCTGAACTCCTCTTCTGATGGTTCAGCTGGCAAGTCTTTAGCTGCAACCACCCCGATCATTTTCCTCAACCATCCGGCCGCTTCATATCTTCTCGATGCTACAAAACAACAAAGAAATAAATAAATTTAACCTTCTCGACTTCCGATCAGCAATGTAAGCAACATTGGAGAAGAAAAACCCCTATAGCCAATCTCTTTGTGCCTCCTCTC	AAAT	AAATAAATAAAT	S	16.43	168	TCCACTCCTCAACCCAAGTC	60.1	CTGATCGGAAGTCGAGAAGG	59.9	55	55
595	BrPe4117	Maracuja_NoIndex_L003_R1_001_contig_17908	4	11318	11333	16	4	12	GTTCGACCCGAACTGGAAGCATATACTTTAGTCCAGGAACAAGGTGAACCATAAACAGATTCATGGAGCTGACCGTTTTGAAACTTCTCTAAACCAAAAGATTCCTTTGTTGCATTCATCACAACAAAAGTTTCATGCCCAGCTTTCCATTGAATGAATGAATGAAAAGCATCACATCTATAAAAGTAGTCACCTGAAGAAAGCAGACTTAACATTAGAGGAAAAGCATGAAGTCAGCCAAAGTCAAGCCCGTAACCAAAAGCGTGTTCCAGAGAAACATGGTAAGCAATATTACCATTTGATGCTTTCATCGTAG	TGAA	TGAATGAATGAATGAA	G	18.81	181	ATTCATGGAGCTGACCGTTT	59.6	GGCTGACTTCATGCTTTTCC	59.8	45	50
596	BrPe4118	Maracuja_NoIndex_L003_R1_001_contig_18355	4	273	284	12	3	8	GAATCGAATTTGATATAAAGGAAAAAACTGTTTTCGTAGGATTCGTTGATCCCTTTCTTGAAAGTGACAAACCAATCGAACAAGCAACAACAAGCATATTGCTTCTCCCTTTCCTTGCACTCTTTTCCCATCTCCTCCCCTACCTATATACACTCACTCACTGGTCTGCCATTTCAAACCATTTCACATATCCATTCTCGGCAAAATGGGTTCGGCCACCAGTTCCATGGGAAAAGGTTTGTTTGTGACTAAATATATACATATATATCTCACTGAAAAAGCCTGTTTTCTTTTATAGTCTTTTATCTTCTC	CACT	CACTCACTCACT	S	14.94	121	TGCACTCTTTTCCCATCTCC	60.2	CTTTTCCCATGGAACTGGTG	60.3	50	50
597	BrPe4119	Maracuja_NoIndex_L003_R1_001_contig_18435	4	6922	6933	12	3	8	ATATTAATATAATACAAATTCATAATTCTTTGATACATATTCTTTACCGACGATAATAAATGTATAAATTAAGAATCCTTCTTTTATGATTTTAATATGATTTCCAATTGAAGAAAAATCTTTAAAATCCAATTATTTTTCTACATTTTTAATAAATAAATATAAATTTATAACAATGCATCTTTATACTTACTAAATTATGACTTGTCTATGAGTCAAATAACGTGTTAATAATACATTCACAACCTAGCGAAAAAGGGCAAAAAAAGAAGGAATCTCTTAATCAATCAATCAATCAAATCAATACAACAA	AATA	ATAAATAAATA	S	17.51	232	TTTGATACATATTCTTTACCGACGA	59	CCCTTTTTCGCTAGGTTGTG	59.7	32	50
598	BrPe4120	Maracuja_NoIndex_L003_R1_001_contig_18506	4	6651	6662	12	3	8	AAGGAAACTACCCCACGTACTGCAGTAAATGAATGCGAGAAGCATGTACGTCTGAAACAGTTTAAAGAAACGTGGAAATAAAACCTCCCGCTTTTTGCAAGCATATTTCATTCCCTTTTGAAAGGGATTCCAAATTCAACATTATCATGAAATCAATCAATCGCACAACATTAAAGCATTACATAATAAACCAACAACATAATACAATAAGAGAACAAAAGACGAGGAGAAATGTCTAGATACGTCTTGTCAGATAAACGACAGGTATGAGGCTTGAGTTCTTCGCTAACACCATCCACGATCACAGACGGC	AATC	AATCAATCAATC	S	18.08	221	CCGCTTTTTGCAAGCATATT	60.2	TCTGTGATCGTGGATGGTGT	60	40	50
599	BrPe4121	Maracuja_NoIndex_L003_R1_001_contig_18882	4	5059	5070	12	3	8	GACATTACTGCTGTTCTTACGTTTTCCTGTCCATCAGAAACACTTCTCACAACCATTACAATCAAACCAGCAAGTTGTGTACTGATCATACACCTAAACAACTTGCTCAATATTATCTGCATCTGCGCGCTTTGATCTTTTGTTTCAGTTCAACCAACCAACGAGACCAAAGAACCAGTCTGCGGTGGTCATTACTTGTAGCTTCTGTTCTTGGTTTTCTCCATGGCTCTTGGTGCTGACATTAGGAACATAAATAAAAGAAAAATTCCCATCAGCATTTTACTTGGAACAGAACCAGAGATAAATATTAAT	CAAC	CAACCAACCAAC	G	16.17	151	GCGCTTTGATCTTTTGTTTCA	60.4	TGCTGATGGGAATTTTTCTTTT	60	38.1	31.8
600	BrPe4122	Maracuja_NoIndex_L003_R1_001_contig_18975	4	783	794	12	3	8	ATGATATGGAATCAAGTTTTGCCCCTACGGCATGAGCTATGGCTTGCATAAATCGTTCATGGAAGACCTTAAAACTTTGGATCTCAGCTTGAAAACTCTCCACAGCCAGCATTCTCTAGGAAAAGGTGTCAGCAGGATGGTACGTTGAAGATGCATGCATGCCCATGTCCTGATGATAAGGTCGAGCAATATGGCAAGGTGCAGGTTTTTCTGGGGCAATCAGCTCAACCTTGTCTTCATTCCACATGGCCAACCCAATAGTGTAGAGGGTCAATGTGTTAAGGGGTTTAATCTTGGCCTCCTCGACCATGA	ATGC	ATGCATGCATGC	S	60.16	161	TGGCTTGCATAAATCGTTCA	60.2	ACCTTGCCATATTGCTCGAC	60.1	40	50
601	BrPe4123	Maracuja_NoIndex_L003_R1_001_contig_19269	4	479	490	12	3	8	CTTCTCAACAAGGTCAGTCAGTTTTATGTTAAACCTCGCAAGACATTTGGGTTGTTGCCTCTTCTCTCTTTCCATTTATCTTGCTCCTGTTTGATTAATAATTGTTATACTTGCAATTGCGAGGTTACTTATATATTATGATGCATCACTCTAGCTAGCTAGATAGGGTTTTATATATTAATGTCGTTTTCCCATTTCTTTATGATCGTATGCTTTGTTTATGATTAAGTATTAAATAGTAAACTATATATCAGACTGCGATTAGCACATTTCCGAGGAACTTGTTTCCTAGTTAACAGTGTGGCTTTTGTC	CTAG	CTAGCTAGCTAG	S	17.11	235	CATTTGGGTTGTTGCCTCTT	60	CCTCGGAAATGTGCTAATCG	60.6	45	50
602	BrPe4124	Maracuja_NoIndex_L003_R1_001_contig_19278	4	2351	2366	16	4	12	TTTCTTTTCCCATGTGCTTCTTTAGAATTAGCAACATAAATATGATAACTAAAAGAAGAATGTAAGATTTTCTCGTGATCGATAACGAAAAGACCCGAATTAAGCAAGCACATCACATTTTCGTTTGGTTGAAGGTCGCTATCCACACCCTCCTTCCTTCCTTCCTCTTAAAGGCGACAATGATATAAGAAAATGCCTTGAAGTTTCCAAGCCTAAGAAAGGTGTCAAATAATGACAAAAGTCACATGGCAGGATGCCAAAGATTTTCTAGACTCAGAGGTTTGTGAGAGACATCCAGTAGAAGTTTTCATCTTCT	TCCT	TCCTTCCTTCCTTCCT	G	18.94	160	CCCGAATTAAGCAAGCACAT	60.1	CCTGCCATGTGACTTTTGTC	59.1	45	50
603	BrPe4125	Maracuja_NoIndex_L003_R1_001_contig_19330	4	2342	2353	12	3	8	CAACACTGTAATGCTGGTCTTTAATTTAGAGAAGCTATCAGCCTGCCAAAATCAACTCATGATGTAGGGTTGCTGCTACTCTGAAATGCTTGCATAACCGCTTTCTTGATATTTGACCACAAACCAATGGTGCTTGGTTATAGAAATAATTTTCTTTCTTTCACTCTTTTTGGAGGTCATGCTTACTGTAATTTATGTTACCCCAATTTGAATTGCAATAAAAAAAAAGAGAATATTATGGAGAAGAATCTGAAGAGATAATGCCAATGTCCTACCTTCTTAATTAGTATGAATTCAATTACTATCTTTTTG	TTTC	TTTCTTTCTTTC	S	18.29	186	AAGCTATCAGCCTGCCAAAA	60	TGCAATTCAAATTGGGGTAA	58.9	45	35
604	BrPe4126	Maracuja_NoIndex_L003_R1_001_contig_19433	4	494	505	12	3	8	ATTAAACGAATCGAATTGAATCTATTAAAAGACTCAACATGACTATTACAAACTTCTCGTCTCTGCCTGACTGTGTTATTACAGCAGTAACCATTGTCTGGATAGATTCGATAAATTGTTCATTAAATATTTCTTACTACAACTAGGATTATAAATAAATAACAAACTGCCCGCACGCTTATAACACGTTACCTCATAAGAAAGAATTAGGTACTACAACAGCATTCATATTCTAGAAGGAAAACATAAGGTAATATAAGGGACAAAGGGTCCGATAATATAAACCTATTTAAACAACAAAAGTGAAACTAA	ATAA	ATAAATAAATAA	S	13.55	220	CTCGTCTCTGCCTGACTGTG	59.8	TCGGACCCTTTGTCCCTTAT	60.7	60	50
605	BrPe4127	Maracuja_NoIndex_L003_R1_001_contig_19505	4	747	758	12	3	8	TAAATGTTGTGTTTACATTGTATTGATGACCACTTGTGCAATTGTTGAGTTTTGAAAGGTTTAAAATCGGATTTAATGCATGATAGGGCTCTGCCCTGTTTTTCCAGTTTTCAGTTCATATGCCCTACTTTGGGCAATCATATTTGGAGATTGGTTGGTTGGATTTGTGTGATTCTTGTTGGAGTGTGAAGCCTGTATGTCAGGCTATGTGCGGATGGAATTTGGTGAATTTTGGAGGTCCGGAGGGTCCCCAATTGTGGCTCGTAAGTTACTGAAAAATAAGGTTTATGATCTG	TTGG	TTGGTTGGTTGG	G	767.2	159	ATAGGGCTCTGCCCTGTTTT	60.1	GGACCTCCAAAATTCACCAA	59.8	50	45
606	BrPe4128	Maracuja_NoIndex_L003_R1_001_contig_19917	4	1925	1936	12	3	8	GTATTTCCCCATCTTTTATTATGATAATTTCTTTTTTATTTTTCTATTTTTTCTTTAGCTGTAATGCAGCTTATATCGAGAAAAGAAAATGGACATGAGCTTGTCTGTGGTGTCGTTTACCTGAATGTTTATCGATGTGCTTGGCTGGCGCCAACCAACCAATACCGACAAGGTAGCATCGCGTAAGGGTAGTTTCGGTAATGGAAGTGAATGTGTTTGTTATTATTATGCATTGATTACCTTTTGTACCCTTACAGAGGTTCAACCAATACAACGTCAGATCTAACTTGGAACCTTCACATCAGATGTGTA	CCAA	CCAACCAACCAA	S	15.93	101	GGACATGAGCTTGTCTGTGG	59.3	TACCCTTACGCGATGCTACC	60.1	55	55
607	BrPe4129	Maracuja_NoIndex_L003_R1_001_contig_20130	4	1340	1359	20	5	16	CTCATAGTAAAATCATTATCAATAATGCTTTTTTCATATCTCGTATTTTTATCGGATCAAACCCGAATCGTAGACCACTATATCAACCCTCTTGATTGGCTAATGCTACGTGTAGTTTTAATAGGAAAAGGGATGACTAATTTTTGTATGTATTTATTTATTTATTTATTGTTTTAATCGGATATGTATATTAAATATGTAGATATTTATTACAGTATCAATTAACAAGTCTAAACCAAATAAAATATTTAATTAGAGTTAAAATAAGACTGTAATGTCGATATTATTGTAACATATTTTGACACAAAGTGGATGCCTCT	TATT	TATTTATTTATTTATTTATT	S	121.5	233	CCCTCTTGATTGGCTAATGCT	60.6	GAGGCATCCACTTTGTGTCA	59.7	47.6	50
608	BrPe4130	Maracuja_NoIndex_L003_R1_001_contig_20399	4	4512	4523	12	3	8	TGTCTGACTGAAAGGATTTATTTAACGTCTTGGGAAACTTGCTTTCATGTCAAAATGATATTCTATTTCGTATTTGTGTTAGCTTTCTTTTGTCATCTTTGATTGTCTTCCACCCTCTGTCTGCAAACTACCATATCCTGCAACTGACGTTTTCTTTCTTTCACAATATAGTTAAATTAAAATTCAATTTACTGGTGCAGGAGGTTGTTGATGATGAAGACGAAAAACTGAAAGGTTTGAAGAAGGAGATGGGCGAGGGAGTGTACAATGCTGTAGCAGCAGCTTTAGTGCAAATAAATGAATACAATCCCA	TTTC	TTTCTTTCTTTC	S	16.85	182	CGTCTTGGGAAACTTGCTTT	59.4	CAACCTCCTGCACCAGTAAA	58.8	45	50
609	BrPe4131	Maracuja_NoIndex_L003_R1_001_contig_20497	4	1043	1054	12	3	8	ACATGGAAGAGTCGGAGACAGGAAAGCATATGCCATTTTCTGTGTGGAATTTTCCTTGAGATGCGTGTTTCTCTTGGACTTTGGGTCTTGTGGAAATTGGGGACTGAACCAACATAAATATTGTATTTTGGATCCATATCATATGTGCACATAAATAAATAATTTCAGCAGACAAATCTGTGAGCAATGCCAAAATAGATCATAAACTATATTAAAAAAAAAAGAAAAAGGAACTACAATTCCTAGTGGATGCATTTTGGGTAATTAATGTTATCATTAAATAAGTGAAAATTTAGTGACCTTATTGATATT	ATAA	ATAAATAAATAA	S	29.88	186	GAGTCGGAGACAGGAAAGCA	60.5	TTTGGCATTGCTCACAGATT	59.3	55	40
610	BrPe4132	Maracuja_NoIndex_L003_R1_001_contig_20975	4	2002	2017	16	4	12	TGATTTATCCTGCAACTAATAGTGTTCTTTTGATGATTAAAATAATTTTGGAGGTCTGGTGTGCTATGCGAATTTTCTTTCTTCACCTGTGTACAAATGTGGATGGTTGAAAAGCGCATCAAATGCGGCAATGCATTGGTACGAAGAAGGAAGCAAGCAAGCAAGCTAGAAACATATCACGGAGTAGTTGGTCAGTGTTCCGGGCTGCAGATGACCACTCGCTGCTTCCTCTTAAATATAAAAAATAAAAATAAAAAAGAGAAGCAAGGATGCCAATAAAATCAAATCAGGTACATGCAAAGTCACAAACAGCCAC	AAGC	AAGCAAGCAAGCAAGC	S	16.17	150	ACCTGTGTACAAATGTGGATGG	59.6	TAAGAGGAAGCAGCGAGTGG	60.7	45.5	55
611	BrPe4133	Maracuja_NoIndex_L003_R1_001_contig_21621	4	1968	1983	16	4	12	TAGTTAGGATCATATGGTAGATCGTTCAGGAATTAGTTATAGTAGTGAGATATTCTGAGTTTTTTTTTGTATCAATTTGCCATCAACCAGTCTTACACCATGTACCGTTTCCTAAGTGGCTACCTATGTACACGCTAAATGCTCATAAATATGAATGAATGAATGAGTATATATTTTGCTCAGAAAGAAAAGGTTGAAGACAAGTTGCTTCCCGTGGACCATAAGTAAAGCTGTGAAAATCGTGACCATATTGTGCACTCTTAAAACTTCATGACTCCAAAGGCATGCCCTGGGTAAGTATGATAGGATCTGCAGT	ATGA	ATGAATGAATGAATGA	S	23.62	154	CAATTTGCCATCAACCAGTCT	60	ACTTATGGTCCACGGGAAGC	61.3	42.9	55
612	BrPe4134	Maracuja_NoIndex_L003_R1_001_contig_21639	4	257	268	12	3	8	TTCATATTTTCAACTCTCATGTATTCTGTGTCTGCGGCATGCAGGTTGGCGAATATCAAGGTGCATATAAGGTAAGAGATGAATTTAGGCTTCTGTATGTTCATTGTAAGTTATGCAGACTTTTTCTTGTCCTTGATTGTTATCCATCGTTGTATGTATGTAGATAACCAAGGGATTATTGGAGAAGTATGGCCCCGAGAGGGTTCTCGATACTCCGATTACAGAGGTAATTTTGGTTACATGGCTTTACTGACATCAACATAATCACGTAGCTAAATTTTATAGTTATGTTTTTAGGCTGAACACAGATCC	TGTA	TGTATGTATGTA	G	17.79	158	GGTTGGCGAATATCAAGGTG	60.3	CTCTCGGGGCCATACTTCTC	61.1	50	60
613	BrPe4135	Maracuja_NoIndex_L003_R1_001_contig_21881	4	8608	8619	12	3	8	AGGGGACAGTGCAGCGCAACCTTCTTCGTCGCCGCTTAGAGGTGGTCCGGTTGATGACGCAGCACTCATCGTGGAGCTCGGCCCGATGGAAATTCGCACTTTTCTGCTAAAATTTTGAAGCGGAGGATTTGCGATTTGAAAAGATTGACGTTTATTTATTTACACTGGACTCGTCGCGAACGAAGTCGGATCCAAATAACCAGGTTCTTTCTGTGGCACGAACAAAAAAATAAATAATCGGCGAGAAACATGAAAGCAGTATATTAAAAACGCGAGTTTTAGCACAGCCCGTCTCCCATTCTTGTTTTATTC	TTTA	TTTATTTATTTA	S	16.92	187	CTTAGAGGTGGTCCGGTTGA	60.1	TCGTGCCACAGAAAGAACCT	60.8	55	50
614	BrPe4136	Maracuja_NoIndex_L003_R1_001_contig_22090	4	657	668	12	3	8	GAAATGCCACAATTGCTAACTTTTCCGTTTGCTTCAACATTCAATTCTCAATTCTGGTACATACCACAAACCCTTCACAGTTCTGAGACCACCTTGAATTTCGATTGTACGAGTTGGCTAAAACGACAAGTTCGACATGAAAACCAATGGCACCCACCCACCTGCAGAGGAAACGGAGTATGACTTTGAGAGAAATAACAATGACAGATGGATGACGAATGCATTTTGATACCACGAAGATGAAACGTTCCATTGTGGTTGATGCAGTGCGATATTATATGATGAAATACTTGGATTGTTTAACAATTGAGT	CACC	CACCCACCCACC	G	16.78	159	CGAGTTGGCTAAAACGACAA	59	ACTGCATCAACCACAATGGA	60	45	45
615	BrPe4137	Maracuja_NoIndex_L003_R1_001_contig_22700	4	3802	3813	12	3	8	AGGTGGCTACCGATGCTGTGGGGATTATAAGAACAGTAGCTTCTTTCTGTTCTGAAGAAAAAGTGATGCAACTCTACAGAAGTAAATGTGAAGGACCATTGAAGGCTGGAAAAAGGCTAGGAACTGTCAGTGGCATAGGATTTGGAGTATCTTCCTTCCTTCTGTATTGCTTTGAAGCAACCAGTTTCTATGCAGGAGCCCAGCTAGTTAAGGGTGGGCACGCACAATTCTCAGACGTTTTCCGGGTGAGTATACCTTACCTGTCCATCAAGTCTATACCATATCTTCTTACAAGCCTACAACATTAATTCT	CTTC	CTTCCTTCCTTC	G	14.37	154	TGAAGGCTGGAAAAAGGCTA	60	ATACTCACCCGGAAAACGTC	58.9	45	50
616	BrPe4138	Maracuja_NoIndex_L003_R1_001_contig_22717	4	487	498	12	3	8	CTGTCTTCTCCACATATGAATGTTCCTCACAATATGTTTCAGGAAGCGAAGGATGACAGCAAAAATGCCCCCAATTGGACAGTTATCTCAGGGTTTTCGGCTCCCCAATCCTCAGATTTGAAGAATGACCAGCCCCCTGACACGTTGGATAAAGAAAGAAAGTCTGAGGCAGCCACTAGTTATCGACTATTTGGTATTGAACTCATAAATAATTCCACAAACTTGCCTCCTGCTGAACGTACACCTGCACTGCCAATCAGTGTATCTAGTGGGATCACTGAAGGGCATGACGTGAACGCCATATCAGCTGCT	AAAG	AAAGAAAGAAAG	G	12.32	212	GTTTCAGGAAGCGAAGGATG	59.8	CAGGTGTACGTTCAGCAGGA	58.9	50	55
617	BrPe4139	Maracuja_NoIndex_L003_R1_001_contig_22761	4	170	181	12	3	8	GGAATCCGCTCTCCACAGGTGGTACCTCTCTAATCTCTCGAGTAATCGGTGTACCTGACCTGAATGATGAACTACGTGGAGGTCTCCTCGCCTGGGCTCGGAGTCTGGGTCCAGATGGCCTCACAGTAACTGGCTGGCCAACTGATGGTCTCCATCCATCCAAATCTCCATCCTGGTAAACCCTATCAA	TCCA	TCCATCCATCCA	G	642.06	120	TGATGAACTACGTGGAGGTCT	57.2	AGGGTTTACCAGGATGGAGA	58.4	47.6	50
618	BrPe4140	Maracuja_NoIndex_L003_R1_001_contig_23088	4	174	185	12	3	8	GTTTTCTAATTTACCGACATCCCTCGGTCGGTAAATTTAACCGACCCACCAGCAAAATTTTCAGCAATAACCCGACCGATTTCCGACCAGAAATCAATCAGTTCGGGAAATTACCGACGGGTCGGGTTACTTTGCTCAGCCCTATAGTAGCCAACCAACCAAAACTCGAAACACAACAAGACTTACGCCGGGATGACCAACAACAAAGCTTCCCGACGCACCGCAAGCGTCAAACCCAATCAAGGAAGACTTCTTAAAGATCAAGCCAAGGATTACATCCAAAGACAATAACCCAAACCTAGGGTTTCAAGC	CCAA	CCAACCAACCAA	G	107.24	151	CACCAGCAAAATTTTCAGCA	59.8	GTCATCCCGGCGTAAGTCT	60.1	40	57.9
619	BrPe4141	Maracuja_NoIndex_L003_R1_001_contig_23090	4	337	348	12	3	8	GCTACTGATCATAACTTGTTTAGATTAAAATGTAATAGAACTTAATTAGAAGTTTTATTCAGCTTATTTATAGAAGAGCTTTGTCTCTTTTAGCATGTTGTTGTGTCTTCGTTTTGTCGTGGGGGAACAAAGTTGAAAATGGCTGATTATGTACGTACGTACCCAGACCATGCAATTTATATAAGAAAATGTTCATAATTCTTCCTGTTAAAAAAACATATTAATCTCACTTCAAAGACATAAAAACGATGAATTCGGAAGCATGTTCTCCTTTTCAAACGTTCTGCTACATAAGCTGACATGCAGTCTGGA	GTAC	GTACGTACGTAC	S	16.16	155	GTGGGGGAACAAAGTTGAAA	59.8	AAGGAGAACATGCTTCCGAAT	60.1	45	42.9
620	BrPe4142	Maracuja_NoIndex_L003_R1_001_contig_23346	4	4251	4262	12	3	8	AAGGCGTGGTGTCCGGTGTCGTATCCATATAACAATTTTAATATAATTTTAAAAGAAAACCTAATATGACCGTTACTCGGAAGCCTAACGTCTCCTTAGACTTGGAAAATTTTAAATTTGAAATTAGTGAAAAGCGATAAAGATGACTGGCTTTCTTTCTTTGCATTTACAGGCTTACAGCACAGGAATAAATAACCCCCTTGAATCGATAAGCTTCTTCAAAGCTTCCGACCAAACTTTGAATCTCGTCTCCCTCCTTCATCTTCCTCGACAGAGCAATGGCATTGAGATCCATTGATAATGCTCTTCCAG	CTTT	CTTTCTTTCTTT	S	17.53	176	GACCGTTACTCGGAAGCCTA	59.3	TTCAAAGTTTGGTCGGAAGC	60.2	55	45
621	BrPe4143	Maracuja_NoIndex_L003_R1_001_contig_23664	4	2221	2232	12	3	8	ACTTAAGATGTTGGTGTTGGGGTGTTAGGTCAAGCCCATGATCATATCATTACATGCATCGAGTCCATGATCATATCATTGCATGCGTCGAGTCCATGATCGTATCATTGCATGCGTTGAGTCGTTATTTTGATTGAGTCTGTGTGATTACATGCATGCATGGTGTTTAGAGGTTCGGTGGATGAGTAATTTCCTTTATTTTTTCTGAGTGTTTGGAGCATTATTGATGCTAGGAGATGATGCTTTGGGTATTCTATGTTGGAAGAGTGTTAAGGATGGTGTACCGGAGGTTTGGGTCGAGTCGGACGACGT	CATG	CATGCATGCATG	S	21.49	182	TGCATGCGTTGAGTCGTTAT	60.3	CCTCCGGTACACCATCCTTA	59.8	45	55
622	BrPe4144	Maracuja_NoIndex_L003_R1_001_contig_23892	4	3506	3517	12	3	8	TCATAATTAATTATACATTATTACATAAAATCATGCTCACCTTCATGTCTATAATGCCAATCGTATGTACGTGTGTCATATATAATCACATAAATTGAGATTTCTTGATATGGAAATATCAATTATTTTATGTGTGATTAAATATTTAAAATTTATTTATTTGACTTACTAAAGTATCTAATTTTGATATTGTTTATTGGAGAGAATTTTTACTTTTCAAATAAGAAGTGTTCGAACTTGAACCGTAAATATATCATATCTTGGACAGAAATTTACATGTCTTATGGTGATTGAAAATTATTCCTCGATAAA	ATTT	ATTTATTTATTT	S	14.81	193	AATGCCAATCGTATGTACGTG	58.5	CGGTTCAAGTTCGAACACTTC	59.8	42.9	47.6
623	BrPe4145	Maracuja_NoIndex_L003_R1_001_contig_24056	4	506	517	12	3	8	GAAGCAATAGATTTTTCTCCTAGGGCACACTCCACCACCAGCAGCCTTTTTTCCTGTTACAAAAAAATTCCATTGTTTTTCTCTATTTCTGCCGTGGTCTTTTGGGCAATGTACACTCAGTTTACATCTCAACTCATCTTATAGCATCTTCAGACAGACAGATCCGCTATAAAAGACACATAATAAGTTACGCCTGAAAAGTTGCAGGATTTAAACAATGAGATTTGAAAAAATTATGAAACTAGTACTTCCAAAGACAAAATTCTAAAGATTTGAAAACTATTTCTAATATAATATCTCTCAACTAATCCA	CAGA	CAGACAGACAGA	S	18.31	191	ATTTCTGCCGTGGTCTTTTG	60.1	CAAATCTTTAGAATTTTGTCTTTGGA	59.2	45	26.9
624	BrPe4146	Maracuja_NoIndex_L003_R1_001_contig_24093	4	2653	2664	12	3	8	CAATTGGTTTTTATTATGCTCATATTTATGTCTATTACTTAATGAGATTGCTATTATCAGTTGAATTTTTCGCGGTCAAGTCTATTAGTTCAAGTGACTTATTGTTTTGTGTACGCCGAGTGTGGCGATCTTTCTATTAGTTCATGGAGGCCTTCCTTCCTTATTAGTTTCTTTGATTTCAGGCCTTCTCAACAGCAGCAGACAACCAGACCCAAGTTGGAATCAAGGTCCTACAAGGTGAGCGTGAAATGGCATCCGACAACAAGCTCCTGGGAGAATTTGAACTTGTGGGAATTCCACCAGCTCCAAGGG	CCTT	CCTTCCTTCCTT	G	13.5	220	AGTTGAATTTTTCGCGGTCA	60.6	TTCTCCCAGGAGCTTGTTGT	59.8	40	50
625	BrPe4147	Maracuja_NoIndex_L003_R1_001_contig_24288	4	2293	2304	12	3	8	CTGCATCTTTATACATCGTTTCCTGGATGATGAATACTCTTGTAGGAAGTTAATCGCTAATGTGAGCTCTTGCTCACTTAACCCTTTTTTCAAATCTTGGATTTCATACAGAAGTACAACTTTTAGGCAATTAGCGTTCAGTTTTCACAAGTTTGTTTGTTTTATCCTATAACCATATTGGACAGTTGTGTTCTCGTAGCTGGTAGATCTGCTTCAGCGGGTGCTCCGTAAGACACATTTACTGCTGTTATCTAACACGGAGATGACTACAAAGAATAAACTTCCTGTTGGATGCCTTAACCACATCATGAT	GTTT	GTTTGTTTGTTT	S	18.52	249	TCGCTAATGTGAGCTCTTGC	59.3	GGTTAAGGCATCCAACAGGA	59.9	50	50
626	BrPe4148	Maracuja_NoIndex_L003_R1_001_contig_24476	4	2980	2991	12	3	8	AAGTTAGCATTTGTTCATTAATAAGAGCATAGGACTATATAGCTAGTTAGATCATGTAAGTGGGAAGCAACCCCCAGTCGATCCCAGGCTTTTCTTCTTTTTGACATTCTCTCTGTGTGCGGGGAAAGTAATAGCCCGAAGAAGAGGAATTACATACATACAAGGGGAATTAGCAATTCCTTGTATAGGGAGGTCTTTGTACATCTTTTTGTACATGTGCAACAGCCACCTCTAAGAGGGTTCCTTAATACAAATTGTTTGCAGTACATGTTCTGTTCTCCAAATGGTTCATTACAGACTTGGTCTCCAAGC	TACA	ACATACATACA	G	16.2	159	AGTCGATCCCAGGCTTTTCT	60.2	TAGAGGTGGCTGTTGCACAT	59.3	50	50
627	BrPe4149	Maracuja_NoIndex_L003_R1_001_contig_24817	4	167	178	12	3	8	TTCGTACTGCTCAGGTGGATAGCATAAGTAGAACTGTAAGCCTCTGTCAAGATGCTCTATCTCAACTGAGGATCACTGGGTACACAAACCCTTTCTCAGAATACGAGGATACCATCATCTCGTATCCGGTATTCTGCTACGGTGCTATCATTGCTTGCTTGCACCTTCTCCTTTATCTTACTCAACACTGGGTCCTCTGCTTGCTTAGCTCAAATCTCATCAAGTAATAATGGCCTTGCCACAATACGAGCTATTAGCATCCCACAATCATTGGTATCCAATGATACTCTTGATGTCT	TTGC	TTGCTTGCTTGC	G	100.82	150	CGGTATTCTGCTACGGTGCT	60.3	TACCAATGATTGTGGGATGC	59.2	55	45
628	BrPe4150	Maracuja_NoIndex_L003_R1_001_contig_24981	4	2497	2508	12	3	8	ATTTTCGTTTGTATTCCTGTTTATTTCATGTTTGCTTCCTCTCCTTCTTTGCAGGCTGGATACTACTGTTCCGTCTGTGAGTGTGTGGTAAAGGACTCTGCGAACTACTTGGATCACATCAATGGAAAGAAACGTATGTGGTTGTTCCAATGTTTGTTTGTTGATTGAATTTACATCTTCGTCTTGAGTTGCATCCGTGATCATGCTCCAAACTGTTTTTCTTTAGATCAAAGGGCTTTGGGGATGTCTATGCGTGCAGAGCGGGCATCTCTTCAGCAGGTATATTCTTTTCTTTTTTTAACCATCATCTCT	TGTT	TGTTTGTTTGTT	S	16.04	186	TCCGTCTGTGAGTGTGTGGT	60.2	ACGCATAGACATCCCCAAAG	60	55	50
629	BrPe4151	Maracuja_NoIndex_L003_R1_001_contig_25146	4	551	562	12	3	8	TCCTAACATTGATGGTCGAGAATTCAGATTAATTTGCAATTTGTCAATTTGGTGTATTATCTTTTTTTTTTTTGAAAAAAAATTGCTGAATTCACAGTTTAATTTGCAATTATATTCGTCATGTTTAGCCAGATTTATAAAGTTTCGATGTAAATAAATAAACTATAAATATACAAACGCAAGGAAATGCCATAACAAAAACTATATAGAAACAAAAAGCATAAGAGACATATCAGGGTGTGATTATATTTGATAAGATATATAAATTACTTGATTTCGGGATTCTCAATTAAATAACTATAGGGATTATTA	TAAA	TAAATAAATAAA	S	17.45	175	TTCGTCATGTTTAGCCAGATTT	58.8	TTGAGAATCCCGAAATCAAGT	58.8	36.4	38.1
630	BrPe4152	Maracuja_NoIndex_L003_R1_001_contig_25201	4	275	286	12	3	8	CATGACAACCTCGGGTGACTCAACCCGACTCTTGGGTTTACAAATATAAAAATCAAACCAAAGGACCGAATCAGGTCCAACTCGGGTATAGGTTTCACAATAACTCCTTAACCCTGAATTAAAATCTATTCATTGTTCTTGAATAAATTCTCTTTCTTTCTTCTCCACATACTTATTCTGAGCCTCCTTAGAACAGAATCTAAAAGAGTCAAAATCTTCACTGCTGGAAGAAGAAGCTCTGCTATGTCTATGTGCAGCCATTGTGGTTGCTTCAACAGCATGCCTTTCCAAGAGCAATTTATCCAAAGAGCA	TCTT	TCTTTCTTTCTT	G	32.34	186	ATGACAACCTCGGGTGACTC	60	GGAGGCTCAGAATAAGTATGTGG	59.2	55	47.8
631	BrPe4153	Maracuja_NoIndex_L003_R1_001_contig_25398	4	3315	3326	12	3	8	ATGGACTCATCACATAACAACATTGTTGTTTTTTGGATTTGGCCTTTTGTCCTTGTGGGAGGGATTCAAAGACGAAGGGTATTGGATTTTATCTTATCACTATTCTTTGTTTATTTCCTTTCTATTCATCTACTGGCTTCAGATTCTGGAATTTATTTATTTTTTCCACGTTCAGGGAGGCTGAAGAATTGGCTGAAGTTGAAGCAAAACTGGTTTGTATCAGTTGTACTTAACCTTTGCTTTGAAGTGGAGTCTGGTTTCACTCTGCCCTTGTTTTATTTCTAGGATGCTGATTTAAAAGCAAACGAGGGA	ATTT	ATTTATTTATTT	G	17.15	241	TTTGGATTTGGCCTTTTGTC	59.9	AAGGGCAGAGTGAAACCAGA	59.8	40	50
632	BrPe4154	Maracuja_NoIndex_L003_R1_001_contig_25462	4	268	279	12	3	8	ATGATGCATTTATATAATAGGCTTTTTGAAAAGAAAGATAATCTTACACAAGCAAATAATGGTGCAGATGTTTATCACAGGACAGGAATGATCAGCTTGACCTGTTAAAGAGTCGTACCTGTCAGGTGTGGGTCTCTTTCCTAACCGTCCTATGTATGTATGCATGGTGCTATACTTTGACAATAAAACCTAAAGATAACAAACTCGATCCAATAAAAGAAATTTGCATTTTATATCCCCATAATTAAGTACTGTCTTGACGATTCCTGGTCACATGGTATCTTTACAACTGTTGAAGCTCTCTATTATTGA	TATG	TATGTATGTATG	G	38.94	158	TCAGGTGTGGGTCTCTTTCC	60.1	ACCATGTGACCAGGAATCGT	60.2	55	50
633	BrPe4155	Maracuja_NoIndex_L003_R1_001_contig_25701	4	2954	2965	12	3	8	TGTCATGGAATTGAAGATTACCGAGTCTGCAGTGTAGGGGCAGCAGTAGTAGTAGTACAAAGGAGAAACAAAATGACTGTTTTTCTTTCTTTCTGCAGCTTGTGGTAATTGCAGGAACTTTATGGAACCCACCTACATCCTGCGCGTATGTTCTTTCTTTCTAACTTTTTTGTTTCTAATTGTGACAATGACATCATTTCCAACTGTATGAGTTGTTGAAGATAAGTTACAAAGCAAATGAATACTTATAGTGTTTTCCCGTATCAATTCTACGAAGGTCATCAATGTTCAACCATTCTTTTAGGATAGCCG	TTCT	TTCTTTCTTTCT	S	16.99	201	GCAGCTTGTGGTAATTGCAG	59.5	TGGTTGAACATTGATGACCTTC	59.8	50	40.9
634	BrPe4156	Maracuja_NoIndex_L003_R1_001_contig_25806	4	2318	2329	12	3	8	TGATTGGAAATGGTTTCTCAATTCTTTTGTTATTTCTGTTGGCCTGATGACTGCTCTTCATTTTCATTGTTTTAGGCTATATGTACTGTTTTGACGGCTTCTGATTACTGATTCAGTTGCAGTTTTCTCGTGGCCTTTAGTTTGGTTATCTGTTTGTTTGTTCTATTGACGATTATCAGACTTGTATCAGAGAAGTTTTCCTATTTTGCTTACTAATTTTCTGGCTATGAATTGTATTCTGTTGGTTCTTAATTGAGGGATCTCTATGGTGTTTGGTGCATACATGGTACTGTAGAACATGAGGTTTCTTTT	TGTT	TGTTTGTTTGTT	S	16.42	162	TCTCGTGGCCTTTAGTTTGG	60.2	CCATGTATGCACCAAACACC	59.7	50	50
635	BrPe4157	Maracuja_NoIndex_L003_R1_001_contig_25899	4	8094	8105	12	3	8	CTTATCCAGGAAGCTCCAATCTGCCCTTCTCTTCCAACAATTGATTGCAAACTAGGCGGTTCATCCTTAATCCTAGAGGAAAAGGAACCCAAATGTGCAGCAGATTCAGACAGGCGCATTTGAGAAAATGCCTGAAAGAGAAATGTAAACATAAATAAATAAGTAAAAGAACCAGCTTCTAATAGTATTGTTCATAAATTGAACAAGGTAATAGCAACAACTGACTTCAAATTTTAACACACCAAAAAGATAAGGAGTACTGATAGATGATGCAGTAAATCAATGAATGTGTACCACAAAATATCTGATTCT	ATAA	ATAAATAAATAA	G	17.4	170	GGCGGTTCATCCTTAATCCT	60.3	TCAGTTGTTGCTATTACCTTGTTCA	60.1	50	36
636	BrPe4158	Maracuja_NoIndex_L003_R1_001_contig_26605	4	3660	3671	12	3	8	CCTCTTTACTTTTTTTGGACATTTGGTTTGTGCAAAGCTGGCAACCACCATAAAAACATTCCTCCTTGGGCAGATCCATGTGCACTCAGAAACTGTCCTTGGAGGCTACGATGTTGAAATCCTAGTTTTAATGTACATTAGATGGACAGCAAAGAAAGAAAGTGTTATGATGCAAAATAACACTTTGAGAAAAAGCAGTGCCTTGATCCATAAAGGTTTTTGTCAGAGTGGGTTTTGTGGATTGAGCTGTTTCAATATTTCTTGACAAGGCATGCAACATAAATAACCTCGGTTAGCAGTTACTTGTCTCTT	AAAG	AAAGAAAGAAAG	S	17.27	187	ACTGTCCTTGGAGGCTACGA	59.9	GTTGCATGCCTTGTCAAGAA	59.8	55	45
637	BrPe4159	Maracuja_NoIndex_L003_R1_001_contig_26705	4	983	994	12	3	8	CACTTACTCCCAGGCTACCCTACTCATACATGTTGCGATTAATATTTTCCTGTTGTTTTAATCAAGATTCTAAGCAACGATGATAAGTTTCTGATTGAGGATCAACCTTCTTTTGTGTTATAACTGTCAATTCCAGGAGCTCTGTTTGGGGTTTGTTTGTTTTATGACATTGATTGTGTGTTGCTTGGTCTGTAGAACCATGATACAGAACATGATTAAGGAGGGAAAGATTGTGCCTTCAGAGGTAACAATAAAGCTTCTTCAGAAAGCAATGCAGGAAAGCGGCAATGACAAATTTCTTATCGATGGCTT	GTTT	GTTTGTTTGTTT	S	17.65	232	CTCCCAGGCTACCCTACTCA	59.3	AGGCACAATCTTTCCCTCCT	60	60	50
638	BrPe4160	Maracuja_NoIndex_L003_R1_001_contig_26928	4	2334	2345	12	3	8	TCAGAGTTAACAGCACTGTTGTCGTTTAAGCCTCTTGGTTAATTTTAATAGTTCACTTCAGCTTTCCAGAATGAGTTTTCTTTTTTCTTTTTTTCAGAACATGCCTCTTTTATTCTGGAAAACACATTCATCAGACAAACACCAAATATTTCAGTCAGTCAGGCATGGAGGTAAAGGGCATCCATATTGAGCGAATACAGACTCAGAAAACATCAAAAAAAAAAAAACAGAAGACTGTTTCGCATCTGTTCATCCTGGAGATTGACTTTCTCCTCGATGGAAACAGAACCAGCAACTTTAAAGTTGAATCTG	TCAG	TCAGTCAGTCAG	G	17.93	113	GAACATGCCTCTTTTATTCTGGA	59.6	TTTCTGAGTCTGTATTCGCTCAA	59.2	39.1	39.1
639	BrPe4161	Maracuja_NoIndex_L003_R1_001_contig_27565	4	182	193	12	3	8	GTGGCCGTGGACTGACCCAGCGGGCCCCTCAAGAATGTTATCAAGTTGGAAGCTATCCCATAATACGCAAACCTCTCCGCAACTTCCACACCTTAACTCAAAAAACCCACATGCACATCACAACCCAAAAGCACCATTAACCGTTAGCATCAACCAACCAACATCAAGAAAAAAGTACAACCCCACACAACGATTTCCACCACCTGAAACAAGTCATCGATTCGGACAAAGAACAGGAAAAGCAACAGTCTTTCACCGTTCAACAGACATGAAAGAGGGACTAACTCTGTCAACAACCTATTACTTGTCTAA	CAAC	CAACCAACCAAC	G	12.16	175	GGGCCCCTCAAGAATGTTAT	60.2	AAATCGTTGTGTGGGGTTGT	60.1	50	45
640	BrPe4162	Maracuja_NoIndex_L003_R1_001_contig_27934	4	1276	1287	12	3	8	AGTCAAGTTTTGCATTGTAAAGAGAAAAACCAAGTAGGATTGATAGACAAAGAAAAAGTTTAGAATTTAGAAAAAGAAAATAACATTTGTATCAGTCTGCAAGACAAGAAACAAACCTTGATAGTTGTAATGAACCCTAATTTACAAAACAGAAAGAAAGAATACTGGTAGAGAAATGGGTCCAACCTGACCAGGCATGACTTCACCATTAATGCCGCTGATGTTGATACCAGCGTACAAACAGGCTTTGTAGTGGGAGTCCACGATATCTCGACCGAAGGCTTTGTCAGCCCCTGTACCGCAGTAGTATGG	AGAA	AGAAAGAAAGAA	S	14.87	191	TCTGCAAGACAAGAAACAAACC	59.4	CAAAGCCTTCGGTCGAGATA	60.3	40.9	50
641	BrPe4163	Maracuja_NoIndex_L003_R1_001_contig_28518	4	6475	6486	12	3	8	ACAGAACCCAGGAGGACAGCATTGCACAAGTTGGATCAAGACATGTTTGTCCCTTGTGTAATGGATGCTTCATACAGGGTCCCAGCCACACACTAGAAATTTCTGTGTCATAGTGCACGAAGCAGACATGGATGCAGACAACAGCTCTATGCTAGCTAGCTAACTGATCAACTGTTGCATCTCCGGCGATTTCTGCTGTTACATGCTGTGTATGACTAATCTCTGTTATTCTTCTTCAGTTCCTGTGTAAAGTAGAGAAGCTTTGGATCGAGGATTTAGAGACAGCAGTATGAATATATAATCGCAGTGTTT	GCTA	GCTAGCTAGCTA	S	15.18	156	GAAGCAGACATGGATGCAGA	60	TCCTCGATCCAAAGCTTCTC	59.5	50	50
642	BrPe4164	Maracuja_NoIndex_L003_R1_001_contig_28611	4	599	618	20	5	16	AGTGGTGTCTTGTCAATAAACAAACAAGGTTATTTAGCACAACACATTTCTGAGCTCGAAGTTATGAAAGCAACCTCATGTTGGTGGATTCAGTTGTCTGGGACTGCTGGAAATGCTCTTTAAGATCAACCCCGCATTTAGAATAGGTATTTGATTGATTGATTGATTGAGATTTCTAATCCTTTTTTCTTTGTGTTTCTTGCCATTGGACGAGTCAATCATCTTACTCCAAGCTTCCACACAACCAACTTTCACAATGGTGGATGAGATTTCTGTTGACCAAAGGAAAAAGTGGGACTGAGATTTCTTGCATGCCATTA	TTGA	TTGATTGATTGATTGATTGA	G	16.36	194	GATCAACCCCGCATTTAGAA	59.9	TGGCATGCAAGAAATCTCAG	59.9	45	45
643	BrPe4165	Maracuja_NoIndex_L003_R1_001_contig_29038	4	1841	1852	12	3	8	ATTTCTCAGCATATACCTACAGATTATGCAATGCTTAGCTTGTTTATTGACAGCCATACCCTTACGGTTTACCAAATGTTATTTCAATACCTTGAATGCAGGATCCTCAAAAAGAACACCATCTGTAGGTAATACAAGCAAGTCTTCATCCTTTCTTTCTTTAATATCCTGTATCCACGAACAAAAACATCATACAAGGTAAAAGGAGATTTGTTCAGATAGAAAGCATCTGGCTTTTACGACCGACCTTAAAGTAGGAGTTATCAAACTTCAGCCACTCTGCTGTCCAGGACTGCCCTCCTGGCGCTCCAG	CTTT	CTTTCTTTCTTT	G	15.3	203	TGAATGCAGGATCCTCAAAA	59.2	CAGTCCTGGACAGCAGAGTG	59.6	40	50
644	BrPe4166	Maracuja_NoIndex_L003_R1_001_contig_30081	4	412	423	12	3	8	TTCTCCATATTCTTAGAGAGATTATGTTACTTTAGTGAAAGAAATCTTGCTTTCTGGTAAAGTTCTGCTTACACGTAAGGTTTTGAAGTTAAAAAAAAAGGGTTCCTACTGTTTGGGAACCATCTATTGGTTAAATTAGCACCTCTTTTTTCCCTCCCTCCCCTGCTTTTTAGCTTTCATTTTGTAGTTAGCTTGTATGCTCTCTTGATCTATCAGTTTAGTGATGAAAACTGACAGTTTTAAAGCGCATACCAGCACTATTTTTTCTTCTCTAATTATGTCCTAGCTTTTCTAGTTAGCCTTTTAGATGTC	TCCC	TCCCTCCCTCCC	S	15.19	153	TGTTTGGGAACCATCTATTGG	59.7	AATAGTGCTGGTATGCGCTTT	58.9	42.9	42.9
645	BrPe4167	Maracuja_NoIndex_L003_R1_001_contig_30310	4	2770	2781	12	3	8	ATCAGAACTTCTGACTCTTTATTTCTCCAAACCTTTTATTTGATAAGGTCTAAAGGTGAGGCCAAAGCAATGTTTTTGCGGCATGAAGGATTTCTTGGAGCGTTAGGTGCCTTTGCAAGCTATGAAAAGCACAACCCTGATAGCTTCGTCATCAATCAATCACAGCAACTCCCAGTCGTCAACTCTTCCAACGCGGCTGAGATGGATTATAACAAGCTAAATGGCGGTCTTCATTGAATGACGGCGGCCAAGTTAGTCCAGACAAGTTTGTGTTAATACTCTTTATCATAGGTAAGACTCATCGTGTCCAAA	ATCA	ATCAATCAATCA	G	16.3	153	GGCATGAAGGATTTCTTGGA	60	GAAGACCGCCATTTAGCTTG	59.8	45	50
646	BrPe4168	Maracuja_NoIndex_L003_R1_001_contig_30398	4	4292	4303	12	3	8	TGCCTCTAGGATGAGGGAAGAGATTGAATTCAAAAAGCAACGAGAGAGAGAAAGGGAAGCTGCTCGGTCTGCTATTGAGAAGGTTTGTACAGTAAATTCATGAATCTGAGGACGTCCATGTACCTTGACGATTCCTTTTCCATTCTTGTTTTGGTTGGTTGGACAAAGATGACAGTAGTCTCACGTGTTGGTCTTGGCTGCAGATGGAAAAAACTGCAAACATCGAGTTGAACTTGGATGTTCTAAAAGAACTAGAAAAGCTTTGCGGATGCTCCTTAACCTATAATGTATGGAGGAAGGATGTGAAGAGGG	TTGG	TTGGTTGGTTGG	S	15.78	158	CCTTGACGATTCCTTTTCCA	60	GTTAAGGAGCATCCGCAAAG	59.8	45	50
647	BrPe4169	Maracuja_NoIndex_L003_R1_001_contig_30589	4	1964	1975	12	3	8	ACATGTGATTTCAAGGCATAGGAAACAAAGAAGCCTCACTCACGTTAAAAGAATTACTCGATGCTTGAACTCTTTGAACAGCCTTTAAAGCGAGCAAGCCGCCATCATCGTGACCAACAAGCACCACTGAAGAGAACCCCATCTCAGCACAGAAAGAAAGAAGCAGGTCAACCTGAAATTACCAAATAAAATTCAAGGATAAAGAGCTATAAAAGCAAATGTCGTTCCCCCAAGAGAAAGGATAGAGTGAAAAATGCAAAACCAGTTCAAGGAGATACTACATACGGAGCTAAGATGATACGCAAAGTCAGA	AGAA	AGAAAGAAAGAA	G	16.92	166	ACAGCCTTTAAAGCGAGCAA	60.2	ATCCTTTCTCTTGGGGGAAC	59.4	45	50
648	BrPe4170	Maracuja_NoIndex_L003_R1_001_contig_30752	4	316	327	12	3	8	TGGAGGAGCAACCTGGTTCAGCTGTTATGACTTGCCAAACGCTGCAGGTTGAGGTCTCGCTTAAGGATGTCAAACAATCAGGGGAGGATAAGATCAAGAAAATCTCTCTTGGTCAAGAAAAGTCTGATGTGATTCCAGTTCGGGAAAAGAAGGGAGGGAGGGGAACATGGGCGGACTTGTTCAACAACAGGAGGAAGAACCCAATGAGTGAACTGTGTTGTATTCCTCCGATCATTAAAGATGGGCATCGTATAGGAAGGTACTCTTCGAGTGACTCTGCTCTTCTTGCTGAACAATGGAAGAATACTCTGA	AGGG	AGGGAGGGAGGG	G	14.16	201	AGCAACCTGGTTCAGCTGTT	59.9	TCATTGGGTTCTTCCTCCTG	60	50	50
649	BrPe4171	Maracuja_NoIndex_L003_R1_001_contig_31560	4	2508	2519	12	3	8	AGGCTTGTAAGTAAAGGTTGCAAGTTGGTTGGATGTGGCTCGGCTATACCAAATCTTCAGATTTCAAATGATGACCTTGCAAAAATTGTTGATACTAACGATGAGTGGATATCTGTTCGCACTGGCATCCGCAATCGTCGAATTCTTACAGGTTGGTTGGTTCTTGCAGAGCACCTTACTGTTGTATATCATATCGCACCGAACTTTCTGGATGTCTCAGCTTGTTTGAGCTCAACTGTGCAACCATTGCATTGAAAACTGACTTCTTTCTTAGTGAAGAGCATTCATCTTGATTTCTTTGTTTTAGTGGGA	GGTT	GGTTGGTTGGTT	G	17,00	238	AAAGGTTGCAAGTTGGTTGG	60	GCAATGGTTGCACAGTTGAG	60.3	45	50
650	BrPe4172	Maracuja_NoIndex_L003_R1_001_contig_31680	4	916	927	12	3	8	TTAATCAACAGAAAACCACATAGAAATTGAACTTGGCAAAAAAGTTAAGATTCACCACATACAGGGAATGAAAAATATAGCACAACTTTCCACTCCTCCCATGATAGTGATGTTACCTGAAATACATTAGTTCCTTGTAATGTGGTGAAGAAATAAATAAATTACGCAATAAAAATCACATGGGATGGCAAGGACAGAAAACTACTTACAGAGAAAAGAACAGACAGCGGATGAATGTACAAAATCAATATGTGAAGAAGCATGGTCAGGATGATTGAACCAACAAGCCATAAGTTACTCCAGGGATTGATA	AAAT	AAATAAATAAAT	G	16.33	198	ACTTTCCACTCCTCCCATGA	59.5	TGGTTCAATCATCCTGACCA	59.9	50	45
651	BrPe4173	Maracuja_NoIndex_L003_R1_001_contig_31909	4	328	339	12	3	8	TTCTAGGGATGACGTGTGTAAAGTGATTTCTAGTATGGGCAGTTTCAAAGCTCCGGGATTAGATGGTCTACAGCCAGTCTTTTTCCAAAGTCAATGAAGTATAGTGGGCGAATCAGTAACTAAAGTGGTGAGTGACTTTATGAACACCGGCTTCCTTCCTTCGGGATTGAATGACACTCTGATTACTTTGATTCCAAAAGTGAAGGCTCCGGAGAATTTTTCACAGTTCAGGCCGATTAGCTTGTGCAATGTAGTCTATAAGGCAATTACTAAACTGATTGCGAATAGACTGAGGCCGGCAATGAACCACTG	CTTC	CTTCCTTCCTTC	S	14.12	188	AAGCTCCGGGATTAGATGGT	59.9	CGGCCTGAACTGTGAAAAAT	60.1	50	45
652	BrPe4174	Maracuja_NoIndex_L003_R1_001_contig_32227	4	329	340	12	3	8	TCTAAACTACGTTTCAATTTCAAATGCATGAGATAAAATTTGAAACATATCATAAGTTTAATAACTCCTTGCCGTCGTCTCTCACGTATGATAAAATATTAATATTTGACATATTATTTAACAAAGGAGGTTACGATTGAATTTATAGTAAAATAAATAAATGTGTATATTCAATTAGTTGTTTCCTTTCAATCAATATTTAATGGATATTCAGATTAAAAAAATAATTTAATGGATATCGCAAAGAACAAAAGGAGTTCTAATATTACATACACGAAGCCAGTCGAAAGCGAGCCATAGCCGTACAAATAT	AAAT	AAATAAATAAAT	S	16.26	227	TAACTCCTTGCCGTCGTCTC	60.4	TTCGACTGGCTTCGTGTATG	59.9	55	50
653	BrPe4175	Maracuja_NoIndex_L003_R1_001_contig_32317	4	865	876	12	3	8	AGTAAATTAAAGTTGCTCTTATTGTACTTGTGCGACGTACTTGTTCACCTACCTACAACACTTTTGCACCTTAATAATAATGATCACTACCAATTTCTCTGCTGCTAATCCCCATTAATACCACAGTAATGAATTAAACAACCAAATAACCATACATACATAACAAGCAATGCTACAACGATTCATCCTCACAAAACATCACGAGTATTCGGAGTGAAAGAACCTGGGAAATGGCCACACTTGGAGCATCATACAGAAGCTAAAACCATGTGAGAATGGGGAGAGCACCAGCTGGCTCTGTCGAAAATCTAC	CATA	CATACATACATA	S	18.69	186	CTCTGCTGCTAATCCCCATT	59.3	TCCCCATTCTCACATGGTTT	60.2	50	45
654	BrPe4176	Maracuja_NoIndex_L003_R1_001_contig_33065	4	760	771	12	3	8	GTCCTACATAAAGAGTGATATTTCTCCATAAATACCATAATTTCGTAGCCATTGACTTGCTTTTTGCTTCTTTTCTAATCATTTCATCCTGGGGAAATGTTGGACTCCAATGTCTTTAATAGACAAAAGTTGGTCCTTGAAAGAACTTGATGAGTGAGTGAGCATTAAGACTGCATGTGTGTCTTTTTGGTGTATTATATATGTGGTTTGATCACTTACCTTCCAAATAAGTAAGCTGATATCAAACTGCCCGCCATTATAAGAAGATGTTGGCGAGATGGCGGCCTCAATTGCGATTTTATTGTTTGTTTG	TGAG	TGAGTGAGTGAG	S	15.93	234	GCCATTGACTTGCTTTTTGC	60.8	CCATCTCGCCAACATCTTCT	60.2	45	50
655	BrPe4177	Maracuja_NoIndex_L003_R1_001_contig_33123	4	1662	1673	12	3	8	TCAAAATGCAAACAACTGCTATGACTGTCACAGAAGAAGGCACATCTAGGTCAGCTCATTAATCACATTCACTAACACCCCGAATTGTGTAGTTATTCTCGTTCTATTAGTTGCAAACACTGAGGCTCAATAAATAATCTCACTCCATCTTAAATAAATAAAAGCAAAAGTACATCTTTGGACTCGTAAGGGTCCACAGTTACCGAATCAAAGTTACCGCATTAGTCTAGACACATATTTGCAACAATGTGGTGGAGGCAGCTTTGAAAAAAAAAATATCGTTCAAAATTACTATTTACAAAACTTATAGAA	TAAA	TAAATAAATAAA	S	14.45	187	CACTAACACCCCGAATTGTG	58.9	TCCACCACATTGTTGCAAAT	59.8	50	40
656	BrPe4178	Maracuja_NoIndex_L003_R1_001_contig_33201	4	1813	1824	12	3	8	CAATACAATTCAGAAGAAATTCATGGTTGCTAGTATTGTGTTGAAAATAGATGAAGCTTTTACTGTCATTAACTCCTAGACCCGAGGTGCTATGGAAACTATCCAATACTTTCCTGATCCAGGCTAGAGAAGGACCATCAGCCTTTGCAAAAATAAATAAATCATCTGCGAAGCTGAGGTGAATAAGTTTTTTACTGGAACAACCAGAGTGATATTTAAAATAACTAGGAACCTTAGCCAGACATCTTAAAAGGTACTCAACATCAAGGAAAAATAGAAGAGGAGAGACATGATCACCCTGTCTCAATCCTC	AAAT	AAATAAATAAAT	S	17.25	224	CTAGACCCGAGGTGCTATGG	59.7	GGGTGATCATGTCTCTCCTCTT	59.6	60	50
657	BrPe4179	Maracuja_NoIndex_L003_R1_001_contig_33537	4	153	164	12	3	8	CCATCAGCTATGCTACCTTCGAAAGCATCCCAGTAAATCTGGTATGCCGGAAATATTGCTTTTAGGACAGTGACACTTGTCACGTATCTCCAACCCATATCTTTGTTTCTCTTTTCCAACATGCAGCAGTTCAACACCAACTACATTCATCAAACAAACAAAAGAATGGAAAATTCGTGGACTCAAATAGAAACCAATATGTTCATTTCCGCCATTCAAACATAGGCTTATTGTGCACAAGAGGCAAACACCCCTAGGCAAACTCACCCACATACGGATAAAAAAGGAATGCTAACACAAGGTGATTAGTGA	CAAA	CAAACAAACAAA	S	21.33	157	TCTTTTCCAACATGCAGCAG	60	TGAGTTTGCCTAGGGGTGTT	59.6	45	50
658	BrPe4180	Maracuja_NoIndex_L003_R1_001_contig_33794	4	1148	1159	12	3	8	CTGAGAGAGGTTTACGGTCTCTTGCTGTGGCATACCAGGTAAATCCAATCTTCTTTCCATTTCTTTTGGTATATTTGAATATTATTTGTCATGTGAACCACTAACTGTCTTGTTGCTCTTGTTGGGTATCTCCTTTATGCAGGAAGTTCCGGAAGGAAGGAAAGAAAGTGCTGGACGTCCATGGCAGTTTATTGGCCTGATGCCTCTTTTTGATCCTCCTAGGCATGACAGCGCCGAGACAATAAGGAGGGCCTTGAATCTTGGAGTTAATGTTAAGATGATTACAGGTTGGCTATGTCTTCCAGTTGGAAG	GGAA	GGAAGGAAGGAA	G	16.37	198	TTTACGGTCTCTTGCTGTGG	58.9	AAGAGGCATCAGGCCAATAA	59.7	50	45
659	BrPe4181	Maracuja_NoIndex_L003_R1_001_contig_34177	4	9992	10003	12	3	8	CAAACTTAGCTGGGTCTGGCAATTCAGCGTCCTGTCCTGTGAGCTCTTGTACTAGGGCTCGAAACTGGGAGGCGCTTGTCTTGAACTTCATGGGATTAGATATGTACACAACTTTCGTAGGATGTTTCTTGGTTTTCGCCCTTTTTGTACTCTTTCTTTCTTGCAAACTGCTACCTACTAGATCATCCATGTACCTGAAAGAAAGACAGGAAAGATCGGAATCACAAACGAATGCTGGCTAGCGCTCTCAAGTTCACATAAAAAATGATGACTGTGGAAAGTTTGAGGACAGGATGGATCTAAAGGCTGCAA	TCTT	TCTTTCTTTCTT	G	17.87	150	GCTCTTGTACTAGGGCTCGAAA	60	ACATGGATGATCTAGTAGGTAGCA	57	50	41.7
660	BrPe4182	Maracuja_NoIndex_L003_R1_001_contig_34365	4	1866	1877	12	3	8	TTTTATTAACCTAAATGACAGCAAAACCCTCATAACACCTGATCACTTCTCAGGCCCAATTTGCTTTGCTCAAACCAAACAATCATACAGCCTTCAAGCAAAAAATTCAAAACAAGAAGCACAGCTCTCAAATGATAAAGTATTGATGATGGAAGGAAGGAAAAATCAGAAATGGGAGAAGCTACATACATTATCAGGTCCTCATGGTAGCAATGACCATAAGGTTCCTGTGTTTGTCATGTTGCCTCTTGATACTGTCACATTTGGGGGTAATTTGAACAAGCCAAGAGCAATGAATGCTAGCTTGATGGC	GGAA	GGAAGGAAGGAA	G	17.7	172	CCAAACAATCATACAGCCTTCA	60	GGCAACATGACAAACACAGG	60	40.9	50
661	BrPe4183	Maracuja_NoIndex_L003_R1_001_contig_34960	4	913	924	12	3	8	AAGAAACCAGAAACAGACAACCAAAATTTTGATTAGCCGAAGAACTACTGAGTGTTGATAATTTGGTAAATCAGACAATACCAATGGCCCTAGCAAGATTCAGACTGCCGTTAACACGCCCTGCATGTATAAAACCACCAGCTTTCAATATTCTTTCTTTCTCGACCTCAAGATCAGGTTTATGATCTCTGGAAAGATTGTATGCCTGCATCGAAAGAAGCATTGCTAAAGGAAGGAAATAAATATTAGCATAATACACACAGAAAACTGATATCGTCTGTTACAACCATATATATGTGAATCTGCATTCAT	TTCT	TTCTTTCTTTCT	G	16.7	151	AATACCAATGGCCCTAGCAA	59.4	AGCAATGCTTCTTTCGATGC	60.5	45	45
662	BrPe4184	Maracuja_NoIndex_L003_R1_001_contig_35676	4	1189	1200	12	3	8	GTGCGCAGCAGCACTAATGGATGTACCCTGACATTTCTGCATGTAATGACTCCAATGAACAGATTTAATCCAGAACTCGCCCTTAAGAAACTCAGAGGAAAGAGGATGCTGTTTGTAGGAGATTCGCTTCAAAGGGGTCAATGGCAATCCTTTGTTTGTTTGGTGGAATGGATCATTCCTGAAGACAAGAAGTCCATGAAAAGGGGCCGTTCTCATTCAGTCTTCAGAGCTAAGGTATAACCAGCTACTCAACTTGACAGGAGAAAAAGTTTCCAACCAAACTCAACCAATTCTTGAAACTAACCATTCTCT	TTTG	TTTGTTTGTTTG	G	15.72	212	CCAGAACTCGCCCTTAAGAA	59.4	TTGGTTGAGTTTGGTTGGAA	59	50	40
663	BrPe4185	Maracuja_NoIndex_L003_R1_001_contig_35968	4	367	378	12	3	8	CAAGATGACCAAAGTATATGGCTTCTTTGAATGTGTGAGATATTTCTTTGCTTTTCCCTTGATGAATGGATGACCGACCACAATGTCACCTTCATCAACTCCCTCACTAAATTGTTAAAACCAAGAGGGGGAACCACCAAGCCAGATGAGCAATCAATCAATAGGAAAGGGGATAGTATAGGGAGGTGAGAAATGAGTGTTTAAGCTTAGCAAATGTGCAAAAATGAATAAAGATTCTTTGGTTGACTATTCATTCCACCCGTAATTGTTTGAAAACATTGATGAACCGAATGGATAATGAAATGCATAACC	CAAT	CAATCAATCAAT	S	19.35	208	AATGGATGACCGACCACAAT	60.1	CAAACAATTACGGGTGGAATG	60.1	45	42.9
664	BrPe4186	Maracuja_NoIndex_L003_R1_001_contig_36594	4	702	713	12	3	8	CAGAACATAATTGTGCGCTTAAGGGATCATAGAATGCAATTTCCTGAGAGATTCGGGAGCTATCAGTTGGTTGAATGGAACATTCAGCCTCAGAGAAAGTCGTATGTGTTTCTAGCCCTCCTTTTTGTCTCCCCAACACCTTCCCTCACCATTTATTTATTTTTCTTTTGATAATCATATGATGGGTTCCCTAGCTTCGTTGTCTTCAATTCCCTTCATAGGGAAACTCAACATCTTTTCTGAGTGCCAGGGAATGTTTAAAGTGCTGTCGCCAGAGATACATGCATATTTTCATCCTTCGCGCAACTTATG	ATTT	ATTTATTTATTT	S	14.72	159	TTTGTCTCCCCAACACCTTC	59.9	TGTATCTCTGGCGACAGCAC	60	50	55
665	BrPe4187	Maracuja_NoIndex_L003_R1_001_contig_36628	4	201	212	12	3	8	CAGGCAGAGGGAGGTAGAGGTGTTTGACACGGAGGAGGAACTTGCGGTGTCTCTCGCCAAATACACTGCCGATTTGTCTGATAAGTTTGCCACAGAAAGAGGCTATTTTTCTGTGGTTTTGTCTGGTGGGTCTCTCGTGAAGTCGCTCAGGTGAGTGAGTGAAACAAAAACCCTCTGATGAGTTGATTACATTAAAGTATCATTCTTCAGTTAAATTTGGTCATGTTTTGATATCGGAATTTCGTTTTGTTTGTTTTCATTAGGAAACTGGTAGAACCGCCTTATGTTGATCAGATAGAATGGTCCAAGTGG	GTGA	GTGAGTGAGTGA	S	14.27	226	GCCAAATACACTGCCGATTT	60	GGCGGTTCTACCAGTTTCCT	60.5	45	55
666	BrPe4188	Maracuja_NoIndex_L003_R1_001_contig_36791	4	2237	2248	12	3	8	GCAACATCAGTATCTCATATTCCCGTATTTCTCTGGCTGATGTAGCCAAGAAGCTGAGATTGGATTCTGCAAACCCCGTTGCTGATGCGGAGAGCATTGTAGCCAAGGCAATTCGAGATGGTGCTATAGATGCAACGTTGGATCATGCAAATGGATGGATGGTATCAAAGGAGACGGGGGACATTTACTCCACAAATGAACCTCAGGTTGCGTTCAACTCTAGGATTGCATTTTGTCTTAACATGCA	ATGG	ATGGATGGATGG	G	12.57	155	GGCTGATGTAGCCAAGAAGC	60	AGTAAATGTCCCCCGTCTCC	60.2	55	55
667	BrPe4189	Maracuja_NoIndex_L003_R1_001_contig_36845	4	1197	1208	12	3	8	TACCATGTGATAAATCAGGTCTAGTACATAGCATGAGGTACATAACAGATCCAATTATTTCACAGTAGGGTACATGGGACATATCTACAATTTCACTCTCAGAATTAGGAAAACAGTCGGCAGTGAATTTCATATGAGCAGGTATAGGAAGGTTGGTTGGTTTTGATTTATCCATAAAAAATTGTTCAAGCACCTTCCTTGCATATTCAGATTGAGATAAAGAAAGAATACCTTCAGATCTGTCTCTAAAAACCCTTATACCAAGGATCTTTCTAACAGGCCCTAAGTCTTTCATGGAAAAG	GGTT	GGTTGGTTGGTT	S	49.77	150	TCACAGTAGGGTACATGGGACA	60.3	TGAATATGCAAGGAAGGTGCT	59.7	50	42.9
668	BrPe4190	Maracuja_NoIndex_L003_R1_001_contig_37507	4	5635	5646	12	3	8	CAAGACACTAAAGAACAAACAGGTTAATGACGAACAACTTAAACCACAAACAACCACAACTGGCAGCCAATTACCTCTCCAAAAGTCTCATTGTGGTTGCCTCATCCAAGACATCCTTACAATCACTAAGGAATGCTCGAAACTCTTGAATGATTGATTGATATTCAGAACTATGACTCTCTGTAGCACCATCTTCTTCTAAAAGCAGCCGATTTATCTAAAATACCACCAATGAAACCAAATTAACCTTTTCCAATCTACAGCGCAGCATCAATTCTTTATGACCTCTAGCAACGAGTCTTACCTAATAAC	TGAT	TGATTGATTGAT	G	19.34	151	AAACCACAAACAACCACAACTG	59.8	TGGTGCTACAGAGAGTCATAGTTC	57.7	40.9	45.8
669	BrPe4191	Maracuja_NoIndex_L003_R1_001_contig_37949	4	1801	1812	12	3	8	GATAGGAGGACCAGTTGCCATGCTTTGCTTCGTAATTATCTCCTACATTTCTGTCCTTCTATCAGATTGCTACAGATCTCCTGACCCTGTCACCGGGAAGCGAAACTACATTACATGCATGCTGTTAGAGCCTATATTGGTTACCAACCACTATCTATCTATTTTTCTTCGTTAACTTTGGGCTCGATTGGTGATTTTGAAAGTTTATGTTTCGTGGATTTTGTGTTCGCGGTAATGCTTGTAGAACATTTTTGGGTCATTGGACCATTTTATCTTTCGATTTTCAGATCGGTTTTCGTGTATTAGGCTCTG	CTAT	CTATCTATCTAT	S	19.49	250	GCCATGCTTTGCTTCGTAAT	60.2	GGTCCAATGACCCAAAAATG	60	45	45
670	BrPe4192	Maracuja_NoIndex_L003_R1_001_contig_38015	4	1756	1767	12	3	8	CATCATCAGTGTAAGAAACATTCTCAGGGAAAAGTAGAGAAGCCATTCTTCAGTATCTCAAACTCTCCTACAAATTATCTCCCCAAAAAGTTCAGTGTGAAGAAGACCACTCCTCTCTACTCTTTATTTATAGCACCTGTGCTTAATACTACTCACTCACTCTACTTAAACTTGAAGCATCGGTAGCAACGCCAATGGATTTCACTTTTAATCTAGACATGGTTTTCCTCTTACATTACATTACTGGTGGAGAAAGGAGAAAAAGGACATTAATCAGTATCTGTCCACCATTACATGCTACTCACCTGTCCT	ACTC	ACTCACTCACTC	S	15.31	182	CAGGGAAAAGTAGAGAAGCCATT	60.1	AGTGAAATCCATTGGCGTTG	60.9	43.5	45
671	BrPe4193	Maracuja_NoIndex_L003_R1_001_contig_38605	4	308	319	12	3	8	ACACACACTAGCCGCCACCATCATCTTCTCTCCCTTTCCTCTTACAGCCAAAATCAACAAGGAGAAAAGTCTCCTTGTTGCATGCATCCCGAGGCAAGAAGAACAAGAGAAAAGAGTTTTCTCTTGTTCGTGGCTGTCCCTGTGATACCTGTTCGTTCGTTCTACATCATGTGGATAATAAGAGAGGCCACTGGTGATTGATCGGGGTTGGATCAACATCAAGAATAGAGGAGTGAAATCAGTTCTGCGCTTCAAGAGGTAAGAACAAAACCATCTGCTTTCAGTTTTTGGTTGTGGTCACATGCCTAGTTT	GTTC	GTTCGTTCGTTC	G	540.72	187	GCCACCATCATCTTCTCTCC	59.6	CAATCACCAGTGGCCTCTCT	60.3	55	55
672	BrPe4194	Maracuja_NoIndex_L003_R1_001_contig_38702	4	854	865	12	3	8	CTTTTATCTTGAGCGCAGTTTCACGACGTACACCAACTTCGCTTAGTAAAAATCGAGAGGAGCGAAAAAAAGCAAGTATCTTCCTCTTTACAGAAATGGAGGGACGCCGAACTTCTGCTGCATGTTGTGATTTTATAGTCACAGAGGTGTTCCATCCATCCAACACATCCTCTATGTCATAAGCCACGGCCTTGAGTTTATCCAACCACCGCTTGACAGTATCCTCCTGCAGTTGTCTTTTTTCTGCTTGGACAAGCCCGTCTTGGATGGCCTCAAAGTTGCTGGCAAGCTTTTCGACTTCTCTCTTAACAC	TCCA	TCCATCCATCCA	G	32.54	151	CGAACTTCTGCTGCATGTTG	60.6	GGCTTGTCCAAGCAGAAAAA	60.4	50	45
673	BrPe4195	Maracuja_NoIndex_L003_R1_001_contig_38730	4	193	204	12	3	8	TGTGACCAAAACATATACAATTAGAACTAGTTGGTCTCAAGGCATTGGTTGAGACTTTTGGTTCTATATAGGCTTTGTGAATACATGCTGGTAACTGTCGCTCTATACATCTGTACAATGTTTGTGCTTTTTGACTGGAAAATGACAGAGTTTCTTTCTTTCCATACAAAGTAAACAAAGGTGACAAACAATATTCTTCTGTTCCTGGCTAGTGTGCTCTTTCCCACAGCTTTCCTTGTAAACCAACTCACTTCGCGCCTCCAAGTGCCAGGACTCCTCGTGATACCTACTTTAGGCATTAGCATCTGCCAG	TTTC	TTTCTTTCTTTC	G	13.47	209	GTTGGTCTCAAGGCATTGGT	60	CAAGGAAAGCTGTGGGAAAG	59.8	50	50
674	BrPe4196	Maracuja_NoIndex_L003_R1_001_contig_39079	4	1074	1085	12	3	8	GACACAATAATAACATATAGAGAGACTAGAAAGTGCTTGGCTTTTGGCAGCCGGGGATATATGTTTGTTGGAACTTACGTGTGCGCGTTTGTTGCGTATTGCGGACATGAAGGTAACAATAAAGGGATGCAGCCATTACTGGATGCCCTACTAGCTAGCTAGAACCGAGCAGGTCATGGCCAAATCGTCAAAGCAACTTTCCTGCTTTTAATGCTTCCTTTCTATGAGCACGTGCTGGATCTTTTCTGACAGGTGCAATTCTACCTAGTTGTTAG	CTAG	CTAGCTAGCTAG	S	16.88	158	CAGCCGGGGATATATGTTTG	60.2	GCAGGAAAGTTGCTTTGACG	60.9	50	50
675	BrPe4197	Maracuja_NoIndex_L003_R1_001_contig_39462	4	1660	1671	12	3	8	GGAAAGAGTAAGTCATTGTCGACAAGTTCATAAATACTCAAGTAGCAATGAATTATACAAATAACAACAACAGTTCCCATCCAAATGACATCTGCCTGCTGTATCCCTAACTAGGAGCAGAACCAATACTACATACAAGGATAAATAAAGCAAACAAACAAAGAAAACTATATTTTACCTTTAGTTTCTCTCGTTCTTTTAGTTCTTTTCTCTTCTTTGCATATAACCGATTCAGTAGTCGAATCCGTGGATCGTCCGTAGTGTTCTTCAAAGGCTCCAACTTCTCCTCCTAAATTACGACCAAATGTTAAA	CAAA	CAAACAAACAAA	S	18.23	174	CAAATGACATCTGCCTGCTG	60.4	ACGATCCACGGATTCGACTA	60.5	50	50
676	BrPe4198	Maracuja_NoIndex_L003_R1_001_contig_39544	4	306	317	12	3	8	ATTTTTGTTGATGAATTAATCATACCAGAAGTAGGGAGATCATTGTGTGGTAGGTGTCATAAATCTTAATGCATAAGTCCAATTTACAAAAGAAATCCTATGTTGTAGCTCTTCTTACATTTGCTTCCTGATCTTTTACATACTATGCATGGAAGGAAGGAACAAAATTGTCAGTTTATATAAGCAGTGGCGGTCTTGCCAATTCTCATATCAGTTGTAGCGACTGTGATTTCCCCATTAAAAAACTCCACAATGTATATTCTGGTTATCACTACTGATCAATCTGTGGCATGGGACATATAGAATTGTTTC	GGAA	GGAAGGAAGGAA	S	16.79	202	GGGAGATCATTGTGTGGTAGG	59.3	GGGAAATCACAGTCGCTACAA	60.1	52.4	47.6
677	BrPe4199	Maracuja_NoIndex_L003_R1_001_contig_39643	4	1988	1999	12	3	8	TTACACCTTTGTGTTCAGTTTTACAGATACATTACCTGCAGTGAGCATTGTCCTTTTATGTTTTTCTGATTTGACTTCCATTGCTCCAAATTTTTACACAATTGTTTTCTTTCATCAATTATGCAGGTCTGGTTCAGTGTGCCTGGATGTAATCAATCAATCTTGGAGTCCGATGTTTGGTAATTTTCTTTTTTGTTTGTGCATGAAATAATGGCTTTCATGTATCTGCCATGCACACAACTTTACACATGTACAACATCCGTCAGAAATGTTGGAGGCTGCATTAAAAATTGTCATGCTTCTATCTTTGCT	AATC	AATCAATCAATC	G	15.88	249	TGCAGTGAGCATTGTCCTTT	59.4	AATGCAGCCTCCAACATTTC	60.1	45	45
678	BrPe4200	Maracuja_NoIndex_L003_R1_001_contig_39644	4	3186	3201	16	4	12	TAAACTTTTCTGTAATGTTTCGGATTGTTATATTATGTATTAGGCTCACCATTCCTTACTCGGTAGTCCATGATGCTACCTGTGTACTTGCCAATGCTACCGATGACAAAGCTTGTATAGCTTTGTTTTTGGGGTTAATGTTTTATATCTAGAAAGAAAGAAAGAAGAAAAGAGTTACATAACCAAAGCTAAACTCCGACAGAATGCAGCAGTAGAAAAAAAAATTGAAAAGGAGAAACTGTTTGAGTGATCTTAATAGTTAACTAAACTGGTTAGATTTAGTAAACAATTCAAGCTTTGAGATGCAGACCCACCG	AGAA	AGAAAGAAAGAAAGAA	S	18.6	168	GGCTCACCATTCCTTACTCG	59.7	GCTGCATTCTGTCGGAGTTT	60.4	55	50
679	BrPe4201	Maracuja_NoIndex_L003_R1_001_contig_39779	4	522	533	12	3	8	TAATGTCTTCATGATAAAAGCGTACCTGAAAGTGCAACCATATCTGTGACGGAGAGACCTTGATAGAGAAACTTGGAAATGATAGATATCAGACTCTCGTCTGCTGTTGGAAGATTTGAATTTGCGAGCTCGTAGCTTGCAGTTTTAGAATCCTTCCTTCCTACGGGAACATCCCAGTATGGTCCACCAACCTGACAGATACAGGAAAAGGAGAGGAACCAACGATATTCTTCAGCAAGCGAAAACAAAAAGGAAATTAAACATCATTTCCTGTATTGCATGCAGTACCAGTATCACAGCATCTCTTGCAGC	TCCT	TCCTTCCTTCCT	G	16.76	160	TCTCGTCTGCTGTTGGAAGA	59.7	TCCTTTTTGTTTTCGCTTGC	60.4	50	40
680	BrPe4202	Maracuja_NoIndex_L003_R1_001_contig_40136	4	2341	2352	12	3	8	TCAAACAAATGATAAGATGTTGCTTTATCTTTTTGACATTATGATTATTAGGACAACCATGCAAATAACCTTCCACAGTTGCATGATTAGTATAACCTTGAAATTTGAAGTATGGAGTGCCTATTGTTTCTACCAGGAATCTCTTCACTTCTTGCTTGCTTGATAGTAAAGTTTTATAACTTAGCGTCTTTGAAATGCTTTCTCTTCTCACAATTTATTTATCCCTGGATGCTTATCATTTCACTGTCTGGGCAATAAACTTTTGACACAAGACATACTGTTTCTAGTTTACTCAGTCAGCAGATTATTATG	CTTG	CTTGCTTGCTTG	S	17.29	189	AACCTTCCACAGTTGCATGA	59.1	TTGCCCAGACAGTGAAATGA	60.2	45	45
681	BrPe4203	Maracuja_NoIndex_L003_R1_001_contig_40399	4	1451	1462	12	3	8	AGGCCCTGCATAGCTTATCGTTAAAGTTCTAATATTTCATTTTGTCAAGTCATCTTCCTAGTTAATATACTTCGAAATTAGTCTTGGACCAGAAAACCTATAAAATTAGGATTTTCAAAAACTCGAGACTGATTCCTTTGCGAGCCTTCCTCTTTCTTTCTTCTCTCTATCTCTTTCCCTTTTGAACCTTAAACCCCAAAATTGACAATTCTCACCAAAATTGACAATTCTCCCTCCACACTCAACTATATACGACAGTTCTTGTCACTTTGGTTGTTGTTGACATAGCAGGACTAGTTTCATCGACTGTCT	TCTT	TCTTTCTTTCTT	S	20.83	243	GCCCTGCATAGCTTATCGTT	59.3	TTGAGTGTGGAGGGAGAATTG	60.1	50	47.6
682	BrPe4204	Maracuja_NoIndex_L003_R1_001_contig_40680	4	1213	1224	12	3	8	GGACTACATGCTATAATTTACTTTTACAATGTTCACTTGGGGACTTTTTGTCCGTTTCACCTGTTGGTATCATGATGTTTACTAAACATTTTTTGTTCTTGCAGTGTCTGCTCTTAATGTATTGTTTACCAGCTTAAATTCGCCATCAGAACTGACTGACTGGAAATCAAGTGGTGGAGACCCTTGTGGTGAATCTTGGGAAGGGATCACATGCTCAGGCTCTGCCGTGACTGAAATGTAGTTTGATCAGCTTACTTTAATATTTCTGGAGTAGAATTCTGAAACATAGCTACCCAAAATTTCTGACCTTTA	ACTG	ACTGACTGACTG	G	16.24	168	GGGACTTTTTGTCCGTTTCA	59.9	ATCCCTTCCCAAGATTCACC	60.1	45	50
683	BrPe4205	Maracuja_NoIndex_L003_R1_001_contig_41000	4	1305	1316	12	3	8	CATTCTCTTCCTATCGATCAAAGCACTTCAAGTAGAATGCAAAGTGCATCAGACCTCGTATCATTGGATGACTGGCCTCCAAAGGATCAAAAGCAGGAAGTAGAACAAGATGTATTAAGTGCCAGAAACAGTGCACGGGACCTTGCGTCTATGGATGGATGGCCACCTGAAATGGCAAAAGAGGGAGAAGACAACGCACAACAAACGTCATTATGGGATTCGATCACTAGCGAATATGATAATTGGGAGGCCGCATTAGCATGGCCTGAAAGCCTACCTATTCAATCATCACCTGATGACCAAGATTCCTCA	ATGG	ATGGATGGATGG	G	12.66	161	TGCAAAGTGCATCAGACCTC	60	TGCGTTGTCTTCTCCCTCTT	60	50	50
684	BrPe4206	Maracuja_NoIndex_L003_R1_001_contig_41301	4	4087	4098	12	3	8	AGCAAAGCCAACAATCAAGAGGAGATAAGCACTACAATATATCCATTACTCTCACTGCAGTAACTCTCCTAGCACATTCTTTCTCTGGTGGAACAGTCAATGTTAAATTCTTTGAAACCACAGTAAACAAAACCATGAAGGAAGAGATACCATACATACATATGTACAGTCCCTACCCCCAAGAACATGTAAAAACTTTGTTAATTGTTTCTCAACAGCAAGGAGTTTCCGAGGCAAAGGGTATCTGACAAGTACCAAGAACATGTTACTGCCACGCTAAAGAACAAGATCCTGCAGAAGATGTGACCAGAC	CATA	CATACATACATA	G	17.8	244	CAAAGCCAACAATCAAGAGGA	60.2	ATACCCTTTGCCTCGGAAAC	60.3	42.9	50
685	BrPe4207	Maracuja_NoIndex_L003_R1_001_contig_41850	4	2332	2343	12	3	8	GTGTTTTTTGGGAAGAAAACTAGATTGATTGTAAGGAATATAGGATTCATGAATATATGCATATGTATGAACTGCTTTCATGCGATTTTTTTGGCATGGTTCCAGTGCTGGGGCATAAACAATTGACAGGGCTGGCATATGTCTTCATATTTTATTTATTTAATATATTGTGATGTTTTCTGAAAATAAGGTAGATTCTTCTTGTTATTTGGATTATGGGGCATAGAATATCTAGAAGATTGAACTAAACTTATGAGAGCTAATGTCACATCTTGCTTGGTTTAGTTATTCGGGCAAGTGTTCCAAAGTTGG	TTTA	TTTATTTATTTA	S	16.12	176	GGGCTGGCATATGTCTTCAT	59.9	GGAACACTTGCCCGAATAAC	59.4	50	50
686	BrPe4208	Maracuja_NoIndex_L003_R1_001_contig_42135	4	573	584	12	3	8	GTTCTTGTGTTCTTTAACTATTGTTTCTCTTTACTAGCCTGGGGCGTCTGTTGTTTTGGTTGTCTTCATTCTTCTTGGCTTTTGATTTGGGAGACAAGTTTCTGTTATTGAGTTTTTTCTTTTCCTCCCCAGGACTAATTTGGTGTCATGGTTAGTTAGTTATTACTGCGGTGTCTCCGTGATATCAATTGAAACTTTTCAGAGCCAAATAAATCTTTCTGCTATGGTATCTGCGCTTCGTTTTAATCTCTCTCTCTCCTTTATTATTAATTTTTTTTAAAAATCTTTTAAAAGGCCTCTTCTGAAACCGTT	GTTA	GTTAGTTAGTTA	S	15.35	167	GGCTTTTGATTTGGGAGACA	60.1	AAACGAAGCGCAGATACCAT	59.7	45	45
687	BrPe4209	Maracuja_NoIndex_L003_R1_001_contig_42399	4	688	699	12	3	8	AATTGTTATGGTATAAGTGTAAGGTTATTATGTTCAGGCTTTCCTTATTCTTGGTTTCATGGAGATCATATTCTCATGCTAAATTTATCTAGCTAAAGTCTGGAGATGCTTAATTTTATTCTTCATAATTGAGAGGCATATTGTTTAGCATTTCTTTCTTTCATCAATGCTATAAGTGAGGTTTGGCTCTTTCTTCTGTCAGGACATCTTACATCGAGGAGTGATGTGTACAGCTTCGGTGTGGTT	TTTC	TTTCTTTCTTTC	G	20.03	209	TTCAGGCTTTCCTTATTCTTGG	59.7	CACCGAAGCTGTACACATCAC	59.2	40.9	52.4
688	BrPe4210	Maracuja_NoIndex_L003_R1_001_contig_42416	4	1394	1405	12	3	8	TCCATCATATGGTCTACAAATCTTGCAGGTTGACAAAAAACTAAATCCACTTTCAAATTCACTAGTCCACATACAGGATCTAAAGACCCAGCCAATTCCCGAACCATGTCAAAATACCACTCAAGCATGCACAACATATGCATCCAGTGCTATTTATTTATTATATTCACTCTGAATCACCGCAAAATGAAAGGTTCAATTGATAAAATTTCTAGTCACAAATTAGGCATCATAGGCATCAAATCGTCTAATATTCATCAATTCATTCAACACATGCACATACAGAAACTGAAGCCTTGACCGAGTCTTGTA	TATT	TATTTATTTATT	S	17.86	178	CAAATCTTGCAGGTTGACAAAA	60.1	CCTTTCATTTTGCGGTGATT	59.9	36.4	40
689	BrPe4211	Maracuja_NoIndex_L003_R1_001_contig_42614	4	2706	2717	12	3	8	AAAGGCTTGCATTTTCAATACAGAGATTGATACCAAATAAAAAGTGGATGAAGGACCACACAAATGAAACACGCTATCTCGTTACAATGTGGCTTCGTAAACCTATAATAAAATAAGAACACGACCGGAATAATAACATGCAAACAACAAAAAGAAAGAAAGGAAAAAGCCTGCGCCTGACAATGGGACCCACAACTTTTGAAGTAATGGGATTTGGTCATAAATGAGGTTGCTTCTGTGAGTTGACAATGTACGGGGACCCGAAGGGCACAGCAGAAACTCTGTAGTCGTAGCTGTGTTGTTTTTGTGTCA	AAAG	AAAGAAAGAAAG	S	17.8	217	TGGATGAAGGACCACACAAA	59.9	GGTCCCCGTACATTGTCAAC	60.1	45	55
690	BrPe4212	Maracuja_NoIndex_L003_R1_001_contig_42819	4	1409	1420	12	3	8	CTACCAGTTTTTATAGGATTAACTAGTAACAAGATTGGAATAATGTAACAATTCTCATGTGTGGACATCCAGGCGCATCCAGAATTAAACAAGAGTGAAAGGAAGCGGCTGTGTAGAACACTGGACTGCAAAAAACTATCTGTTGAAGCCTGCATGCATGCAGCGCAGAATGAGTTGCTCCCGCTAAGGGTGGTAGTGCAAGTTCTGTTTTCTGAGCAAGCCAGAGTGGCTGGTGGCAAAGTAACTGAGCTTCCTAGCAATATCAAGGCACTACTAGCTTCACATTGTATTGACCCATCAAAGACCAATCCA	TGCA	TGCATGCATGCA	G	16.56	153	AAGGAAGCGGCTGTGTAGAA	60	AGCTCAGTTACTTTGCCACCA	59.9	50	47.6
691	BrPe4213	Maracuja_NoIndex_L003_R1_001_contig_42895	4	297	308	12	3	8	AGCAGAAACTTCTGTATAAAGTAAGGTATGGTACTCCACTTGCTTCTTTGAAAGAACCCTAAAATATGCTTCTGAACAAGACCCTATTCCTATTCATTGCAGGCCTATTAGATTGTCAAGGATTCCCAGCAGCGTCAGAATGGACGAGTCCATGCATGCATGATCTGTAATCAAATTCTGTTGCTCAACTTTCTACGTTTTAGTGAACAGAGGGAAAATATGCAATATTGATTAGAGGATGTTTTGTGCAGTGTAGATTAATGATCTAATGCTTTTCTTAAGCTCTGTAACAGCAAAACAGAGAGAGTAACA	CATG	CATGCATGCATG	G	13.98	154	TTGCAGGCCTATTAGATTGTCA	59.7	TGCACAAAACATCCTCTAATCAA	59.6	40.9	34.8
692	BrPe4214	Maracuja_NoIndex_L003_R1_001_contig_44103	4	1004	1015	12	3	8	CCAAGTGCAGCGTCGGTCCACTACCGACTGACTGTCCATATAAAATTATATCTTCCTGACTGACTCCATACTCGGTCTGAAGACACTCATAAACTGCCTCAATATCAGCATATGTATTGGACTCGCTCGGCTGATCACCACAAAAACAACATAAATAAATAAGAATACAAGAATGTATTATCATTACTAACTACATTAAATTGGAAAGTAAAACCAAAAACAAATGTACTTCTACTTGCATTGGTCAAATTCACATATCCATGATGGGATTCAAAAAGGATTCATCCATGAAGTTCTTTAAAAATCAGCAAA	ATAA	ATAAATAAATAA	S	16.89	156	GGCTGATCACCACAAAAACA	59.5	TGAATCCTTTTTGAATCCCATC	60.1	45	36.4
693	BrPe4215	Maracuja_NoIndex_L003_R1_001_contig_44406	4	4080	4091	12	3	8	TAATTGCAAAATCGAATTGTAAGCCTGTATGATACCAACTAATGATCACGCTTGAAGCTTAGTAGCTCTAATCACAGTAACCAAAAAAGCAAAAGTCTCATGTCCTCCAACACCAAATGCCACCGTAATTAACAGATCCAAAATTTACATATCAATCAATCAGTAAAGCAATAAGAACCCGCTAAAGAAATTAACAATACATGAGAAACTGAATTTTCAAACAATAAATGGCAATTCCAAACAGAAACCACTGTCAGTTAAACCGAAACTGAAAGCCAACCAAAACCCAGAAGTCCAAATTCAAAAGATATG	ATCA	ATCAATCAATCA	S	22.37	190	ACACCAAATGCCACCGTAAT	60.1	TTTGGACTTCTGGGTTTTGG	59.9	45	45
694	BrPe4216	Maracuja_NoIndex_L003_R1_001_contig_45006	4	1847	1858	12	3	8	TGGTCGATTTTGAAAGGTCCTATTGACCGACACAGATCCTTGGCGAAGTTGCGAACCATCCTGGAAGCAGGTTTCTTGACTTGGATGTCATTTCGAAGAAAATAGCTTACCAGGCTAGCTCTTTTGTCTGGCTATAATTACTCATAGTCTTGAATGAATGAAGCTGCAACTGCAGACTGTGTTTTATCAGACGCTTTATTGGGTCGAGTACGATGGATTTGACCAACCCCTGCGGTGTTTCAGTTGACGTTGAAATCAACAAATGGGATTCCGTCGTAATTGGACAATAAATACGAACACATACCTTTCGCT	TGAA	TGAATGAATGAA	G	12.89	247	ACAGATCCTTGGCGAAGTTG	60.3	TACGACGGAATCCCATTTGT	60.2	50	45
695	BrPe4217	Maracuja_NoIndex_L003_R1_001_contig_45016	4	3887	3898	12	3	8	CCATGTTGTAGCTGATTATTCAGTTTTCTTCATTTTTTTCCCATCTGACATGCACATGCAGTCATGTGCTGCTAATCAAATCCCAATATCTGCAGTATATATAATCCCTGAGGAAGAGAAAAATGTTTGTCATCAGAGAGAAAAGCTGCACATGCATGCATGAGCTCAACTTCGTTAATCATTAACCAATCATCCTAGTTTGTATTGGCTATTCAAAAACTCGATTCTACGAATAGAACAGACATAGTCGGAAGAATATTGATATCGAATCAAGATCAGTTTACATAGGATGCAGATCCTTTCTAAATATAT	CATG	CATGCATGCATG	S	16.61	195	TCCCTGAGGAAGAGAAAAATG	58.4	GGATCTGCATCCTATGTAAACTGA	59.5	42.9	41.7
696	BrPe4218	Maracuja_NoIndex_L003_R1_001_contig_45254	4	471	482	12	3	8	AGCCTTTCACTTATGAAGAATTCAGAAAGCTGCGATTATCCAACAAATTCCATGCTGGTGAAGCACTTTCACTAGTACGCACCCAGAACTGAAGCAAATGATATAGCATGTTGCAGCCCATCCATCAAATACTGCATCTGCAAAGTAAACTACGTACGTACGCCTTGAGGATCCTGAAATAACTTCACATATGAGATCAATAAA	TACG	TACGTACGTACG	S	12.73	159	CAACAAATTCCATGCTGGTG	60	TGATCTCATATGTGAAGTTATTTCAGG	59.8	45	33.3
697	BrPe4219	Maracuja_NoIndex_L003_R1_001_contig_45348	4	1044	1055	12	3	8	GATTCTGAGTAAAATAAAGTTACATTATTCTATTTAGAACACGCGGGCAACTTTTTTATGAATGTTAGGTATGATATCATTAGTCATATTAATCGAGTTTATCTATTGGATTAATTTGTGTTAGAAGTCAAAAGTCATTTCAACCGACTGATTTATTTATTTCGTTATATAAGTCAAATAATATTATAATCACGAACTTTACCGAAGTGGGTTTAATAGGAGTAGCTACCATTGTTATCATTAAGCGGACTTATTTTCCAATTAAGCATTTATGTCTTCAATCAGTGGCGAGACGACAGGTCGGTGACTTTT	ATTT	ATTTATTTATTT	S	15.26	180	ATTTAGAACACGCGGGCAAC	62.3	CCCACTTCGGTAAAGTTCGT	59.1	50	50
698	BrPe4220	Maracuja_NoIndex_L003_R1_001_contig_45560	4	461	476	16	4	12	ATGTTTCTTGCATCCCTTTTACTGTGAAAACCACGTGGACCAGGAGATGGAATACTCCTGAATGGAGGATCATGCAAGAAGAAAATCACAGAGAATAAAAGACTGTTCAAAGGGTTATTACATACAAAAACAAGTTCATTAACTGCATTCTGTTTGTTTGTTTGTTGTATATCTACTAGTACAAGATACTTGGTTTTGTATATTCCAGACTTGTACCAATCTATAGCGTAGGATTTGGCTTCCTTAGCTGATTTTTTGATTGTTTTGAGGCTCTTGCTAACTGAACTGCAGGCCTTGATTCAATTTTGTATCACAC	TGTT	TGTTTGTTTGTTTGTT	S	16.67	237	TGGAGGATCATGCAAGAAGA	59.3	ATCAAGGCCTGCAGTTCAGT	59.9	45	50
699	BrPe4221	Maracuja_NoIndex_L003_R1_001_contig_45963	4	366	377	12	3	8	CTTAGAACGCTATAATTTCCTCCTTAATTTGGCAGTTTAGGAGTGACTGCATTTCTGCGAGCAGGTGTATATGTTTGTTTGTGTATTTTATTGCCTTTTTTATTATTGCTATTGCTGTAAAAGAGAACAATAATGAGAAATAAGCAAGTGAGAAAGAAAGAATGTTTAAGAGAGTGAGCAAAAGGGGTTTCTATTTAGCCAGAAGACGTGCATGGTTTGGTTAAACTTGACACTAATAATTTCCAGATGAAAGAGTGTTGTTATAAAGATTGTGTCTATACGACCAAGAGGCTTAACTAGTAGATAGTAGAT	AGAA	AGAAAGAAAGAA	S	15.42	167	GAACAATAATGAGAAATAAGCAAGTG	57.7	CCTCTTGGTCGTATAGACACAATCT	60	30.8	44
700	BrPe4222	Maracuja_NoIndex_L003_R1_001_contig_46248	4	3165	3176	12	3	8	TGCTATCAACCAAATTAAATAGCATTGAAGACGGCTGTTTTCTTCAATGACGTGTTCCAACTACTAAAAAGATTATTGATTTTTCTCTTGGAGCTCTGAATTCAAATTAAAACAGTCTTGACATCAATGGGATTGATCAAACGGGGAGGATAATTAATTAATAACAGGATTAATCATCGATTTAAATACTAATTCTATAGCACCTAAGGCCATGAACTAGTCCTTAATGAATTAACGATTAACCTTATTCCTCCTCCTTTTTATGCTCGACGATGAGCTTCACTATAGTTGCTGCTTCCAACCTATTTAGTA	TAAT	TAATTAATTAAT	S	17.92	250	AGACGGCTGTTTTCTTCAATG	59.4	GCTCATCGTCGAGCATAAAA	59	42.9	45
701	BrPe4223	Maracuja_NoIndex_L003_R1_001_contig_46356	4	2316	2327	12	3	8	CCTGAACAGGGCAAGACAATATGGATGGCAAGACACATACGTGTTCACGAAGGCCATGGGGGAAATGATGATAGATAAGATGAGAGGAAACATACCGGTTGTCATAATCCGACCCAGTGTTATTGAGAGCACTTGCAAAGAACCGTTTCCTGGATGGATGGAAGGAAATAGGTAGGCCGTATACATTATAATACATATATCATTTTTATCTTTGCCAAACCTGAAATTATTATTATTATTTTTTAAAAAATTTTTGGTCATAGGATGATGGATCCAATAGTTTTATACTATGGCAAAGGGCAGCTCACAGGA	TGGA	TGGATGGATGGA	G	14.72	225	CCTGAACAGGGCAAGACAAT	60.1	TTCAGGTTTGGCAAAGATAAAAA	60	50	30.4
702	BrPe4224	Maracuja_NoIndex_L003_R1_001_contig_46821	4	1492	1503	12	3	8	TCTTCTCTTTCCTCTAGAGAAATACTGGCTCTGAAAGCGGTGGAACTTCCTGCACCTGACGTATTGATGAACACCTAACCTGCCAACTCAAAATTGCAAATTAAGAACAATAATCTGGAGGAAAATTCAGATACAGATTCATTTCTTGGGTGTATGTATGTACATGTGCGGTGTTTTTCAACAATGGGCCTTTCATTATATATGTGGCTAATACATTACTTTCCGCCTAGCTACGACGAAAACAGAAGTCTCAGCGGCTACTAGCAGTTTCTTTCTTTCGCTTTATGGAAAAACTGATAAGACTGCTGCATA	TGTA	TGTATGTATGTA	S	15.98	181	ACCTGCCAACTCAAAATTGC	60.1	GCCGCTGAGACTTCTGTTTT	59.6	45	50
703	BrPe4225	Maracuja_NoIndex_L003_R1_001_contig_47372	4	204	215	20	5	16	TTGTTTGAGATGGCCGGTAAGAATTTCGAGGAAGAAATTCCTAATTAGGAGGGGAGAGATGTGGAACCTACCTCCGAGTTGGAAGAATTGACCCGAAACCCCACCTTTGACCCGTAGTGTCTCATGCATTGAACATGCATTCATAGATGAATTTATTTATTTTATTTTAATTTATCATGCATTGAGTCTTCATATGCATGGAGAGTGTGAAAAAAAAAATGAAAACATAAAAAATTGCTTGAATGACATGTCATCCACCCTTA	ATTT	ATTTATTTATTTTATTTTA	S	191.65	155	AGGGGAGAGATGTGGAACCT	59.9	TCTCCATGCATATGAAGACTCAA	59.7	55	39.1
704	BrPe4226	Maracuja_NoIndex_L003_R1_001_contig_47585	4	3215	3226	12	3	8	ACTATCTATGGCCTATTGCCAAAAAAGAAAGTTATCGACGTCTGCTTTGTTCACCTCTGCTGCAAATCTCCCAGACAATAGGTTCTTTCTCAAGATTGTTAAATTTCGAAAAGAATGAATCTAATATTTGGTGAGGAGAATAGACCTTAACTAGCTAGCTAGGGAGGGACTCTTCCAAGGAATATCAACTAGGTAGAAGAAAATCTGATATAATTAATAGTAGACTTTCGTAAAAGATAATGCCGATCGATGCCATTATATATGCGGAGTTGCAGTCTTAATTCTTTATTTATATATTTATTTGTGACGAAC	CTAG	CTAGCTAGCTAG	S	14.62	219	TCGACGTCTGCTTTGTTCAC	60	GCATCGATCGGCATTATCTT	60	50	45
705	BrPe4227	Maracuja_NoIndex_L003_R1_001_contig_47620	4	2614	2625	12	3	8	GGTGGCTTTGGAGGTTTCGTAATGACAGGATTTTTAATGCAAAGGAACCATGGCCTGACGCTGTGCAAACCATTAGAAATTATTCAGATATGGTTTTTGCTCTCAGATCTGTCTCTGACTCGTTAAGAATCAGTCAGAAAAGAGTAAGGCTGGTTGGTTGGTCTACACCACCAAATAACTGGTACAAGTTGAACACAGATGGTGCTTTTAAAGGAGATACATATATATGTGCAGGAGGCATTATCAGAGGCAACCATGGTGAGTGGGTTGGGAGCTTTACATGTAAATCCATAGGAGCTTCTGCCTATCAGG	TGGT	TGGTTGGTTGGT	G	17.84	204	GTGGCTTTGGAGGTTTCGTA	60.1	GCACCATCTGTGTTCAACTTGT	60.1	50	45.5
706	BrPe4228	Maracuja_NoIndex_L003_R1_001_contig_47778	4	732	747	16	4	12	ATTTTGTGGGCCGTGTATATATAAATATGTATATACTCAAAATGCTCTTCAACATCGATCTGGACAATTACGGTCCATATCCAGCCACCTTGCTTCCAGACTAACTCTCGGTTTTTCTTATTTTCAGCCAAACAATAATATTTTTACAATTTCCTTCCTTCCTTCCCAGACGATGAGTTTTAACGGTCAAGGGAACAACACCCTTGTGCTCATTTTACGATTAAAAATTAAGAAATTCTTAGGATTTTTTCCTTTTTTTTAGAAAACTTGGAATATACATTATAATATAAATTCAATTCATTACATTTGAGAGTTA	TTCC	TTCCTTCCTTCCTTCC	G	15.77	160	CATCGATCTGGACAATTACGG	60.3	TGAGCACAAGGGTGTTGTTC	59.7	47.6	50
707	BrPe4229	Maracuja_NoIndex_L003_R1_001_contig_48060	4	10651	10666	16	4	12	CGCAAACAATTAACAATTAGTAATGAGAGACTCGAAAAATGTAACCCAGACATGTAATGGTACCAAATAGAAAAAAGCTTGTCATGCTTCGCAATCAAGACAATATCCTCTAAAGAACACAGAACAGCCCTCAGACAATCACTGGCGCTATCATTCATTCATTCATGATGCCGATGATAAACACAAAACTGAGATGTCAGTGTTATACTGGGAAAAAATGCGAAAACCATCTTCTAAATAGCACATGATTTTGTACGCACGACGATTGATTCTGCCGATCATAAACACAAATGTACATATTCCTAAATCATGACAA	TCAT	TCATTCATTCATTCAT	S	16.82	154	CACAGAACAGCCCTCAGACA	60	AATCAATCGTCGTGCGTACA	60.1	50	45
708	BrPe4230	Maracuja_NoIndex_L003_R1_001_contig_48133	4	435	446	12	3	8	CTGGGCATCGATAACGTTTCTTCCTAATTTCCTGCAATGGAACACTATGGTATCCCCAGAAACTATCCCATTAGCTTCGGTGAAGTCATGAAACCCGCTACTGAAATAAACATGGTCGCCCTTGCATGAGACAGTGATGCAAACAGGCCACTTCCTTCCTTCAGGGTCCTCAATCACCGTGCTTGGCTTTTTGGCCAGCTCAGTTGCCGCAGCAAAACTAGATGGCATACGCTTCCAGGAAGAATAATCATAACACATTCGTTATAATCAGAGGGAAATATCAAAGGGAATTCAGTTATAATGGGATTTGAC	CTTC	CTTCCTTCCTTC	S	23.37	174	ATCCCATTAGCTTCGGTGAA	59.5	CTGGAAGCGTATGCCATCTA	58.9	45	50
709	BrPe4231	Maracuja_NoIndex_L003_R1_001_contig_48314	4	350	361	12	3	8	TGTTTCACGATTCTTCGAGATTTCGATCCCCATGTGGTTATAGGTACAGGAGGATACGTTTCTTTCCCTACTTGCCTTGCTGCTTTGCTCCAAGGAATCAAGATTGTGATCCAGGAACAGAATTCTGTCCCTGGAACAGCAAATTATATACTTTCTTTCTTTGCTGCGGCAGTCTTTGTGGCTTATAATTCGACTGTTGAGTGTTTTCCCCATAATAAGCATAAGTGCGTGGTGAGTGGCAATCCTATCAGGTTGTCATTAAGACGTTTCGTGTCAAAGGCGGTGGCGAGGTCAGAGTTCTTTCCTAGGTCC	CTTT	CTTTCTTTCTTT	G	15.25	160	CTGCTTTGCTCCAAGGAATC	60	CCACTCACCACGCACTTATG	60.2	50	55
710	BrPe4232	Maracuja_NoIndex_L003_R1_001_contig_48385	4	2614	2625	12	3	8	GAAATTACTGGGCTTTGATTTTATGTGTTGGCATTTTGGTTAGGGTTTCTATTTCAGATGCAATTCTGCACATTTTGTTTGGGTTTCCTTTTTTTTCCTTCTGCGTTGTTAGTATGTTTAAAATACATAGGATAATGGAGATTTCTGGTGATTTATTTATTTTTCTATAAAAGACTGACCAAATGACATTATAGAGCCTTTGATAATGCTTTAGCCATTTGAGTCCTGGCCGATGTTGATCTTCTATTTGAAGTGACCACATTGGTAAAGAACCTAGTAGGATGTTTTTCTGACTTGAATTCAATGGATGAT	ATTT	ATTTATTTATTT	S	13.73	175	CCTTCTGCGTTGTTAGTATGTTT	57.6	TCTTTACCAATGTGGTCACTTCA	59.5	39.1	39.1
711	BrPe4233	Maracuja_NoIndex_L003_R1_001_contig_48458	4	468	479	12	3	8	TTTTTGTTTTTTTTTTTGGCTTTCAATTCAGTGTCCTGTTTGGTAATTATGGAGGTGGTGGCCAGTGTGAGTTATGTGGAGAGGGCTTTGTGGGTTTCCTCTTTAATGGAAACTATGGTGGTTGAGACTGTTTGTGCTGCGGCAAAGTCTCTTGCTTGCTTGATTTTTGTGGTATAGCTTCCATTTAACTCTTCTTCCCTGGAGTTATTGTTTCTTAAAATTAGTGCTTTTTGTTTGATTGTACTCGTGTGTATGTGGTTTGTGGGTGGTTTTGTGTTCTGAGATGGTTGGATATTGCTCCTCTTTCGTTGT	CTTG	CTTGCTTGCTTG	S	16.7	218	GTGGTGGCCAGTGTGAGTTA	59.6	AAACCACCCACAAACCACAT	60	55	45
712	BrPe4234	Maracuja_NoIndex_L003_R1_001_contig_49212	4	392	403	12	3	8	CCTTTCAATCCACTGCTTAATAGACAAGACATTGATTCCTGATGCTTGGTATTCAGAGACTACAATGGAAGATAAAAGTGAAAGATAAAGAAACAACTTCCAGATTATATACAAGTAAAAGACTAAAATAGTTAATGCATTCCATCACCTTTTGTTTGTTTGAAATCTTTCCTTCCATATAGATTTTACAGTTTCTGCTGTGACAATGGACGACATACTGAAACATTACGGAATCGAAAAAACTACTAACAAGAAGCTGCAGATTTATATATCTTCCTTAGATCTTTTGCAACATCTATCATGGTTGGTCTA	TTTG	TTTGTTTGTTTG	S	15.95	185	CATTGATTCCTGATGCTTGG	59.1	GTCGTCCATTGTCACAGCAG	60.3	45	55
713	BrPe4235	Maracuja_NoIndex_L003_R1_001_contig_49604	4	731	742	12	3	8	TTTTACTCAGGTTCGCGTGATGTCCGGAGTAAAGTATAATACTACTGCGGATGAGTATTTTAAATCACGATATCGATTTGGATCCATAACAGTAGCATCTGAACGCACCACGTAAAAAGGGGACAAAACTATAGCAAATGCTGCTACTACATTTATTTATTTTACCCGGATATATAAAACTATAACTCCATAATTTAAAAAAGAAAGAGAGGAGAAGTGATGTGAGGCCTGGGATTTTTCATATATGGATAGGTTGATTATTAATGATGCAAGAGACTGCCCGAATTATAAATAACTTTGTATTCCATGTGA	ATTT	ATTTATTTATTT	S	14.98	175	CCACGTAAAAAGGGGACAAA	59.8	GGGCAGTCTCTTGCATCATT	60.2	45	50
714	BrPe4236	Maracuja_NoIndex_L003_R1_001_contig_49845	4	568	579	12	3	8	TGCGTGATAACTGAGCCCATAATCAGTGGTCGTTTTCCCACAATGGCAGAGGACATTTTCATGGCCACCCAACATCTGAGGTTTACCCGAATCTTCTTCTTCATGCATTACAAAAAGAAAAACTCTATCTTACTTAATGTGGCGGCAAAATCCTTCCTTCCTGAGAAACTATAGGCCTGAAGTCTATGCTGATACCCATAAGAGTTATGCTGATACCCGACGTCGTGACCTAGAGTTCGAGGTTGGGGATATGGTTTTTCTGAGAGTTGCTCCATGGAGGGGAGTTATACGGTTCAGGCAGCGGGGTAAGCT	TCCT	TCCTTCCTTCCT	S	260.09	173	TACTTAATGTGGCGGCAAAA	59.2	CGCTGCCTGAACCGTATAAC	60.7	40	55
715	BrPe4237	Maracuja_NoIndex_L003_R1_001_contig_50045	4	854	865	12	3	8	TATTTACTGTTGGCGTTAGTAATTATAGTCAGGACTGGTTTTACGTGCATGTCAACAGGTAGGTGTTTCCCATGTCAATAATTCTCCCCTTCTGTACGTTCGGTGCTAATATCTCTAAATCAAAATGCAGACATACAGGGGCAAAAACCTACCAACCAACCACATGGCAGGTTATCTTTGAACTCGAAAACGTGCAACAAAATGGTAACTACACACTCCAATTGGCGTTGGCATCAGCTGCCTCATCTGAAATCAAGGTAAAAATACTGAAGATTGGTAGTGTTACAGGTTGGAAGAACTTCGCAAAATGAA	ACCA	ACCAACCAACCA	G	17.4	169	TCTCCCCTTCTGTACGTTCG	60.2	TTCAGATGAGGCAGCTGATG	60.1	55	50
716	BrPe4238	Maracuja_NoIndex_L003_R1_001_contig_50065	4	1066	1077	12	3	8	AGTAGGTATGCTTAGTCACTGAGCACTAACCGTTGTTCAAGTTAAATGTGATAGTAATGGCATTTGCTTTCACCTTTTTTGTAGGTGAAAAAGGCATCGCATCGGCTCAAGCAATGGCTCATAGAAAAAGGTTCACGGGAATCTGAAGAACCATCCATCCATTAGAGGCGCAACAAGTTTCTCTTAACATTAAAGAGCAATCCTCCACCGTTGATGTATGGCATATAGATGTGCTACCTACTAGTATGGTTGCGTGCAAAACCAAAAACTATTATATTAAACACTTCAATCAGTTAATTGTTTTTTATATTG	CCAT	CCATCCATCCAT	G	17.03	158	GCTCAAGCAATGGCTCATAGA	60.5	GTTTTGCACGCAACCATACT	58.7	47.6	45
717	BrPe4239	Maracuja_NoIndex_L003_R1_001_contig_50084	4	1872	1883	12	3	8	GCAATGAGCATTCCTAGTGAACAGTATTACAAGATAACTCTTAATAAGAACAGAGTAAATGTAAAAGGAATTATTACTAGAAAAATATAACCTACAGAGGGGATTAACAGTCTTCATATCAAAAATTCCATAGACTAATAAAGAGAAATGTATCTATCTATCGGCCATATCTTATCACACTATATGGTGTACCTGATGCTTCTTCACATTTCTTTCTTACAAGGGTTATATAGTTAGTCATTTGCCATGCCAAAGCATCTGTTATCCAATAACAAATTTCCTTCAAATGCCACTTCATTTGTTCTGTCTGTC	TATC	TATCTATCTATC	S	16.2	159	CAGAGGGGATTAACAGTCTTCA	58.3	TTGGCATGGCAAATGACTAA	60.1	45.5	40
718	BrPe4240	Maracuja_NoIndex_L003_R1_001_contig_50398	4	1005	1016	12	3	8	AGGGTCTTTACTTCAGTTAATTGAATGCCTAAGTTTAACATGTTCTTACGTAATCATAGGAGGGCATGCTTGTTCAGTCACGGCTGGAGATGCTTCAAGGTTAGTAGTTCAACTTACTTTTTTCTTGATTTTCATCAGTCTATGGTTGATTTTGTTTGTTTGATTTACACTTGGTTTTGCTTAAAGGGGTTTGCTTGCGTCTTATGAAGAGAACTTCGGTAGGATAATACTTCAACGTGTTATATAAGGAATTTCTCTGCCTAATTTATAAGATCGAAATTTGAGTTGCATTGCCTAAATTATAGTCATTAA	TTTG	TTTGTTTGTTTG	S	13.81	158	CATAGGAGGGCATGCTTGTT	60.1	TCTCTTCATAAGACGCAAGCAA	60.2	50	40.9
719	BrPe4241	Maracuja_NoIndex_L003_R1_001_contig_50672	4	182	193	12	3	8	AGGGCGAGAGTAGCCATGGTGGTGATGCAGCCAGACTTAGACAATCTCGATCGAGACAGACCTTGCCCCAGATTCTAGGAGCTCAGCCAGAGGTTGTGGCACGAGTGCCAGATGAGGATCCTGTTGATAGAGTTTACCAGGATGGAGATTTGGATGGATGGAGACAGTCAGTTGGCCAGCCAGTTACTGTGAGGCCATCTAGACCCAGACTCCGAGCCCAGG	TGGA	TGGATGGATGGA	G	683.54	169	TGGTGATGCAGCCAGACTTA	60.4	AGTAACTGGCTGGCCAACTG	60.3	50	55
720	BrPe4242	Maracuja_NoIndex_L003_R1_001_contig_50727	4	568	579	20	5	16	AGAGCAAGTATACCGCAAGTTTCTTTTTCAAGTCCCCACGTTCAATGCATCATTTGGACACTGGTTGCTTCATGTGCAAGCTTGAGCTCTTTCGTCTGTGACAACAAGATTTAGAAGCTAAAATGAAAGGACTAAAGCGTTTAAGCCACCACCAACCAACCAGCGGTCAGGCGAATCTGAAACATATCCAAGCAGCAGAAACTACACCTGCGGTGCCGCTTGGATTACATAATTTTGATCTGACAGCCAGAGATTTCCTGAATATCCCAAAAAAGTTACCAATATCTGGAACATTTTTATGTAATAACTACA	ACCA	ACCACCACCAACCAACCA	G	16.86	169	TGCATCATTTGGACACTGGT	60	ACCGCAGGTGTAGTTTCTGC	60.3	45	55
721	BrPe4243	Maracuja_NoIndex_L003_R1_001_contig_50785	4	962	973	12	3	8	TCCAATACCTAATATATTTTGTATTTTATAAGATTTACTTCCATGACCACTGCAGCGATAATCTCGTTATCTTCAGCAAGATTTTCTTGAGGACTTGATTGAGGTGGTTGCATTGGATATGCTCTCTGTACATTGTTTCCTTGTTGGTTATTTGTTTGTTTGCATTAGTATGCTTTATGTCTTGGTTTTCTACAAACAAAGCAAACTATCCTTCTCTTTTGAATTCTATTATCATCTCTCTTGAGTATGCTTGGTTTTTTATATCGCCATGTTAAACTCCTAAAATATAGAGTTTAACATGTTAATTTGATA	TTTG	TTTGTTTGTTTG	G	50.14	155	TGAGGTGGTTGCATTGGATA	59.9	CCAAGCATACTCAAGAGAGATGA	58.6	45	43.5
722	BrPe4244	Maracuja_NoIndex_L003_R1_001_contig_50950	4	1190	1201	12	3	8	GACAAGTCCCGTAATATTTCAATATTGTCTGGATCAATTCTTAATGCATTTCGATAGCATTTGATGGCCTCTCTATATTCTCTGTCAGACCGATAAAGGAGACCATAAACATGCCAGCAAACATGACTTTTAAGGTCATTCTGCATGGGCAAGAAAGAAAGAGCTCACATCAAGTTACAGAAACAATGATATCAAAAAAAAAAAAATTATACAACATTTAGAGAGAGCTTCTTGACCTTTAAGCCTAGCCTGACAAGTTCATATGCTTCAGATTCATTGATAAAGTTTCTGGTCAAGGGAGAAGAAAGAATT	AAGA	AAGAAAGAAAGA	S	16.1	162	TTGTCTGGATCAATTCTTAATGC	58.3	TTGTTTCTGTAACTTGATGTGAGC	58.5	34.8	37.5
723	BrPe4245	Maracuja_NoIndex_L003_R1_001_contig_51153	4	744	755	12	3	8	AAGTTTTAGTGTTATGGTTGAATTCTTGAGGTTCGGTATCTCAGTTATGGTTTCCTAGAGTTGTCTTGGGTTCCATAGGATGTCAGGGAGTGTCTGAAAGAGTTTACTGAGGATTTTATTTCTGTTGAATTATTTTAGGATACTGATATCTTATTTATTTATATTTTAGATGTAAAATTATGACACAGATATCGATGCATATCTCAATAGGACATTGACAACCTAGGTGAGTTGGACCTTATTTAAATTGTTTTCAAGTATTTTTTTTTAAATTTTCTATTTTTATTTTGAGATTATTTAACTATTGATATT	TTAT	TTATTTATTTAT	S	23.52	169	GGGTTCCATAGGATGTCAGG	59.2	TCCAACTCACCTAGGTTGTCA	58.2	55	47.6
724	BrPe4246	Maracuja_NoIndex_L003_R1_001_contig_51495	4	2401	2412	12	3	8	TACAGTAAGGGAGAACTCGAGAAACTTGAGGGTAAAGATCCGCCAAAGAGGATACTTTGAAACAGAGTGTATCCAGAAGCTATTCTACTCAATCTATGGCTACAAAATGGACCAACGTATCGATCTACAACACTGGGGGTAGATATTATCTTTATTTATTTAATTTTTTGTGTGGGTTGGTTGCCTTTAATATATATTTTGGGTCAGCCTAACAGACTCACTCTTATCATTGCATTCTTTAAATATCGGAGCTGTAAACTGGTTGTGTACCTGGCAGAGTCTGTCCTGTACTTGCTGCGATGCGAATCTACC	TTTA	TTTATTTATTTA	S	13.52	157	TAAAGATCCGCCAAAGAGGA	59.8	TAAAGGCAACCAACCCACAC	60.8	45	50
725	BrPe4247	Maracuja_NoIndex_L003_R1_001_contig_51618	4	717	728	12	3	8	TCACAGTCTCCTGTGCAGACATTCTAGCCATTGCTGCCAGGGATGCAGTAGCATCGGTAAACATCTATTCTTAAAGAACATGATTCTCCTATCATCCATCAACCTCAACATCTTTTTTTCTTTTCCTCTGTAATAATCTGTGGTTTTCTACATGCATGCATGGAAAGAGAGGTGGCCCAAGCTGGAAAGTTCTACTCGGCAGGAAGGACTCTCTGAAAGCAAGCTTTGATGGTGCAAATCAGTTCATACCTGCTCCAAATTCCTCACTGGAGACTCTCATTGCCAATTTCAAGCAACAGGGTCTTGGAATAG	CATG	CATGCATGCATG	S	15.34	180	TTCCTCTGTAATAATCTGTGGTTTTC	59.1	ACCCTGTTGCTTGAAATTGG	60	34.6	45
726	BrPe4248	Maracuja_NoIndex_L003_R1_001_contig_51737	4	1207	1218	12	3	8	GAGGTCTTTGTTCCTGCTTCTCTTGGGGCTTGGCCTCCACTGTCTTAGGCTTTTGGGCAGAATTTGGGCTTTGTCTATTAGGGCCCATGGCAGTCTTTGGGAGGGTCAACTTTGGTGCAATGGATTTTTCCTTATTTTTGCCCGAAGAATCTTGCTTGCTTGAGCTTTCCATAACAGTGTCTTGGGGTGATTCTCCATCAAGACCCAAATCAAGGATCTCCAAACGGGATCTTGATCCCCCAATTTTCACTTCTGTCCATTGTGTGTTCTTTGGTTGGCTCTTTGAACCCCAGACCCGAGTTTGGACCGGTC	CTTG	CTTGCTTGCTTG	G	18.49	203	TTGGCCTCCACTGTCTTAGG	60.2	AGATCCCGTTTGGAGATCCT	59.9	55	50
727	BrPe4249	Maracuja_NoIndex_L003_R1_001_contig_51778	4	1169	1180	12	3	8	CTCCGCTGCAAAATTATTGAAAAAGTTGCCAAAGTCACCGGCGACATCAATCAAAATTCTCAATCAACCACCAACTTGATATTAGTATCATGGCAGTTGGTCAACTGATTTAATGTTTGGGTTTATATATCAGCAGAGGGTCCCCGTTATGATCGATCGATCAGGAAAAATCATATCTGTATGATTGTTTTTCCTTTTCAGTTAGGTTTGATTGTGACAGTAACCAAGACTTGATACTCTATACCACGATTGATATGCAGTTAAAAATAATAGTAACTCGTGTGAAAATTATAGTTGAAGGGAAGACCAGTA	GATC	GATCGATCGATC	S	14.3	225	CCGCTGCAAAATTATTGAAAA	60.1	TTGGTTACTGTCACAATCAAACCT	59.8	33.3	37.5
728	BrPe4250	Maracuja_NoIndex_L003_R1_001_contig_52213	4	3833	3844	12	3	8	GCTTATGATGGTAACAATAATGCAAATTTGGTCTCTGCTCTTTGATAAATCCGTTGACAAGAAGCACCATAGGAACAAACAAAGAGAACATAACAAAAGATAAAACGAAAAGCATTGTTGTCCATTGATATTGGAACTACAGGTCATTAGTGGATGGATGGACCAACACATCCATGGGATTGTGCCTGATAACATATACAAATTATTAAATTTTAAAAGGAGAAACTCATTGGAAAGCTGTTTCAAGGAAGTAATTCATTCCCTTTTTTAACTCGGAATTGTGAGATCCCAAAAACGAAAAAAAAAAACATA	TGGA	TGGATGGATGGA	G	16.77	191	ACGAAAAGCATTGTTGTCCA	59.2	TTTTTGGGATCTCACAATTCC	58.9	40	38.1
729	BrPe4251	Maracuja_NoIndex_L003_R1_001_contig_52485	4	2323	2334	12	3	8	ATGAGTCACGCATGAGTTAACGGGGGAGGCTAACTTCAACTCTTCAACTCATATATTAGTATCTAATTGGGAAATGAATGGATAAATTATTGTGTTTATGGGTTTAGTTTGGATTGAAGAAACTGTAATTTAAGTCAACAGTCGTGGTTCGATAGATAGATATTTGCATCCATGACATTAGGTTGAAATGTCATAATTTTGCTCGGAATTTCGATATTGACATCTTAAACTGCGAATATGTTCGTAGTGGGACATAGATGTTTGGTAATATGAACGCTTTAAATCCAACACCAATAGTCTTATCATTTAATC	GATA	GATAGATAGATA	S	17.61	158	TCTAATTGGGAAATGAATGGA	57	CAATATCGAAATTCCGAGCAA	60	33.3	38.1
730	BrPe4252	Maracuja_NoIndex_L003_R1_001_contig_52575	4	2645	2656	12	3	8	TAATAGTTGCAGGTAGAAAACAATCACATTTACTATTCAATGCCACCTTTTGAGTATGTTATTAAGAATGTGGGGTTTTTTAAAGGCTGAGGAGGAAGTAGCAGGTTCTTTAAAAATTTGAGTGGATCATCACAAATGACTTACCTTTTGTATTTATTTATTCTATTCCTTTTTCAAGAATATCCAAACATTTTTGGCTTATTGCAGGTCAAAAAATTATTTGCGGCATAGATTGGAAGATTATAAAATGTGGATGTGGTTGATTCCCATGGTTTTGTACCAATGTGTAAGATTTTGATATGCCATTTTGGT	TATT	TATTTATTTATT	S	20.36	155	AGGCTGAGGAGGAAGTAGCA	59.2	TTCCAATCTATGCCGCAAAT	60.4	55	40
731	BrPe4253	Maracuja_NoIndex_L003_R1_001_contig_52786	4	1661	1672	12	3	8	TTTGTTTAACAAGTCCTAGGGGCTGTTATTTTGTTTCTTATTTTTACTATAAGTATGGAGCTTGTACCCCGAGTTAGACCCAGTCGAAGACCTGGTTTGACATTTTAGTTGGTTTACCCATCAAGACATGTAGTTTGAGTAGTCGAGTCACATTCATTCATTGAGCATTGCATGTGTAAGTCGTGCATTTTTTATTTTCAAATTGTGCGTGCACATGGATACGTGGAGTTCGAAGGTTCAAATGGCGAGTGTGTTTTCCAAGTCCCGATTGAGACGAGGTGAGAGCACCCTGAGTATCTTATGAGTGTTTGG	CATT	CATTCATTCATT	S	25.4	202	ACCCCGAGTTAGACCCAGTC	60.4	CGGGACTTGGAAAACACACT	60	60	50
732	BrPe4254	Maracuja_NoIndex_L003_R1_001_contig_53021	4	203	214	12	3	8	TACTGACACAAACTGCTAGAGCGGCAACCACTTCAGTTGCTTCTGTTTCTGCGAATGGCTACATCTCTAAGGAGCAGATACGTCGAAACATACCAACCCAGAAGCGGTTTGTTGATTCTCATCGACAAGGCCTCATCGTGGAGGAGAGTTACAGACAGACAGTTGTTATCAGGTCTTACGAAGTCGGACCTGACAAAACTGCTACCCTCGAAAGCATCCTAAATCTTCTTCAGGTAATAATAAACTTAAAACTTCTTGTATGGCTGTCCCTTGCACATAATAAGCATCGGCTTCGTGCCTTGCTGATATTAT	ACAG	ACAGACAGACAG	G	15.4	179	TGCTTCTGTTTCTGCGAATG	60.1	TGCTTTCGAGGGTAGCAGTT	60	45	50
733	BrPe4255	Maracuja_NoIndex_L003_R1_001_contig_53162	4	3129	3140	12	3	8	GGTATATCTGTGTATTCCTTTCAAAACTTTGTCTGTTCTGTATGGGCAAAGACACATGTGGGTTAGGTTCGGTTTGAGAACATCGTGACTCTTATTCTGTCTCTACGTACCCCACCATTTGGTAAGCTGTGTGAACGAGACAAAATGCCCACAAACAAACAAGCCACCACCTCGAAAATGATTGATGGGTTTGCCTCCCTAACAGTATATTAAATACTAAGAAACCGATTCTTTATCATGCAATGATAACTAAGCGACAAATGTTCATGAATGTATGGTATTCGGCTTTTGTTTCTTTTCAGCATCATTATT	ACAA	ACAAACAAACAA	G	17.38	239	TGGGTTAGGTTCGGTTTGAG	60	AAGAAACAAAAGCCGAATACCA	60	50	36.4
734	BrPe4256	Maracuja_NoIndex_L003_R1_001_contig_53501	4	2114	2125	12	3	8	AACACTACTTTTCTCTTAATAAAAAATCAGGAGTTTGATCATTACTTTTAGCTGGCAACTCCTAATAAAAAGCATATCACTACATGTTCATATCTACCAAGAATTTGCTTCAGGAATTCTTTATCCTTTTCCGCGCAATTTCCATCTTCCTTTATTTATTTAATCTTACTGCAGAGGATATGATTACTTAATCATTATTATTAATTCATGCAGTAACATTAGTTTTTAATATGTGTCGTCATTGTCAAATCATTTTCGCATATTTGTAAGAAAAACAGACAAACTAATCAACTCGTAGGAGATTGTGTGGAC	TTTA	TTTATTTATTTA	S	17.51	165	ACCAAGAATTTGCTTCAGGA	57.4	TGCGAAAATGATTTGACAATG	59.6	40	33.3
735	BrPe4257	Maracuja_NoIndex_L003_R1_001_contig_53955	4	342	353	12	3	8	TACTGATCCAGCAATCCAGTACAAAGCTTACACTGACTATGCATTTGATATGGGATTGATTAAACAATCTGAGCACGATCGGATCAACAAGATGGTTCCGGTTTGTGAATTGGCGATAAAACTCTGCGGTATTGTGCCAACTCTTAACTGTTCTTTCTTTCTGCTTGATGGGTTTCTAATCTTCCTGACCTTTCCATTACTTTTAGGACATAATATTCTCATTACTTTGGTATTGGCTGTTTTCAGCGTTCAATTTTAATTTGTTCATGATGCTCTACAGTTCTATACTATTGGTATGTCATGCTTGCAGCT	TTCT	TTCTTTCTTTCT	S	17.61	167	CAACAAGATGGTTCCGGTTT	59.8	GAACGCTGAAAACAGCCAAT	60.3	45	45
736	BrPe4258	Maracuja_NoIndex_L003_R1_001_contig_54241	4	402	413	12	3	8	CGACATGCAAGTACTGTAGAACTAGTTTCAGTAAAAAGAGCAAACAATGCAGGTTTGAAAATGGACAACTGGCTGTTTCGATTAGACTAATAAGCAAGTGATATTCGATGACTCACCATCTTTTGCCACTTGTGATATATACCAGTGATATCTTTCTTTCTTCCCTCTGCAGATCAAATATATTCATCCCAAATGCCCACCCACAGGCATGCGCATCAAAGTGTCTTGCAATATGATGATTCGAAAGGTTCCGATGAAAAGTTATACCACATGTTCCACTGATCCATTCACTTTCCCACGCAAATTCACTGA	TCTT	TCTTTCTTTCTT	G	16.73	207	TGCAGGTTTGAAAATGGACA	60.1	TCGGAACCTTTCGAATCATC	60	40	45
737	BrPe4259	Maracuja_NoIndex_L003_R1_001_contig_54579	4	1825	1836	12	3	8	AAAGGCTTACCTCTTTGTACTGCTCACTTGCTGCAAGTGAATACTTTTTCTGAAAGCTGGCAGCCCGTGATTTCCCAGAAAACGACATTTCTGGTTGTGCTTTAAGGTTTTCGAACAACAACCAGAATCACGGCCAGAGACTTCAATTTTCCGGCCGGCCGGGACAGGGTTCTCGTAAGAAACAAGTGATCTTGTGACGCTCAACATCAGCAGTAATAACCTTGCAGCCAAAAGATCTAAGACTAAATTAATATAGTTTTGTAGATATCATCAACTTACAAATTAGTCAATCTAGCCGCTATATATACCGAT	CCGG	CCGGCCGGCCGG	G	15.4	168	CGGCCAGAGACTTCAATTTT	59.3	CGGCTAGATTGACTAATTTGTAAGTTG	60.7	45	37
738	BrPe4260	Maracuja_NoIndex_L003_R1_001_contig_54613	4	374	385	12	3	8	GTCCTCACGAATGCGTAGGTCTCTGTAATTGTAAAGAGATAAATGTAATATCAACAAAGGATAAATTGTTTGAATTAATAACCAAGGTAGAGGATCCGGAGGAATAGAAAGAGTATCCAGATAGTCTTAAAGAATATGTGGAACTAAAAGGAAAGAAAGAAAAGGTAGAAGCTTATAGCCTAAATGATATATTATTTAGAAAACCTAAAGAGAAAGTGGCAACAACTGAGGATCTTAGAAACGAAGTATATATACTTAAGGAAGAAATGAAAAATATGAAAGAAGATTCGGATCAACTTAAGAGGCAAATAA	GAAA	GAAAGAAAGAAA	S	39.13	230	CCTCACGAATGCGTAGGTCT	60.3	TCCTCAGTTGTTGCCACTTTC	60.3	55	47.6
739	BrPe4261	Maracuja_NoIndex_L003_R1_001_contig_55044	4	1415	1426	12	3	8	TTGTGTATTTTAAAATTGTCCAAATATTAATAAAAAAAATAAACCTGATGGAATCATTAACAAGTAGAACAGTTTAGTGCTGCTCTTATCTTTCATTGTCAATCGTGCTAAAGGTGTAATGAGTAAGGACAATAGTTTTTATATTTTAGCTTCTTTCTTTCTCTTGCAAGTTTTCTATGTTTTAGACAGAACATACAGAAAAAGGGAAAGCAAAAAAGTTCAAATCCTACCTAGTATTCCCACCTTTTTATTTCGGTTGTAGTTTCAGTTGGTTAATTGAAGACCCTACTAGTGCTAGATTCTAATTCCATA	TTCT	TTCTTTCTTTCT	S	16.43	164	TCATTGTCAATCGTGCTAAAGG	60.1	CCGAAATAAAAAGGTGGGAAT	59.2	40.9	38.1
740	BrPe4262	Maracuja_NoIndex_L003_R1_001_contig_55048	4	375	386	12	3	8	TGCCAACAAGTTAAAGCTGAGCATCAGCGACCGGCAGGCTTGTTACAGCCTTTGCCTATCCCAGAGTGGAAATGGGAGCACTTGACGATGGACTTCGTCGTAGGACTGCCAAGGACACAATGTGGTCATGATGTTGTTTGGGTTATAGTGGACTGACTGACTAAGTCGACACACTTCTTGGCTATCTGGGT	GACT	GACTGACTGACT	G	845.66	161	ACCGGCAGGCTTGTTACAG	61.2	CCCAGATAGCCAAGAAGTGTG	59.7	57.9	52.4
741	BrPe4263	Maracuja_NoIndex_L003_R1_001_contig_55480	4	1090	1101	12	3	8	TTGTCTCCTGCTCAGGATATTACTTTCAGGTATGAATCTGTCAAGTGCTTGGTTAGCATCATCAAGTCCATGGGTACTTGGATGGGCCAACAGCTGAAAGAAGGAGAGGTGTATTTGCCTAAGAGCTCCGACATTGATACTCCTACAGAGAATCAATCAATCCTGGGTGGAGAGGATCCAAGTGCCTTTGAGAATGACTTCCATTCAGAAGTAAACCCAGAAATGTCACCTGCTGCTACGCTTGAACAGCGTCGAGCTTATAAAATGGAACTCCTGGTTAGTTGTTGCCTACTCATTGTGATATTCAATATT	AATC	AATCAATCAATC	G	16.51	184	GTCCATGGGTACTTGGATGG	60	CTGTTCAAGCGTAGCAGCAG	60	55	55
742	BrPe4264	Maracuja_NoIndex_L003_R1_001_contig_55655	4	1481	1492	12	3	8	CTCCATTCCATAGTATCTTCATCGAAGAGGTAATGATGCATTTCATGATCTTTGCAGTGAGAAACTCAAGAATTCCTGTTAACTGCAACGTTTCCTCGATGAACTCCCACTTCAGCCTGTCATAGGTTTTTTGTAAGTCAATCTTAATAGCCATCCATCCATGTTTTCTGGAATTTTTCCTCATCAAATGTATAATCTCTTGCACAATAATAATATTGTGAGTGATTTGTCTCTCCTTCACAAAATTCGATTATGTATCAGTCACCCAATGATTCACTAGAGGTTTTAGACGGTGAGTAATTAATTTAGTGA	CCAT	CCATCCATCCAT	G	20.31	150	TGCATTTCATGATCTTTGCAG	59.8	TGATGAGGAAAAATTCCAGAAAA	59.9	38.1	30.4
743	BrPe4265	Maracuja_NoIndex_L003_R1_001_contig_55657	4	667	678	12	3	8	TAGCGGATTTTGGATACGAGAGTGAGGTCAGACTTCTTCCGCAACGACGACGATGACATGTTGTGTGCAGTGCGGCCATGTTTGATCTCCTTACTCGCGCCCTTAATGTTTCCATTCTCAAGCAGCCAAGGTTCCAGCAGTGAAGCCATGTAGCTAGCTAGCAGATAGGGGCAAGCAACTAAAGCTCTACTGTCACTATAGCAACTGAATCTAGAAACGGTGTGTGTGATTTTGTGCTTGGCTAATAACTTTTTGTTGCGTCTCTAAAAGTACGAGTAACTGTTATAAATAGGGTACTAGTAGTGCAAATTT	TAGC	TAGCTAGCTAGC	S	12.27	151	AGTGCGGCCATGTTTGAT	60.1	CGTTTCTAGATTCAGTTGCTATAGTG	57.9	50	38.5
744	BrPe4266	Maracuja_NoIndex_L003_R1_001_contig_55706	4	295	306	12	3	8	TCTGTGTCTCTAATCTCATCAATTTGAGACTGACTCCTACTAGCTTCCTTAGAAAGGAATTCTATTTCTAGGAAACACCTCCTCTAGAACAAACACTTTGTTGTCTTGTGGGTGGTAGAAATAATATCCTTTCGTTTCCTTAGGATATCCAACAAACAAACACTTCTTAGACTTGGATTGTAATTTATCAAGTGTCATACATCTCACGTATGCCTCACAACCCCAAATCTTGAGATATGTGAGGTTGGGACTCTTCCCATACCATATCTCATA	AACA	AACAAACAAACA	G	868.32	165	CTTTGTTGTCTTGTGGGTGGT	59.9	ATGGGAAGAGTCCCAACCTC	60.3	47.6	55
745	BrPe4267	Maracuja_NoIndex_L003_R1_001_contig_55888	4	805	820	16	4	12	GAAAAAACAGAGCAGTAGACATAGTTGTGTACATGAAGCATTACCATTACAATGCTAGAGAACTGCTCCAGGTTACTGGCACAGAGTACTACGTATACCAACCTTAACTTCCCATGTTGAGCTGATGAACACAGATAGTTCAAAACGATTGAAAGAAAGAAAGAAACAGAGGGTACTATGCTTTCATTTTTGACCAGTTGAAGTTGCATTCTGAACTTCTCCTCGGGTTTAAATGCCAGCAGAAATGAGCAAGGAATGAACAGTTTGTCTCTCACAGTGCATAACATGACTAACAGGAAATAAAAGCATGTTTGTT	GAAA	GAAAGAAAGAAAGAAA	S	16.09	185	CTCCAGGTTACTGGCACAGAG	59.9	GCTCATTTCTGCTGGCATTT	60.4	57.1	45
746	BrPe4268	Maracuja_NoIndex_L003_R1_001_contig_56093	4	2144	2155	12	3	8	TGTGCCACCTAATCGGTTAGAACCTGTTTAAATCTATGTGTTTATCAAAAAAAAATTATGCTCAACTAAGCCTTAATCCATGGCTTTCAATCCTCAAGACAGCACAATCGGGCAACAAGTCAAAACAAAGATTAGGGACTTGGGTAGTAAAAATAAATAAATTAACATCTATGCACTAGTTTACAACGAAATCCAAGACACTTATTGGCAAAAACATCAAGAATGGGGCTGAAAGGTCCCAATATAGCTTAAATCATCATATTTCTTCTTCTTCCCCTTTTTTTAACTGCACGCACCTATCAGTTTAACCTG	AAAT	AAATAAATAAAT	S	20.38	156	ATCCATGGCTTTCAATCCTC	58.9	CAGCCCCATTCTTGATGTTT	59.9	45	45
747	BrPe4269	Maracuja_NoIndex_L003_R1_001_contig_56322	4	422	433	12	3	8	AATCAAGAATCAATTCAATATTTCTGTGCGCACATTACGAAGTGATAATGCCAAAGAATACTTGTCAGAAGCTTTTCAGGTATATATGAAGCAACATGGAATTCTTCACCAATCATCTTGTGTTGATACGCCTTCTCAGAATGGAGTGGCAGAAAGAAAGAATAGACACCTTCTTGAGACTACTCGTGCTTTGTTGTTCCAAGTAAAAGTTCTTAAACAGATGCTATTTCCACTGCATGTTTTTTGATTAATCATATGCCATCTATAGTACTTGATGGTGACATCCCTTATAATATCCTTTTTCCTCGTAAG	AGAA	AGAAAGAAAGAA	S	61.12	177	TGCGCACATTACGAAGTGAT	60.3	CTTGGAACAACAAAGCACGA	59.9	45	45
748	BrPe4270	Maracuja_NoIndex_L003_R1_001_contig_56475	4	346	357	12	3	8	GTTGAATTCTTTTACCAGGTTATTATTTGTTTCTCCTGTTATATATGTAATAATGCTACAACAATGTATCTGGCATTTTAACATACACATGGAAGCATAATATAATTTCCTCTGCCAAGTACAAGCCGTACCGTAATTAACGTTTAATATTAAATAAATAAAAAACGGTCCTTAAATGCAAAATCCAGAAACTAATACCAATTCAAGGATGCTAAAAATCAGGCCCGAAACTCGGTTGGAGTTTGGGAGGTCGGTCAGAAGGGGAAGTCCAGCAAGACATGTTGAAGGTTTCAGTACGAGTTGCATGGCCTG	TAAA	TAAATAAATAAA	S	15.04	199	TCTGCCAAGTACAAGCCGTA	59.5	GCCATGCAACTCGTACTGAA	59.9	50	50
749	BrPe4271	Maracuja_NoIndex_L003_R1_001_contig_56853	4	590	601	12	3	8	TTGCTATAGCGAGGAAGGTGGCTGTTGTCAACATGGAGTTTAATCCTGTGATGATATTTTCTGCAACCTGATCGCTGCGGGGTTATTCCGAGAGGTGACTTGCTGGAGTTTTGAATGGTTTAGTAATAATTGATCCAGGCTTCATCCGAGAAGAAAGAAAGAGTTGAAAAGATAGATATTATGCAATCCAATAATAAAATAAACTGAAATAATTGGTTGTCACAATCTTTCATATCAATATTTTCTTGCCAATGGAGTCTGGTCTTGTCTCGTCATTTGTTTCATTGGTTGGTTTCGTGACTCTCACCATTC	AAGA	AAGAAAGAAAGA	S	13.93	186	ATAGCGAGGAAGGTGGCTGT	61.2	TTGGATTGCATAATATCTATCTTTTC	57.1	55	26.9
750	BrPe4272	Maracuja_NoIndex_L003_R1_001_contig_56987	4	2048	2067	20	5	16	CGTTATGTTGGGTGCTAATTCTGATGCAATTTTACACTGCAGCAGGACGGCAAACTTCATTGTTCTTAACATCTTACAGGTCTTTCACCATCTCTGTAATGAAAATGGAGAGAAACAAATGAAGTCACAAGCTACCATATCTTCAGAACCTATTTATTTATTTATTTATTGTTTTTAATAGTTAGCCAGGTAGCTTTTTTAGTTTTACTGCATGGGGAAGTACCATTGGAGTGATGGGGCATGATCCACTGAAAAGAAATTGCAGGGCTCCTCTGTACCGAACAAGCTCTGCTCTTCTAGCTTCCTTAGATGGGGCTCAT	TATT	TATTTATTTATTTATTTATT	S	14.02	225	GGACGGCAAACTTCATTGTT	60	AGCCCTGCAATTTCTTTTCA	59.8	45	40
751	BrPe4273	Maracuja_NoIndex_L003_R1_001_contig_57329	4	907	918	12	3	8	GAATCAGTTAATAAAGTATCTTTGGCGATATAATTTTCTAGTGTTGACTTGTACTGCACACGTCGGATAGCGTAAAAGTCATAAAGCCTCCTTCCCGTTCTGTCTTTATTTCAACTTCTTCCCGGTTTTCAACTCAGAAAAGAAGTATCTCCCGCCCGCCCGTGGTTTTAGAAAAGCGGGATTTGACCAACGGCTTCATCTGCCAAACAATGAGCTAATGCTTTTCGTTAAGTCATTTTCAATATTCTTTATGTTTATCTTTATATACTAAGAAACTCTTCC	CCCG	CCCGCCCGCCCG	S	17.32	164	TACTGCACACGTCGGATAGC	59.9	GCTCATTGTTTGGCAGATGA	59.8	55	45
752	BrPe4274	Maracuja_NoIndex_L003_R1_001_contig_57865	4	334	353	20	5	16	AAAGGAAAAGGCAAATTATCGAAGAAAAAATAGGGTGGAAAGGAGCCGTTGCGGTTAGTAATGGCATTTGATTGTGTAATAGCTTGGTTTTCACGTTAACTGAGAGAGAGATTGGTGTGGAGGTTAGGGGGATTCATTTTTTGAAGCTAAGAAGGAAGGAAGGAAGGAAGAGCAAGTCATTACCCATCACCATAAGAAAGGAGCAGTAATCATATGCTATTGTTTAAGAGAGTTTGCTTATCTTTCACAACTATAACAACCCTCCTTTGGGTTGTATCGTTCCCCAATCAAAATCCAACGTACACAAAAGCATCAATACT	GAAG	GAAGGAAGGAAGGAAGGAAG	G	19.32	184	GTGTGGAGGTTAGGGGGATT	60.1	TTGGATTTTGATTGGGGAAC	59.6	55	40
753	BrPe4275	Maracuja_NoIndex_L003_R1_001_contig_57893	4	2861	2876	16	4	12	AAAATCCTACTGCTAACATGAGAATAACAAGCCCATAAACTCGCAAATCCTGGACTTCAGCCTACCTGCAGGTAAATTTGCCATCTACCATTATACATATAAGAGAATGCCTGGCCGATCATAAATCAATAGAAAGTTGCCAAGTATGCCATTTATTTATTTATTTTGAAAACTACTGCTTAGTCTTTCAACAAAAAGACCAAGCTGCCTTTCTACACATACAGTCATAGTTAGAATAATACAACATAGCTTCAATTCTATTAGACAATCAGTGTGCAGCTGTACTACTTTCCTTTCACAAGAGAACAACTATTTA	ATTT	ATTTATTTATTTATTT	S	16.89	163	CCTGGACTTCAGCCTACCTG	59.9	AAGGCAGCTTGGTCTTTTTG	59.5	60	45
754	BrPe4276	Maracuja_NoIndex_L003_R1_001_contig_57983	4	493	504	12	3	8	GGTCATCCGCAAAGCTTAGCTGTATGAGTTTACTGTTTGCACATCCAGAGTGGTACTGGAAAAAATCAGGAGCTTTGGTAAAGCTTCTAGCTAAATATTCAATGGCCAATACGAAGAGTAGAGGGGACACAGGGTCCCCCTGTCTCAACCCCTTCCTTCCTTGGAAAAAACCTTCCATGCTTCCATTCAACATCAAGGTAAAGTGTGTAGTTCGGACACAAGTCATTGTCCACTGTATGAACCTGCGAGGGAAGCCAAGAGCCAACAAAACTTCTTCTAAGAAATCCCATTTAATAGAATCATATGCCTTCC	CCTT	CCTTCCTTCCTT	G	25.63	159	TGTTTGCACATCCAGAGTGG	60.7	TGTTGAATGGAAGCATGGAA	60	50	40
755	BrPe4277	Maracuja_NoIndex_L003_R1_001_contig_58058	4	509	520	12	3	8	TGACTGCCTCGACCAAAACATGTAAAATCTGTTCGAGAACCAATCAAATCAAAATCGAATTGTCTTGCACTGGACAGAACCAAACCAAATTGTAGGTCTAGCTTAGGCAAAGGCCACATCAGTTTTGGCTGTTTATGAACAAAAGAGCGGTGATTGATTGATCGATTAGAGTATTCTGTTCTTCGAAGCAACTGGCTTCTACCATTTTATGAATTGAATCACTTGCAGCTTTTCTTTTCAAGAAATAAATTGTTGTGTCTTTGAAGAAATAACAAACGAAGTTTACAGAATTCCAGTCTGCGATTGACACTG	TGAT	TGATTGATTGAT	S	15.27	105	TAGGCAAAGGCCACATCAGT	60.7	AAAATGGTAGAAGCCAGTTGC	58.4	50	42.9
756	BrPe4278	Maracuja_NoIndex_L003_R1_001_contig_58231	4	692	703	12	3	8	TCGTGCTCCTTCCCATGGAATCCAGCATGCGGAAAGTTGAAAATTATCCGATCAAATTTTTTCATACCCAAGGCCGAGTGGAACATTTTGGTTGCATCCACTCCATGTATTATGACAGCTCCCAACTCCTTCAGAATTTCCAAATTAACTCTTGCTTGCTTGTATTTTTTAATCAGCTCATCTGATTGATCGATAGCATTCATACAAAAGGAAAGACCAAAGATGGTAACTTCAGAAAATAAAGTACTAAATCATCCATTTACAGAGATTCGCCTCAAAAAGAAAGATTACATGTAGAAAAAAAAACATACA	CTTG	CTTGCTTGCTTG	S	15.57	210	CCGAGTGGAACATTTTGGTT	59.8	TCTTTTTGAGGCGAATCTCTG	59.6	45	42.9
757	BrPe4279	Maracuja_NoIndex_L003_R1_001_contig_58300	4	672	683	12	3	8	TGAAAGGATTTTGTCGACATTACAAGATAACAATTCTGTCTGGTTTAAGGATACTACAAGCAAAACAGAAGTTCAACAAAACCATTTACAGCAATCACATAGGAAAAGAAGCATGAAAGTTCGGTGTGTAACTGATTTAATCTCTCGAACATAAATAAATAAGATGCAGCTAACTAATAAACACTGATTTAATAGGAGAATTAAACCAATAACTAATCAGTAATGCACTCAAAAACAAAATAAATATTCCTGAATAATCAATTTGTAAATAGCACAAGTAGAGTATCAGAATGTTGTAAAAATTACTCGTCT	ATAA	ATAAATAAATAA	S	16.6	169	TTCAACAAAACCATTTACAGCAA	59.6	TTTTGTTTTTGAGTGCATTACTGA	58.9	30.4	29.2
758	BrPe4280	Maracuja_NoIndex_L003_R1_001_contig_58439	4	3371	3382	12	3	8	TCTTAAGTCTAGTTTGTCTAAAAAGAATCTGGATAATGGTCGAGTTTCCGGTACATCAGAACAAGCAGTAAGTTTTGTCTTGCCTCTTTCTTTTTCTTTTTGCTTTTAAAAATTGCTCTTTTAATTCTTCTCCATGATAGGATCAATAATTAGATAGATAGAGGTTCTTTTCCTAACATTGGTGATGGATAAGTTGCCAACTGACTGTGCAGCCATGCTCAGTTTACATTGTATTTGTCATTGATTTTGTGGATAATTTCACTCTATCTGACATCCAAAGTCATGGCAGGAAGGCATGGTTGAATTTATTGG	TAGA	TAGATAGATAGA	S	19.06	193	TGCTCTTTTAATTCTTCTCCATGA	59.4	AATTCAACCATGCCTTCCTG	59.9	33.3	45
759	BrPe4281	Maracuja_NoIndex_L003_R1_001_contig_58569	4	1235	1246	12	3	8	TACTGTTGAAGGTCAAGAAGGGACTCTGTGGTGGCATGCTCATAGCTCATGGCTTAGAGCCACCGTTTACGGTGCTTTGATTATCCATCCAAAGGAAGGATCCTCGTACCCTTTTGCTATACCGCATAGAGAAACGCCTATACTTCTTGGTAATTAATTAATGATGATCAGTACCTTTCCAGAATTAATCACTTCTTGGTAATTAATTATGACATTTCAATGACTTTGGTTATTGATCAGGAGAATGGTGGGATGCGAAACCTGTGGATGTCTTGAAGGAAGCTATTAGAACAGGAGCTGCTCCAAACATAT	TAAT	TAATTAATTAAT	S	29.87	174	CTGTGGTGGCATGCTCATAG	60.3	CCAAGAAGTGATTAATTCTGGAAA	58.7	55	33.3
760	BrPe4282	Maracuja_NoIndex_L003_R1_001_contig_58763	4	155	166	12	3	8	GTAGTTTTCCGGGACAAGCGATCCTGTAAATAGATGTATACTGGGTTTGAGGTTTTCCTCCGAGCACGATATTTCCGGGATAAGCTTTTTCGAGGATATTCGTATTCGGATTTGTACCCGATGTTGTGGACTCTGATTTCTAGATTCTGAGATTGATTGATTCTCGGTTAGGTTTTGTGGGCAGGTCATCGTGTGTGGTGGTCCTGTTCCCTTTGATCTTTGAGTGTGGCACGATTGCCTTCGTCTTGAGGTTTGCTTGAGCATGTTGCACTACTTTCTATATATCATGGCTTTACACACGAGTCGTCTGGT	GATT	GATTGATTGATT	G	507.71	155	TTTGTACCCGATGTTGTGGA	59.8	CATGCTCAAGCAAACCTCAA	60	45	45
761	BrPe4283	Maracuja_NoIndex_L003_R1_001_contig_58838	4	349	364	16	4	12	AAGGGGACGGGTAGAAGCAGAACAGTGAGCGTTGAAGGTGGATGTTATAATTTATAGCTAAACCCTAAAGCGAGGCACCAACTACAGCGGTCGGATTTACAATGGACGGCTCAGTTCACCGCTTCTATTTATGGTATTCTTTAGTGGAGGTTTATTTATTTATTTAAAAGTTATCTATTTATGCTGAATTGTAAGACGACGAGATAGGAGAATATTTTTTGTAAAAATATAGAGAAATTTAATGTACCTGTTATTAGTGAGCAAACAACATTTAATATGGTAGAAAAATGAGGATTAAACACTAGAATCCTAGAAG	TTTA	TTTATTTATTTATTTA	S	15.26	176	GAGCGTTGAAGGTGGATGTT	60.1	TCGTCGTCTTACAATTCAGCA	59.5	50	42.9
762	BrPe4284	Maracuja_NoIndex_L003_R1_001_contig_58962	4	487	498	12	3	8	AGAATTCATTACCAGTCACATATTTTTGGAACCTTGTTCCTTTCCAAAGGGGATACCGAATAGGAAGCACCGTCACTCCACGTGCATTTGAAGTAATGAAAGGCCCCTCCACTTGCATGTGCCCTTGTATAATACAAGAACCCCATCAGTGTACGTACGTACAACCTTGATTGAATAGTCTCAGAAAAGTTATAAATAATTATCCAAATCTAAGCCATCATTCCGAATATCTGTTAAATTTCAGATTAAGAATATGGTGGTCCACTGTTTTTTACTGTTGGACTCTGCTATTTTGCTACTCCCTAAACCAGA	GTAC	GTACGTACGTAC	S	32.48	177	GGGGATACCGAATAGGAAGC	59.8	CGGAATGATGGCTTAGATTTG	59.6	55	42.9
763	BrPe4285	Maracuja_NoIndex_L003_R1_001_contig_59244	4	959	974	16	4	12	TTTCATGCTTTCTTTCACCTACAGTAACATCAAATACTTTTCAGAGCTTCTACCCTAAGTCTCTAACTAGCCTCTGTGTCCTATGTTCAGGAAATGTTTTCCATCAAATTCTGATTCGTATTCTGAGCAGAATCCCAAATTTATATTTGTTTTATTTATTTATTTACTGTGTCGATGGAGATGTATCCGCACTCTGGAGTGCTTTCGATTGTGTCCTTAGATGTGTTTATGCACCCGCACTGCATGCAAATCAGAATTGTACCTGGAATTTAATAGTGGCCTGTACATATTCCTCGACAAGATGTTTGGAGTTTGA	TTTA	TTTATTTATTTATTTA	S	17.92	224	TCAGGAAATGTTTTCCATCAAA	59.4	TCCAAACATCTTGTCGAGGA	59.2	31.8	45
764	BrPe4286	Maracuja_NoIndex_L003_R1_001_contig_59261	4	798	809	12	3	8	TCCTTCTGCTTGCAGAGTTAATGGGCGTGCAAATAAAAAACTTAGGCTAGAAGCAAGCAGTCATTCAAGGAGCACAAGAGTAGAAATTCAAAGTGATTCAATTGCAGGGAGAATTGATACTGGAGCCAAGTTGAGAAATTTTCAAGCTGTAGAAAGAAAGAATGCGACTGTTGCAAGAGATAGGCAAAAGGAATTGACTGATCTTGTTTCACGTAGAGCTAATGGACACACAGGAAAATGCCGCAGTCTGAAAGTTTGTTGTCGAAAAGGTCCCAATGGTGCTAATCCACTTTTGCTGGATAGAGACTACGA	AGAA	AGAAAGAAAGAA	G	13.71	218	GCAGTCATTCAAGGAGCACA	60	GGGACCTTTTCGACAACAAA	59.9	50	45
765	BrPe4287	Maracuja_NoIndex_L003_R1_001_contig_59380	4	457	468	12	3	8	ATTTTTTTACTGATAGAAGCCATCCGACTTATTGTGCATTGTAATACAAACCGATCGGATTACACTTTTGAGGTTGCAAAATTATCTTCCTTCATCCATTTAAACCCACTCTTCCCTCCTGATACCTAGACATACCCTCTGGCATCTGAGGCCAGCCAGCCACGACCAAAAAGCCAAGTGGAGCACTTCCTTTTGCCTTTTTGTTTTATTTTGTGCACTTGGAAGGAAAATAAGAAAAGAGAGGTGGTGAAGGAGAGGAAAGAAGAGAGAAAGCTTGAGGGAGAGTGAGCTGATTATGTTGAGGGCTGAGAG	GCCA	GCCAGCCAGCCA	G	41.82	189	ACCCACTCTTCCCTCCTGAT	59.9	CAGCTCACTCTCCCTCAAGC	60.3	55	60
766	BrPe4288	Maracuja_NoIndex_L003_R1_001_contig_59445	4	2936	2947	12	3	8	TTTACGCTCCCAAGTCACCAATTTGTCAAAATCTACACTCACACTGTAAACGGCATCAGAAACTCAAAATACCCATCCGAGAACAGCAGCAATTTGAAACATTAGCGCTTCAAAAACTCAAGTGAATTCAGTACAGGCAAACAAAACGCACTTGCTTGCTTGTGTCTATGAGTTTTTATGTTATGAATGCCCAAAGCGTCAGGAAGGTCCGGCTAAATGAATAGGAACAAGAAGAGACACAAAACCATAACAAGAAAAAAGAAAGAGCAAATGAATGTAACAAAGATAAACACTAAACAGCAAAGAAATAAC	CTTG	CTTGCTTGCTTG	S	19.19	197	TACGCTCCCAAGTCACCAAT	60.5	ACGCTTTGGGCATTCATAAC	60	50	45
767	BrPe4289	Maracuja_NoIndex_L003_R1_001_contig_60263	4	529	540	12	3	8	AAAAAAATAAGGTGCTCAAAATTAGCTCAAAAATCAAGAAATTTGAAACAAAAAAATGCTCATCGGTACTGGAATCTGACGAGAAAAGTAGCAAGCTCAGTATGTAAAGAATGATGATGTTGAGAAGGTTCCAATGTGATAAGAATTGCCTTGATTGATTGAGTGTGGAGGGAATTATGAGTGTTTTTGTGTTTAGGGCTCCAAAGGGATAAAGAGATAAGGAGACAGAAAGAGAGAGGAAGCTTGGGAAGAATAGTCAACAAAATAAAAATTTGAAATTTATGAAAAAAAGCTAAACAAAGCCTAGTAAGT	TTGA	TTGATTGATTGA	S	28.91	101	GGTTCCAATGTGATAAGAATTGC	59.7	TGTCTCCTTATCTCTTTATCCCTTT	58	39.1	36
768	BrPe4290	Maracuja_NoIndex_L003_R1_001_contig_60400	4	3333	3344	12	3	8	GCATAGTGTCACAACTTCCAAACATGTAAGAAGTAATTCCTTCCTGACTTAGCACAGTGGAAAAAGCTCCGCTATAAATGAAGCAAGGCACTCAAATTACAAGAAGCTAAGTTAACAGTCAGTCATCTCAATCCATGGGCCAAAGACCAAGCATGCATGCATTCTCTCAACTGATATTTTTCATTTCACATGATGCCTAAAATAACTAAACAACCTGACTAATTCTTTTAGATGTAACACATTTTCATCCCAAAAATATGAAAAGAAATTAACATCAACAACAAAATTTGTAATAGACAAAGAATGACTTTT	GCAT	GCATGCATGCAT	S	17.46	128	CAATCCATGGGCCAAAGAC	61.3	TTTTTGGGATGAAAATGTGTT	57	52.6	28.6
769	BrPe4291	Maracuja_NoIndex_L003_R1_001_contig_60616	4	4340	4351	12	3	8	ATAGTGAAAACTCAATTGCTTACATGTTAAAATTCCAATTTTGCTGGCTGGTATACTCCATCATGATGTGCTATCTATTTGCTTCATAGGATAAGCTTCTAGATCTGTTAGAAAGGACAAGAGGAATTGAACAGGAAATAAGGGAAATGATTGCTTGCTTGCCAGCCATGGAAATGACAACTAACAGTAATCAGAATCCTAAAGTGAGAGCAGTGCCAAAAATCCCTGAATATGAGCACCAAATACTTCCATGTCCTGCTTATGTACAAGCAGACTCAATGCAGCATGACCAAAATCAGGAAACTGAGCTTC	TTGC	TTGCTTGCTTGC	G	17.19	191	CCAATTTTGCTGGCTGGTAT	60	GGATTTTTGGCACTGCTCTC	59.8	45	50
770	BrPe4292	Maracuja_NoIndex_L003_R1_001_contig_60667	4	261	272	12	3	8	GTACAACCGGTCGAGTGAGCGTGTCGAGCTCATTATGCCTTTTTCTCCTCCTCTATCTTGTTCCATCCTTTTTGTGCCACTTGTACACATCCCTAGGGAGTATTCCTAGTCACCCCCATGACCAGAAATCACATTCATACCTTTTTAAAGCTTCCTTCCTTCATCGAGAGAAAAACCAAATGGTGAATGTGTTTCTTGAATTGGAGAGTGCAACCTTTGCTTCTGGTGATTACCTTGTGGTCCAGGTGAGTTGTTGTGGTGATGGTTATGGCCAGAAAAGAGGGAGGAGGTGTCCCCATGCATGTTTCTCTA	CTTC	CTTCCTTCCTTC	G	172.22	150	TTCCTAGTCACCCCCATGAC	59.8	AACTCACCTGGACCACAAGG	60	55	55
771	BrPe4293	Maracuja_NoIndex_L003_R1_001_contig_60952	4	175	186	12	3	8	ACTCCAAACTCATTAGAAGCCTTACCTCAAACACCAACAAACTCCAGGAATCAAGAAAGCCAAGGTTAGGGCACAAATGCTCTCAATTCTCCAAAGTGAAAAGAAAATGGAAATGAAGGGAAAAATGAGCAAAGTGGGGAGGAAGTGTCGTGGCTGGCTGGCCATAACCCAGGAGAAAAGTTCCAGGTGTCAAGCCAGCATAGGGAAGCAGAAAGCAAGGTTGAAAAATTCAGCCATGCATTTATTAAAGCTTCGACCGGTCGAA	TGGC	TGGCTGGCTGGC	G	96.42	173	AGGGCACAAATGCTCTCAAT	59.7	TGCATGGCTGAATTTTTCAA	60.2	45	35
772	BrPe4294	Maracuja_NoIndex_L003_R1_001_contig_61839	4	1127	1138	12	3	8	CACCAAAGAACACGTGGCAAATCTCTTTTTGGCATCCCAGTAGGTAGCTAGCTATCATCAATAATTATACAAACTCTCATCATACAATTTCTGTCATTTTCTTTCTACCTTTGACCTGATCTCTAATCCTTACAGCTTTCACGGATGGATGAAGGAAGGAAGCTTGTCACGGAAATTCCCTGCCTTCACTGAAGTCTTCAGTCGCAAATCATCCAACAGACCATTGGAAATTAATGCTTTCAACCTCTTGACGCCACCAAAAAAAGGCAACCCCATTTTTTTGGGATTCAAACGTTGCGCTGTCGCTTTGAT	GAAG	GAAGGAAGGAAG	G	15.71	150	CCTTTGACCTGATCTCTAATCCTT	59.2	GTGGCGTCAAGAGGTTGAA	59.8	41.7	52.6
773	BrPe4295	Maracuja_NoIndex_L003_R1_001_contig_61947	4	4109	4120	12	3	8	ATACAATAAAGAAGTTGATCATGGTCGTGCAGTTTATGACCCTTGTTGGTTCAATTAATGTAGGAGTCAAAGTTAGATTAGTGGTAGGTTCATTTATGTGGAGATGGATGTTTCTAACAATTGTGGGTCCAATTTTGTTTCTTCCACACAAAATAAATAAATGAATAAAAATACTTGTATAATCGATGATATCATATGATGTAAATATTTAATTCCTCTCTTACCTACAGCACTCCACCGCTTGGACTCCATTCTATATATTTTATTTCGTTCGTATGTTTGTACTTTATAAGTGTATTGTACACTTAGGAC	AAAT	AAATAAATAAAT	S	16.48	225	TGATCATGGTCGTGCAGTTT	60.1	CGGTGGAGTGCTGTAGGTAAG	59.8	45	57.1
774	BrPe4296	Maracuja_NoIndex_L003_R1_001_contig_62552	4	5738	5749	12	3	8	TGGTAAGCAGACCAGCATGGATGAAGAGTTTTTTCTGCTCTCTCATCTAAACCTCCTTCCTCTGCTACAGACATCCAGTACAGAGCTTGTTTCTGATATGGCTTTAGTTCACAAGTGAGTTTCATGGATGGCTCCATCTGCTGCATGATCAAGAAAGAAAGATCAGCAAAGACAATATAATCGTATATTCCTGGCATTCAGAATGTAAAACAGAAAAAAGAGAAAAGAATTTAAAAGAAAAAAACTGAACTTTCTTGACAAAGTGAGTTAACGATGATTGTCCAATCCAGGTCTATGTAAAGGCTCACATAT	AAGA	AAGAAAGAAAGA	S	19.64	195	CAGACCAGCATGGATGAAGA	59.8	TCTGAATGCCAGGAATATACGA	59.6	50	40.9
775	BrPe4297	Maracuja_NoIndex_L003_R1_001_contig_62636	4	1002	1013	12	3	8	TAAGATCTCCGAAACATTCTCCTATTACGAGCCTACGCTCGAAACGCTAATCTCGCTCTCACACGGCACTCTAGGTGCCCTCAAACTCCAAAAACCTAAGATCTCGGAAAATTGCCAACTGACCCCTGAAACCTCCGATCACCATAAACACATGCATGCATGACTCGAAAATAAATGAAACGACTCAACACATGCAAGAACTCGAAATAAAGCATAACCCAACTCCCTCGGCTTGAAAGCTCTAGACTAACATCGACACCTAAGATGACCAACTAGGGATACCGAACTAAACCTCTATGTCCAAACATGGTC	CATG	CATGCATGCATG	S	17.15	167	CGAAACGCTAATCTCGCTCT	59.8	TTCGAGTTCTTGCATGTGTTG	59.9	50	42.9
776	BrPe4298	Maracuja_NoIndex_L003_R1_001_contig_62931	4	1442	1453	12	3	8	CCTGTTATATCCCTACGAGGAAAACAAAATCTTCCTGTGGACTTTTTGCCTCATAGAAAGAATGCAACAGAGAAGGCAAAAGATGTGCCCGTGACAAAGATTGAGCAGCATAAAAGGAAAACACATGGCCAGGAGTCAAAAGAGGAGAAAAAAGAAAGAAAGGTATGGATATCTGTCTGTTGCCATTTGTCTCCTTTTGTTCTTGTATCTTAATCTGCAATTCGTTTACTCTTGGGGTCATGTTTTCTTGGATCGATTAAAGATGAAAAAACTCTTTCACTGACAGCAGCTGTCATATTGTAATCTCCCGTC	AAAG	AAAGAAAGAAAG	G	14.15	160	ATGTGCCCGTGACAAAGATT	60.4	CATGACCCCAAGAGTAAACGA	60	45	47.6
777	BrPe4299	Maracuja_NoIndex_L003_R1_001_contig_63256	4	1103	1114	12	3	8	ATATTTACTCATCCTTAATAGTTAAGTAGCCAAGTTTTTTTAAGCATTTTTTTTCTATTCTCATATAGCCCATACAGATATTGGAATAATTTTTTAATCTCTTTTCGCCACTGTAATTATGAAAATGAACATTGAAATGTACCTCAGAATTAAATAAATAAACCAAAAACATATAAAATGCAGTTAATCCTATTGTCCCACATGTTAAATCAAATATGTTAGAATACCACCAACGAGCCTTGGTTCAATAGGTACCTCCTCAGGTTTTAAGATTTGGGTGTTAGGAGAAGTCCTGAGTTCGAATTGACTTTA	TAAA	TAAATAAATAAA	S	15.1	152	TTTTTAATCTCTTTTCGCCACTG	59.8	CAAGGCTCGTTGGTGGTATT	60	34.8	50
778	BrPe4300	Maracuja_NoIndex_L003_R1_001_contig_63395	4	3132	3143	12	3	8	AGTTTCAAAATTGATCTCAAATATGAAACAGGGCCAAAACTTTAGGAAACACAGGAGGGATAACCATTGCACACAAAATAAAAATCTCAAATGAAAAAAATAAACCATAAAATTAAATTCTTTACCAACCATATACAAAGTTCCAAAAAAGAATGAATGAATCGGCATGGTGAAACAAATTGAACTCAGGCAACTTTGACATATGAAACAAACATTTCAGCCAAACTGGTAACTAAAAGAGTTTAAAAAATTAGAGAAAGAGATGGCCAACAATCAAGCTAGTAAAAACTCAGGATGAAAGGAGTGAAAGAT	GAAT	GAATGAATGAAT	S	19.1	155	CCAACCATATACAAAGTTCCAAAA	59.2	GCTTGATTGTTGGCCATCTC	60.6	33.3	50
779	BrPe4301	Maracuja_NoIndex_L003_R1_001_contig_63733	4	1086	1097	12	3	8	AACAGGTCTTGAGTTCCATTAAATTCGGATGTGCCAAGTGCTGGCGGTCTGAATTGAGTAGATGGCGGCGGAGCTGTAAGGGCATAAGTCAATCTAGTTGAAGAATTCTCAATTAGACCGGCAACTCCCGCAGCTGCAGATTGGGCACTCGAAGGAAGGAAGAGATCATGTTTCTGGTCCTTATAGGCGCTCCAAACCTACAAAATGGAAGAAACATTCGTCCCTTCTTAAAAAATCTCCATGGAAATGCTCAGCATACAGAAACTACGGTTGCATAAAATGAACCAACTACATCTATTATTGTCAAAATCT	GAAG	GAAGGAAGGAAG	G	18.14	182	AAATTCGGATGTGCCAAGTG	60.9	TGTAGGTTTGGAGCGCCTAT	59.7	45	50
780	BrPe4302	Maracuja_NoIndex_L003_R1_001_contig_63733	4	2968	2979	12	3	8	AAGATTGTTGTAGCTTACTTCACAAGAAACTTTGTCGTTCTATAAAAGTTCTATTGATTTCGAAGATCTATAACCCTAAATTTTTTATATTTTACTCTAGCTTCAATATTCATTGAATTTAGGCTATTTGTTTCCTGATGATTAATTGAATTCTTTCTTTCTAGTCTATGTCATGTTTGCAGATCAAAAACAGGAAAAAGCTTTTCAAATGAATTGACACCTGCAAGCTTTGTATAACCCAATGGAAACATGAAACATGATATTGGTTAATTAATTAATGTTTCTAGACAGGAAAAAAGAAGAAGAAAGAAA	TTCT	TTCTTTCTTTCT	S	18.14	214	TTCACAAGAAACTTTGTCGTTCT	58.1	CAAAGCTTGCAGGTGTCAAT	58.9	34.8	45
781	BrPe4303	Maracuja_NoIndex_L003_R1_001_contig_64349	4	368	379	12	3	8	GTCTTTGAAGAATCATCAATCCTGATTTATCTTCGTGTTGCCGGTTCTTTGATTCCTATGCGGGTTTTGGAGTCTGATTCCATAGCTTCGGTGAAGCTACGGATCCAGACGTCTGAAGGGTTCGTGGTGAAGAAACAAAAGCTTGTTTTTGGAGGGAGGGAGTTGGCAAGGAATGATTCGCTTGTTAAGGACTATGGTGTTGATAACGGAAATGTTTTACATTTGGTTCTTAAGCTCTCCGATCTCTTGGTGATTAACGCGAGGACCACTTGTGGGAAGGAATTTGAGTTTAAGGTGGACAGATATAGGAAT	GGAG	GGAGGGAGGGAG	G	11.86	238	GTGTTGCCGGTTCTTTGATT	60	CAAGTGGTCCTCGCGTTAAT	60.1	45	50
782	BrPe4304	Maracuja_NoIndex_L003_R1_001_contig_64351	4	1451	1462	12	3	8	TGCTTCTGTCATGGCAGGGTATCAAGCAATTCTTCGTTGCAGTGGAAAGAGAGGAGTGGAAATTTGATACTCTCTGTGACCTTTATGATACACTTACCATCACCCAAGCTGTTATTTTCTGCAACACAAAGCGGAAGGTAATGCTTTAACTTGTTTGTTTGTGGATTAGATGTATAATTTGTTATTTTCTTTGCTTAATTTCTGCCATGCGACTGAATTTTATTTGATTTTACCATTTCTCTAATATCTGTACTTGGAATGACACGAAGTGTGTTCTTTCTAAATTGAAATATTTGAGGTTGCCTTCTAAAT	TTGT	TTGTTTGTTTGT	G	19.19	211	TCTGTCATGGCAGGGTATCA	60.1	CAGTCGCATGGCAGAAATTA	59.8	50	45
783	BrPe4305	Maracuja_NoIndex_L003_R1_001_contig_64985	4	879	890	12	3	8	GGCTCTTCACCTTCTTTGCAGTGCACAGATTTTGCCAATGGAGGATTAGGATTGGGTATTTGCACTGTAGAATGTGGAGATGAACCACTATTCAATATCGACTCCATAACCAGATTCTTGCTTCATACTTGTATAGGAATATTTCTTGTCCAGTCAGTCAGTTAATATGACATGATGAAACCTGCCATAAGTTTAGATATGTGTGTTGATGGAAATTTGGCGAGGTAAGTTTGTCTTCATTTGGGCCTGATTCCATTGGTTCACTTCTGTTTCTTTCACAAAACTGGGAATGTAACGCAGGCTTCCTTGTTT	CAGT	CAGTCAGTCAGT	S	12.95	198	CCATAACCAGATTCTTGCTTCA	59.2	CCTGCGTTACATTCCCAGTT	60	40.9	50
784	BrPe4306	Maracuja_NoIndex_L003_R1_001_contig_65781	4	2799	2810	12	3	8	TTTCGAAACAAGGCAAGAGATTAGTTATGGATATTCGATATTTCTATATTATAAGAAATTAAGGTTAATATTGGAAACACACTCCCAGCTTAGGAATTTTGGATGATAAAATGTTCATTTTAAGAAATTTTAATTGAAATCCGAAAAGAAATTTATTTATTTTTTGTTCATCTGGACATGCCATAACAACAATTCTGAGCAAGAGAGAATACTTGAATACAAAATCTAGCAGTGTAATAAAACATAAACTCCAAACCATACATGACCCTTCTGTTTTCTACCCATAAAACATCTTTGGTATGAAGTGTCGGC	ATTT	ATTTATTTATTT	S	15.06	241	TGGAAACACACTCCCAGCTT	60.7	GCCGACACTTCATACCAAAGA	60.1	50	47.6
785	BrPe4307	Maracuja_NoIndex_L003_R1_001_contig_66012	4	183	194	12	3	8	CCTCGAATTTCAAAATTACACTACTCCCTTTCACTTGTCTCTTCCTAAACTCCAAAGTAATCCGGATCTCTGCCTTAAAACAACATTACCGAAAGAATCCCCATCTGCCAAGTCAGTAGTCACCTGTAAATAGCGAAAAGATTTCCTGGCTCGATCGATCGAATCCAATATCCACTAATGGACAGCTCGGATTCCGCTACGCATCCTGTCCCCGCCACCATTCCGCTGGCTCCTGTATCCTCTCATTCTCTTCTCTCTCTATGCCGTTTGTTGTATAGGCTCTTAAATTATGTGTTTTTGTTTGTGTTTTTG	TCGA	TCGATCGATCGA	S	17.87	178	TCCGGATCTCTGCCTTAAAA	59.8	ATACAGGAGCCAGCGGAAT	59.7	45	52.6
786	BrPe4308	Maracuja_NoIndex_L003_R1_001_contig_66123	4	838	849	12	3	8	CTGTTCAGCAGCATGGCTTCAATTTTACGTATCAGTTGGAGAGTGGCAAAGGGGGTGATCTACCCAGCTCTGGCCAGGTCTCTTGATTCCCTTTTACCTTTGATTCTAAATGGAACAAGTGAATTATGCACTAGTAGTTGCGTTCTTTTATTTGTTTGTTTGCAATGCCGGGAGCTCTTATTTTGGTGCTGCTGCAGTTTTTTCAAACTTAGTAATAAAACAGTGGTACTTCACGTTTTTTTAATAATTTTGTAATTTCTTGATCAAGAACTTCAGGACTTGTTTCTGATTGCTTTCTAGTGGACCACCATA	TTTG	TTTGTTTGTTTG	S	15.68	177	AGCAGCATGGCTTCAATTTT	59.9	AAATAAGAGCTCCCGGCATT	60.1	40	45
787	BrPe4309	Maracuja_NoIndex_L003_R1_001_contig_66492	4	456	475	20	5	16	TAAAGCGTTTGATCGAAGGTATTATATTCGCCCTTCGATCTTCTGACAACTCTATTCACATGGCCATGTAAACAACTACAATCATTGTGTTGGGTCTTCTTCTGCATTGAGCAGGTACAATCTCACGGTCTTTGGTCCTGATGCAATGTCTCTTTCTTTCTTTCTTTCTTCTTAATCCGTAGTCATAATACAGTATTAATTCAAGCATCTCCACCATTGAACTTCGAGACTTTTTCAACTGTTTAAAGAGATACTCAGTTAACACGCGGTCCAGATCTAATTTACGGCGGGCCAGGGGATCGAGATGCCACCTCAAGGTA	TCTT	TCTTTCTTTCTTTCTTTCTT	G	17.16	177	TCTTTGGTCCTGATGCAATG	59.6	TTAGATCTGGACCGCGTGTT	60.7	45	50
788	BrPe4310	Maracuja_NoIndex_L003_R1_001_contig_66537	4	1473	1488	16	4	12	TGTTGTTTAACCATTAACATTGATATCAGTTCAGGTGGAGCATGCGGAAACTACTTTTGTTGATTCGCCAAGGAGAGACAAGACGGCAGAGGTTGCACTACGGAAGTTAGATGCTGAAATTCGACATGTGAACCAATATGTATGTCTGAGATTTATTTATTTATTTTTTCAAGTTGGGATACTTTTCCTCAGTACCGGCGGTAAAGCTTTATAACTACCCATTTTAGAAACCTAAGCAAAAAAAAGTGTTTGCATCTGGGAGATTTATAGTTGAGGTATTGCTCGCAGGCATGCCAAATGGAGGAGGATGTGCAAC	ATTT	ATTTATTTATTTATTT	S	17.57	219	AGGAGAGACAAGACGGCAGA	60.1	CCTGCGAGCAATACCTCAAC	60.8	55	55
789	BrPe4311	Maracuja_NoIndex_L003_R1_001_contig_66652	4	268	279	12	3	8	AAAGCATTCTGACCTCCAGAACACTCGTGAAACACAACCCTCATACCTAAAGGTACGAAAACACCAACAAGACAACAATCCACCCTAAAAAACATCTCCAAATAGTCAGGGTTCGGGAATTACGCTCTCTATCCGAACCTCTGAATCACCATGTATGTATGTGCACGCACGACTTAAAAACTGAAAATACGAGACTCAGCACATGCAATGTATGATCATGAATATGACTCGACAAAATCTAAACATGCGATGCAAGGGTTTATTTCATCAAAACTCGAACCAGGTCCTCGACCGGGTTCAACTCGGGAGCAG	ATGT	ATGTATGTATGT	S	64.4	186	CTCGTGAAACACAACCCTCA	59.7	ATTGCATGTGCTGAGTCTCG	60	50	50
790	BrPe4312	Maracuja_NoIndex_L003_R1_001_contig_66761	4	156	167	12	3	8	GGTTAGAGATGTTTTTGAGAGTGTTTTCATGCCTTCGAGTACGAGGGATGGTCGTCATGGAAGTTTCGGAGGTCGAAGCGTGTTTTCGGAAAAATTTTCCAAGATGCAAGCCGACCAGTCGAAACACCGCCTTCAACCACCTCTTGCTTTTTTCTTTCTTTCCAGCTCACCACCCCTTTCCCTGCCACCTGGACATCATCTGGAAGGTAAGTTGGACTCCTTTTCCATGTCCCAAAGCCACCAG	TTTC	TTTCTTTCTTTC	S	53.72	182	TCATGGAAGTTTCGGAGGTC	60	TTTGGGACATGGAAAAGGAG	59.9	50	45
791	BrPe4313	Maracuja_NoIndex_L003_R1_001_contig_66945	4	936	947	12	3	8	CTTATGTAGTTCGGTAGCAAAGAACTCAACACACTTTAATGCTTGTTACAGTTTTAGAAGACATCCTTCCTTTCATCCGAGCTTCATGACTTCTTATCTTCTCTGGCTAATTACGATTCTTACATTTCTCCATGGTCCTTGGAGCTGCAAAAAGAAAGAAAGCAGAGGCTCTAAAATCATTTTCAAGAAGATGTACCGTTTGAACATGAAAATAAGGCAAATTTCATTCCAACATTCCCAGATATAAGTAGAGATGTTTGAAGACATGCGAGTTCAGGAAACGAGAAGATTTCAGGTGTTATCTTTTGCAAA	AAAG	AAAGAAAGAAAG	S	16.48	211	TCCTTTCATCCGAGCTTCAT	59.8	CCTGAACTCGCATGTCTTCA	60	45	50
792	BrPe4314	Maracuja_NoIndex_L003_R1_001_contig_67127	4	3615	3626	12	3	8	TGGGTGCTAAGAACAAAGTTGCAGTGGCTTGCCTATACACTACAAAGACCCTAGGGCTCATTCCTTGCAGAAGAGCCGCTCTTGTGATGAGGGAAACTCCTGCGTAAGTGAATTGTAGACCAAACATAGCCATTTCTGGCTTGAGATCGGCCCACCCACCCATATTTGGCATTCCAAGATATATAGGGATTAGCTTTGCAGTCTACTATACATACCCTTACACACACGTATATATAGCCCGCAGAAATAAGTTTGTCAGCACATACGCTTCGTACACTACACATGCATGGTACAGATAAGAAGGTAGCTGAA	CCCA	CCCACCCACCCA	S	15.39	191	AGTTGCAGTGGCTTGCCTAT	59.9	AGTAGACTGCAAAGCTAATCCCTA	57.9	50	41.7
793	BrPe4315	Maracuja_NoIndex_L003_R1_001_contig_67330	4	2497	2508	12	3	8	GGGAGAAGTCCAATCTGTGGTGGCTCCAATTTGATGTAGTTGGCTTTTTTGGGATCTTGGTATTGACACCGCTAGAAAGAATTACAAGTTATGCCGTAAATGGCACGGAATTATTAATAAAAAACACTGCATGTCTTCCTGTGTTTCAGCTACGTACGTACGGTGTAGGAGAGATTCAGCGAGAGGTGGCTGCTGTGTATTTGCGTTGTTTATTCGTATCCGCATGAATAAAGCTTCAATATTTTGTATAGAATAATTTAGCACTATACATATCAATCGATTTTATATCAATTATATAATACCGAATGCTCT	TACG	TACGTACGTACG	S	20.73	189	GGGAGAAGTCCAATCTGTGG	59.5	CCACCTCTCGCTGAATCTCT	59.6	55	55
794	BrPe4316	Maracuja_NoIndex_L003_R1_001_contig_67794	4	1026	1037	12	3	8	CAAAATATTTGCATGCCTAAGATCTTTGCACCTACAATACATAGTAATCAATGCATTTCTTACATTATCAATTCCATAAAAACAGCTCAGGATTGTAGAACCATGAATATCAGCTCCTAATTTAAGAGTACCAATATGGAAACATGTACCCAAACAAACAAATATTGCTACCGTATCCAAATAAATGCCACATCTTCTCATTTGAGAAAGCAACTCAAGCACCCCTTTGAAATTGTCGGTCCTCAAGCACCCTCCTCTTATAGTATTCCAAGTCAAAATATTGGCTTCAACACCCTCTGTCCTCATTTTTTC	CAAA	CAAACAAACAAA	S	33.75	218	TGCCTAAGATCTTTGCACCT	57.6	TTCAAAGGGGTGCTTGAGTT	59.7	45	45
795	BrPe4317	Maracuja_NoIndex_L003_R1_001_contig_68112	4	990	1001	12	3	8	CTTTCCTTTCGAGAGTGGAGTGTAAATCCAAGAATTCAAGACAAAGGTGTCTTTTTGATATTTATGTAAAAAAAACAAAAATATGAGACTCCAGTAGAATAAGAACACCCTGGTAAAGTTATGCGTTGTTGTAGGAATTTAACATAGACGGAAAGAAAGAAATCACCTCTCAAACCTGTGGGACATCCAACATCCTCGGACAAGATTGGCAAAGATAACAACAATCACATACTAATTAACCAGTCATTCAAACCATGATGCACCCATTTAATTAAAATTAAAGTGTTATTCCCGGTCAAATTATTATATTTT	GAAA	GAAAGAAAGAAA	G	13.29	162	CCCTGGTAAAGTTATGCGTTG	59.5	AAATGGGTGCATCATGGTTT	60.1	47.6	40
796	BrPe4318	Maracuja_NoIndex_L003_R1_001_contig_68898	4	1910	1921	12	3	8	CTATCACTGATAACATGGAGGAGAATATCGAGCTTGAAGAAATTGTTGTAATTAGGGAGACGCCGAAAGGAACTGGAGCTTTGGTACAGTGGAAAGGCTTCTGTCATTTGAAGCAACTTGGCAGCCCGTTGAAGAACTTTGACAGCAATTTCCATCCATCCACCGTTGAGGACAAGGTCACTCTTAGAATGACAGGGAATGATAGGCCCCAGATTAAGTTTGTCTAGCGTAGAAGAGAGAGAAAGGAGTAAATTGTCTCTAGTTAATTACATGTCTCTGGACAAATAAAGGAATGTTTCTGACATGCCAGAT	TCCA	TCCATCCATCCA	G	19.02	152	CGAAAGGAACTGGAGCTTTG	60	AATCTGGGGCCTATCATTCC	60.1	50	50
797	BrPe4319	Maracuja_NoIndex_L003_R1_001_contig_69045	4	3515	3530	16	4	12	ATTGATGTAAATATATACCTTGTATTTTGTTCATCATAATAAGTTGTATTATTTTCTATGTGTTAATTTCCATACATGCCATGAGTATTCTATATTAATTATGTATATATGCTTTTATATGATCTATGCAAATTATCTAACATCGTAACATAATTAATTAATTAATACTTTATGCAACTCAACATTTGATAAAACAATTATGCTTGAAATTACATAATTGATCATATAATAAAATTTCACATGCAAATTAATTAAACATGTGTGTAGGTAGTTAGTGTGTGCTTAAAACTTAATCCTGGTCCTTAATTATGGATGG	TAAT	TAATTAATTAATTAAT	S	16.45	238	AATTTCCATACATGCCATGAG	57.4	GGACCAGGATTAAGTTTTAAGCA	58.7	38.1	39.1
798	BrPe4320	Maracuja_NoIndex_L003_R1_001_contig_69215	4	609	620	12	3	8	GAGGATAGTTGTCAAAGCCTCAGAGAAAGAACAGATATGAAGATGATAAGAAGAGATAAGAAAGTTGTCAAAGAAAAAGCAATGGATGACATTCAAAGCAGAAGGAATCTCCACTTTTCTACAAAGGGCATCAATAATTGTACTTTCTGTAAAGAAAGAAAGGGTAAAATGTAATAGATATATAAGGATCCGAGCTATAAAAGAGGCATGAAGCCTAGAATGTAATCGAACTCATTTTAGAAAATGAAAACCTTTGTTTGATCAATCTTGAGATGTCTCATCTTTTAGTTTCAATTACTTTAATATATCCAT	AAAG	AAAGAAAGAAAG	G	20.58	155	TCAAAGAAAAAGCAATGGATGA	59.7	CATTCTAGGCTTCATGCCTCTT	59.9	31.8	45.5
799	BrPe4321	Maracuja_NoIndex_L003_R1_001_contig_69267	4	3281	3292	12	3	8	CGGGGAGAACAAAAAGGAAGGAACAATACCCCATGTGGGATTTCATAAAATACTGGAAAGACATCGTTTCATACCATCAAAATCAATGATTCATCCTCGAATGGAGCATAGCAACTTTCGGATTCCAGCACCGGAACTAAACAATAAACAGAATGAATGAATTAGTCGACGTTACCAGTCACAAAGGGTGTTTCATTTTTTATTTGTTTTTTCCGTTTGAGAGGTTCATCTACCCGGATAAATGTTACAGGGACATGAAATCTCCAAAGAAACCGATCTCCGGCGATGCTGACTCCAGGTAGGTTGGGAAAC	GAAT	GAATGAATGAAT	S	15.8	187	GATTCCAGCACCGGAACTAA	60.1	CCAACCTACCTGGAGTCAGC	59.7	50	60
800	BrPe4322	Maracuja_NoIndex_L003_R1_001_contig_69378	4	1871	1882	12	3	8	ATGAATCAAATTTGGATACCAATTAAAAGATTATAGCTAACATTTTATTGGTTCATCTTTGCGACTTTTCACCTCCTAGTAAGTTTTGGTGATACATAACCACCATTCAGCAAAAGAGGGCATCTTGTTAGGTCCGCCAATAATGTGATTATTAATTAATTATCAGAAACTGCATTTACTTTCTGCGCAGCATTTCCTGAGCCGACAGGAATTCGGTAAGACCTCGACGATATGCACCTAAACTTTTACTCTGCTTCATCAAGATAACAAACGTCGATGTCGATACTTCAGATTTAACACTCTTGCCATTTA	ATTA	ATTAATTAATTA	S	15.72	181	TTTGCGACTTTTCACCTCCT	59.9	GGTGCATATCGTCGAGGTCT	60.1	45	55
801	BrPe4323	Maracuja_NoIndex_L003_R1_001_contig_70721	4	469	480	12	3	8	GAAAGAGAGGTACGATGAAAATCTTGTGGAGCACATGAGGGTAGAATTGGACTGATAGAAGTTGGAGGCTGATGATGGTCGTCTTCCTGAGGGGTTTGAAGCATGAAATTTGCCTGGAAGAAGGCCATTCCATTGCAAGTCATCACCTACCTAGCTAGCTAGACCTGTGCCACCAATCTCAAAACCTGTGGTGAAACTCTAGCTGGCATGCTATGCTTTTAGGCAGAAGAAAAGTGATAGAAGCCAGGAGTGGGCAGAGTTTAGTGTAGAAGAAGCAATGGAGAGACCCAATATCACACACCACGGAGAAAA	CTAG	CTAGCTAGCTAG	S	18.14	233	AAGTTGGAGGCTGATGATGG	60.1	TTGGGTCTCTCCATTGCTTC	60.2	50	50
802	BrPe4324	Maracuja_NoIndex_L003_R1_001_contig_70812	4	1618	1629	12	3	8	AAGAAAAGCATCTTAAATACCAAAATCTCAATAACAAAACTCCGTAAAAACCTTAGCAACAACGATTTTTTTCCTAGAAATTGTAAGAGCGTGAAGATGAGGGAGGCGGCGGTTAAAAGCTTAACGCGAAATGACACAGAGAAAATAGAAAAAGAAAGAAAGTGGTAAAATCCCCACGGAGAAAACGCCTACTTGAGAGTCTATAGAGACGGAAAAATTTAGCGGAAATTCGAAAAATAAAATTCATATGCTCCAACGCGCATCATTTCTTGTCAAAAGTGGGTTTCCAGGAAAAAAATATGAAAGCATTTT	AAAG	AAAGAAAGAAAG	G	17.92	167	CGCGAAATGACACAGAGAAA	60	CCTGGAAACCCACTTTTGAC	59.4	45	50
803	BrPe4325	Maracuja_NoIndex_L003_R1_001_contig_72177	4	2923	2934	12	3	8	GGCAAACAAAACCCAACAGCTGAATCTTTTCAGTTAACAACTTCTACGCCCGATCAACATAAACATCCAAAAACAACAGCAAACAAGTTAAGAGTGAGCTAGTTAGGAAGAAAGAAACAACGTCCACACCAAATTGATAAACATGCAAAGAAACAAACAAACGGTAACAAATAACCCAGTTCATTATGTTAACAGAAACAACAATTCAGTAAACGGAGACTTACCAATTTATAAACGTGATTCTGATTAACAAAAAGCAACAGAAGATCAAGAAGAAGAAGAAGAAGAAACGCTGACTAAGCCTGTGATATA	AAAC	AAACAAACAAAC	S	18.22	150	CAACGTCCACACCAAATTGA	60.4	TCTTCTGTTGCTTTTTGTTAATCAG	59.1	45	32
804	BrPe4326	Maracuja_NoIndex_L003_R1_001_contig_72619	4	5368	5379	12	3	8	AAATATGCAGGAGGTGGGGGAGGCAAAATGACATCTCTAAATATTCCACTGATGAAAGAAGTCTTGTTCTCAGTATCCATAAAGGACACGTTTACACTGAAATTAAAACTATTATTTGCGACATTCCCAGCTTTTCCTGTATCTTCACCTGCAAGCAAGCAAAATGATTGCATTACCCCCACAAACCCAATAAATGATGATATCATAAATAGCTGCTAGAATCAAACTTAAACCGTCACACTAGAAATCACACTTCCCAAATGTAGCAAACTTGATGAATATCTCCTCAATGAGATGATTGTCATTAATCTC	GCAA	GCAAGCAAGCAA	S	16.61	176	GGGGAGGCAAAATGACATC	60.3	TATTGGGTTTGTGGGGGTAA	59.9	52.6	45
805	BrPe4327	Maracuja_NoIndex_L003_R1_001_contig_73155	4	1681	1692	12	3	8	AGGCCCGGCCAGAAAGGGTTTAATTGATGAGGTTTCAGAGAGTGAGTAGTTAACAAGACCTGACCATAAAGAGGTGTCGAATGAAGCTCTCATCCACCAGAAAGAAATAATGGCGTGAAGGCAACTGATATAGAGAGGAGGGGGTACGATAAGGAAGGAAGGGCGGAGATTTAACACTCAGATGATATATGGCATCTTATGGCAGTTCTGGCTTGTACAGTAATAATTATACAGACGATATTTCAAACAAATATTAATATATTATTTATAATAATATTGTTATTTAATTGCATACACATTTTCAAATACTTG	AAGG	AAGGAAGGAAGG	S	13.35	157	CCTGACCATAAAGAGGTGTCG	59.6	CAAGCCAGAACTGCCATAAGA	60.4	52.4	47.6
806	BrPe4328	Maracuja_NoIndex_L003_R1_001_contig_73740	4	460	471	12	3	8	CACTAAATTTAGTCCGTCCAAACTGATTACAAATTGACAGTAGGAGACGTGTCAATCGTATTCATAGTAGGAATTGGTCAACTATTAGGAATCCGTCATTCAATCCATCCATGCCGTGCACCCATAAAGACGAGCACCATCTATCCTTGACTTGCTTGCTTGTCAAATCCAACGGATGACATAACCTTCAAACTCATAAACCATGATTAACCAAGTTGTTCGGCTATTTAAAGAAAAAGAACAACATACTAAAGCTAGCAAAATTTAAGCACAAGCATAATTATCCAATATTAGAGAAAATGGAATTTTGAT	CTTG	CTTGCTTGCTTG	G	18.76	109	CCCATAAAGACGAGCACCAT	60	AAATAGCCGAACAACTTGGTTA	57.9	50	36.4
807	BrPe4329	Maracuja_NoIndex_L003_R1_001_contig_73836	4	297	308	12	3	8	ATGAAACAATTGCACATTCTTTCTTGGGAGAAGTAAACAATTCCGACATAAAATGTTACTCAACAATTATAACATTGTTGGTTTCAAAATCCCATGAAACATTAATATCGATGAGAAGGTTCTTAATTAATATAAGATATCGAGGTGATGACATACATACATGCATCCTTTGATCACATCTTGGATACTGGTGACGAGATCTTGTTTATTCAACCTAACAAATCACAATACATGGGTAATTTTATTATAAAAGA	ACAT	ACATACATACAT	S	18.54	188	TGCACATTCTTTCTTGGGAGA	60.8	CTCGTCACCAGTATCCAAGATG	59.6	42.9	50
808	BrPe4330	Maracuja_NoIndex_L003_R1_001_contig_74180	4	1085	1112	28	7	24	CACTATACTATATACGAATGATAATTCAAGTACACTGCATGAAACAAAAAAAAAATGCCTCTCTTTCGAGTATTAATTCCATTCATTGACCCCTCTCGAGACCTATTGTTGTATTGAACCTTCAATTTTATCATTAAACAGAAAAGGGAAGAAGGAAGGAAGGAAGGAAGGAAGGAAGTATAGTGGTGTGTTAAGACAAATGCGAGTGAGAGACAAAACACATAGACAATAAATACGAATTCAAAAATAAACCGAAATTCCCACCTCATAAACAAACAACAAGCAGAAGAGGACAAACAGAGAGACGAGTAAAAGAGAAAACAGAAAA	GAAG	GAAGGAAGGAAGGAAGGAAGGAAGGAAG	G	17.62	183	ATTGACCCCTCTCGAGACCT	60.1	GAGGTGGGAATTTCGGTTTA	58.9	55	45
809	BrPe4331	Maracuja_NoIndex_L003_R1_001_contig_85906	4	793	804	12	3	8	TTGGCCGAGGTAACACCAAATGCACTGCACTTCTGCATACTAAGACGTAAAGCTTGGTTCTCTGCAGTAAAAAACTGGAGCAACCGGTCCAGCCTCCTACATTCCCCTTCCAAATACTTACTCTTCAATTCTAGATCTCTCACATACTCCTTCTTTCTTTCTCTTGATCGCACCGCCGCATCTCTATTTCTCAACTGCCTGAAAATTAAACTCCATAATCATATATGATATACACTGAACTCGAATTTATAAAGGAACAGCATACTCCACCAGTTTGTACTGTCTTCAGACCTCAGATATTGTGCTCAAACA	TTCT	TTCTTTCTTTCT	G	18.75	182	AGCCTCCTACATTCCCCTTC	59.5	TGGTGGAGTATGCTGTTCCTT	59.6	55	47.6
810	BrPe4332	Maracuja_NoIndex_L003_R1_001_contig_142735	4	838	849	12	3	8	TTCGACACGGGAAGTTCTGATCTTTGGGTGCCTTCATCTAAATGTTATTTCTCGGTCAGTGTTGCTAGCTTTTGGATCGTGTTACTTGATTACTATTTGTTTGCCTTGGATTGACGTGAGGTTACATGCTCATGGTTTTATGTGACCGCAGCTTGCTTGCTTTTTCCATCCCAAGTATAAGTCCAGTGAATCAAGCACCTACAAGAAGAATGGTGTGTTGTTTTTCTCGGGTTGAAAGAATATAATTTCTAGTTGGATCATAACTCTTATAAAAATAATAATAATAAACACTTTCACAGACATCACTAGTTC	GCTT	GCTTGCTTGCTT	G	15.34	216	TCTGATCTTTGGGTGCCTTC	60.2	CCCGAGAAAAACAACACACC	60.4	50	50
811	BrPe4333	Maracuja_NoIndex_L003_R1_001_contig_148706	4	2456	2467	12	3	8	TATAGCCTCACTCCTCTCTTCTCTGCAACCTTTTCATGTGTGCATGTTCTGATTGTCCAATCCCGGGAATATGTTGAGGTCTGGAAGTCCTTGTTCTCATATTTTAATTTTCCATCATAGTTGGATCTAGATATTTTTAATCTGTTATCTTTTATTTATTTACTTTTCCTTCTAGCCCAGGAGGGGTTTTTTGTTGGTTTTTTTCCCGGTGGTTGTCAACGGTTTGTTCTCCGCTTCTATTGTTCTTACTCTTCTCTTCAAATTTTTTGTCACTTCCTTTTTCTTCAGTTGGTTGTCTTCAAGTTTACCAGG	TTTA	TTTATTTATTTA	G	18.98	161	TGCAACCTTTTCATGTGTGC	60.7	CCTCCTGGGCTAGAAGGAAA	60.7	45	55
812	BrPe4334	Maracuja_NoIndex_L003_R1_001_contig_155236	4	423	434	12	3	8	ATTCAAGTTATCTTGTATTCTCTTATGGGCATTCAACAGCATTTATAACTTAGGCTTTATATTCTAATTCTGCAAGTAAGACACCACAAGTTAATTGACACTATGGCTTTCTGCTTCTATTAACTTTGATTCATTCAACAAATTTGCTACTTATTTATTTATCACTCTTTCATTGGCTCGTGGATATTCCTAATTTGATGCGTAATGTTTTAGGTAGGCAATCTTTCATAAACACCTCCAAGTGGATCGAAGAAGTCCGAACTGAGAGAGGCACCGATGTTATCATTGTCCTTGTTGGGAACAAAACTGACC	TTAT	TTATTTATTTAT	G	18.79	224	TGGGCATTCAACAGCATTTA	60.1	CGATCCACTTGGAGGTGTTT	60	40	50
813	BrPe4335	Maracuja_NoIndex_L003_R1_001_contig_60202	4	1859	1870	12	3	8	ACTTTGTACTGATAAAACAGAACTTGCACCTGTTCTTGATAGATATAAAACCCTTAATGTATACTTTCCAGAACTTGTTGAACCTATGCAACATGAAAATAATGAAGAAAATATTCAGACCCAGCAAGATGAACAATCAAACCTTGAGAGCAACCAACCAACACCTCAGGATAGTTCTAGTAACTTAAATACCTCACCTGCAACTAGAAAAAAAATCAGCAAAATGCTAGGGAAAGTCCTAGGAAAATTAATGATTACCAATTAGTAAGGGACAGAGAAAAGAAGAACTATCCCAAATAAGAAATACTGATA	CAAC	CAACCAACCAAC	G	24.36	222	CAGAACTTGCACCTGTTCTTGA	60.5	GGACTTTCCCTAGCATTTTGC	60.1	45.5	47.6
814	BrPe4336	Maracuja_NoIndex_L003_R1_001_contig_16	4	7900	7911	12	3	8	AGTCTTATTAAAATCCCTAAGAGAGTAGATGTTGAGGAATGAAGGGGAGAAGAGGAGCCGTCCACTTTAGGGAAAGGGCTTTGATCAAGAGCCTTTCTTCTTTCTCAAAGTCTAGATGGAAAGAAGGATTGAGAACAGCTGCTAAGAAACCAAGCAAGCAAGAAAGAGTAAGTCATTATCGAAGAAAGCTCCGTCTTCGATCTCTCACTGGACATAGGATCAAGGGACGAGAGAAGGTCGTAGGGTACCTACCCCAAGCAAAGAGAAAAGTAGAAAAGGTCATAGTCCGAGCTCTCTAAGCACGAAATAAGG	CAAG	CAAGCAAGCAAG	G	3,892.26	194	GGAATGAAGGGGAGAAGAGG	60	CGTCCCTTGATCCTATGTCC	59.4	55	55
815	BrPe4337	Maracuja_NoIndex_L003_R1_001_contig_26242	4	200	219	20	5	16	GACCACCGCCAAGATCCACCTGGCTCCTCAAGTCAATCACCATGGAGCCGTCTAAACAATTCTTGTAATCCAAAATCTCAGTCTGCAATACAGATGATGAGAGAAAAGAAAATGGACAAAAAGTAAACAACACAAATGTATATGTCTACGTATCTATCTATCTATCTATCAGAGAATTTTTCATCTTTGAAAGAGAAAAGATTCCCACGAGGAGAAGAGAATTGCATGCATTACATTTATTTACATACACATGCTCGTTTTAGTTTGGAGAGACAGATTAAAAAACGGAGATCTAACCATCAGATCATAGCAGCGCTCCC	TATC	TATCTATCTATCTATCTATC	S	14.67	205	TGGACAAAAAGTAAACAACACAAA	58.7	AGCGCTGCTATGATCTGATG	59.2	29.2	50
816	BrPe4338	Maracuja_NoIndex_L003_R1_001_contig_14659	4	6182	6193	12	3	8	CTGTCCATATCCAAGGCTGATAAGCAACACTTCTCTCCACAAACCTTCCCCAGGTATCCCATCTCGCATTGTCATGATATGGATAGTTATCTGCATAAGAGAGGTCTCCAACGAACAATACCGCCTGGCCTTTTTGTGGGTTCATTTCGTAGTGAGTGAGTGTTTTGTTTGAATCAAAACTCTGACCAAGATCCCCTGCAATCATAACATACAATATGCACTTCCTTACCAACAACTTCCCAGAAACACCAGTACCAAATTTGCTCAGAGAACTATGCAGAAATTTAAGCAAAACTGAAGTTCTTGGCACAA	AGTG	AGTGAGTGAGTG	G	17.16	154	CTTCCCCAGGTATCCCATCT	60.1	CAGGGGATCTTGGTCAGAGT	59.1	55	55
